# Supplementary material for: The HASTER lncRNA promoter is a cis-acting transcriptional stabilizer of HNF1A
Source: Nat Cell Biol. 2022 Oct 6;24(10):1528–40. doi: 10.1038/s41556-022-00996-8 (PMC9586874; doi:10.1038/s41556-022-00996-8)
Supplement: Supplementary file 3 — Supplementary Tables 1–13. [file 41556_2022_996_MOESM3_ESM.xlsx]

## Sheet: Supplementary Table 1
Supplementary Table 1 : Differentially expressed genes in Haster LKO liver
Gene stable ID	Gene name	log2FoldChange (HasterLKO/Control)	pvalue (Wald test)	Adjusted P value	Gene description
ENSMUSG00000051262	Nat8f3	7.03634	2.00278e-88	3.024e-84	N-acetyltransferase 8 (GCN5-related) family member 3 [Source:MGI Symbol;Acc:MGI:2136449]
ENSMUSG00000075025	Gm10804	6.77319	8.54578e-28	7.59016e-25	predicted gene 10804 [Source:MGI Symbol;Acc:MGI:3641755]
ENSMUSG00000032357	Tinag	6.06355	5.47771e-54	1.65416e-50	tubulointerstitial nephritis antigen [Source:MGI Symbol;Acc:MGI:1349477]
ENSMUSG00000006345	Ggt1	5.79186	9.00345e-33	1.23585e-29	gamma-glutamyltransferase 1 [Source:MGI Symbol;Acc:MGI:95706]
ENSMUSG00000028544	Slc5a9	5.7358	1.38538e-11	3.26842e-09	solute carrier family 5 (sodium/glucose cotransporter), member 9 [Source:MGI Symbol;Acc:MGI:2140201]
ENSMUSG00000038496	Slc19a3	5.51683	7.67251e-16	3.04861e-13	solute carrier family 19, member 3 [Source:MGI Symbol;Acc:MGI:1931307]
ENSMUSG00000024503	Spink1	5.24881	1.56917e-56	5.92322e-53	serine peptidase inhibitor, Kazal type 1 [Source:MGI Symbol;Acc:MGI:106202]
ENSMUSG00000007034	Slc44a4	5.20998	2.41848e-39	4.56458e-36	solute carrier family 44, member 4 [Source:MGI Symbol;Acc:MGI:1917379]
ENSMUSG00000075551	Cyp3a41a	4.91138	0.000330128	0.0103846	cytochrome P450, family 3, subfamily a, polypeptide 41A [Source:MGI Symbol;Acc:MGI:1858451]
ENSMUSG00000022129	Dct	4.70714	7.03324e-72	5.30974e-68	dopachrome tautomerase [Source:MGI Symbol;Acc:MGI:102563]
ENSMUSG00000068037	Mas1	4.32557	3.19788e-24	2.29928e-21	MAS1 oncogene [Source:MGI Symbol;Acc:MGI:96918]
ENSMUSG00000029074	Ttll10	4.04002	3.58238e-17	1.54544e-14	tubulin tyrosine ligase-like family, member 10 [Source:MGI Symbol;Acc:MGI:1921855]
ENSMUSG00000026175	Vil1	3.98302	2.15172e-26	1.80494e-23	villin 1 [Source:MGI Symbol;Acc:MGI:98930]
ENSMUSG00000095143	Hsd3b4	3.92775	6.90899e-37	1.1591e-33	hydroxy-delta-5-steroid dehydrogenase, 3 beta- and steroid delta-isomerase 4 [Source:MGI Symbol;Acc:MGI:96236]
ENSMUSG00000021565	Slc6a19	3.86736	3.99361e-09	6.62632e-07	solute carrier family 6 (neurotransmitter transporter), member 19 [Source:MGI Symbol;Acc:MGI:1921588]
ENSMUSG00000011034	Slc5a1	3.775	1.56267e-64	7.8649e-61	solute carrier family 5 (sodium/glucose cotransporter), member 1 [Source:MGI Symbol;Acc:MGI:107678]
ENSMUSG00000021214	Akr1c18	3.72342	9.22378e-07	8.70436e-05	aldo-keto reductase family 1, member C18 [Source:MGI Symbol;Acc:MGI:2145420]
ENSMUSG00000024992	Pde6c	3.64618	1.19816e-31	1.39162e-28	phosphodiesterase 6C, cGMP specific, cone, alpha prime [Source:MGI Symbol;Acc:MGI:105956]
ENSMUSG00000022132	Cldn10	3.59705	4.6504e-09	7.46984e-07	claudin 10 [Source:MGI Symbol;Acc:MGI:1913101]
ENSMUSG00000079495	Nat8f6	3.51425	2.03524e-24	1.5365e-21	N-acetyltransferase 8 (GCN5-related) family member 6 [Source:MGI Symbol;Acc:MGI:3779382]
ENSMUSG00000039131	Gipc2	3.49608	3.3172e-19	1.5652e-16	GIPC PDZ domain containing family, member 2 [Source:MGI Symbol;Acc:MGI:1889209]
ENSMUSG00000041782	Lad1	3.49597	4.63934e-24	3.04563e-21	ladinin [Source:MGI Symbol;Acc:MGI:109343]
ENSMUSG00000032091	Tmprss4	3.27298	2.53878e-15	9.12693e-13	transmembrane protease, serine 4 [Source:MGI Symbol;Acc:MGI:2384877]
ENSMUSG00000097911	Gm26691	3.23835	1.63602e-06	0.000141345	predicted gene, 26691 [Source:MGI Symbol;Acc:MGI:5477185]
ENSMUSG00000110494	Gm45775	3.20764	2.67686e-06	0.000222076	predicted gene 45775 [Source:MGI Symbol;Acc:MGI:5804890]
ENSMUSG00000049493	Pls1	2.75626	2.058e-33	3.10737e-30	plastin 1 (I-isoform) [Source:MGI Symbol;Acc:MGI:104809]
ENSMUSG00000090165	Ugt1a10	2.65906	2.24168e-19	1.09184e-16	UDP glycosyltransferase 1 family, polypeptide A10 [Source:MGI Symbol;Acc:MGI:3580642]
ENSMUSG00000064202	4430402I18Rik	2.62417	2.66275e-25	2.11604e-22	RIKEN cDNA 4430402I18 gene [Source:MGI Symbol;Acc:MGI:1918036]
ENSMUSG00000036466	Megf11	2.61368	0.000192901	0.00710392	multiple EGF-like-domains 11 [Source:MGI Symbol;Acc:MGI:1920951]
ENSMUSG00000042498	D330045A20Rik	2.60765	4.40087e-08	5.93292e-06	RIKEN cDNA D330045A20 gene [Source:MGI Symbol;Acc:MGI:2147848]
ENSMUSG00000060317	Acnat2	2.58417	1.33281e-20	7.18717e-18	acyl-coenzyme A amino acid N-acyltransferase 2 [Source:MGI Symbol;Acc:MGI:2444345]
ENSMUSG00000106069	Gm6135	2.57513	5.58292e-20	2.90678e-17	prediticted gene 6135 [Source:MGI Symbol;Acc:MGI:3643755]
ENSMUSG00000047040	Prr15l	2.52544	2.38046e-09	3.99362e-07	proline rich 15-like [Source:MGI Symbol;Acc:MGI:2387599]
ENSMUSG00000089694	Nat8f7	2.50109	0.000101551	0.00438089	N-acetyltransferase 8 (GCN5-related) family member 7 [Source:MGI Symbol;Acc:MGI:3782661]
ENSMUSG00000086549	Gm13648	2.49519	1.37576e-05	0.000854838	predicted gene 13648 [Source:MGI Symbol;Acc:MGI:3652033]
ENSMUSG00000023984	Gm20517	2.49191	0.000124055	0.00510381	predicted gene 20517 [Source:MGI Symbol;Acc:MGI:5141982]
ENSMUSG00000091705	H2-Q2	2.48217	1.44737e-30	1.45692e-27	histocompatibility 2, Q region locus 2 [Source:MGI Symbol;Acc:MGI:95931]
ENSMUSG00000039878	Slc39a5	2.46593	2.64347e-07	2.83076e-05	solute carrier family 39 (metal ion transporter), member 5 [Source:MGI Symbol;Acc:MGI:1919336]
ENSMUSG00000030945	Acsm2	2.43143	2.86982e-22	1.73325e-19	acyl-CoA synthetase medium-chain family member 2 [Source:MGI Symbol;Acc:MGI:2385289]
ENSMUSG00000001672	Marveld3	2.35495	7.07243e-15	2.42697e-12	MARVEL (membrane-associating) domain containing 3 [Source:MGI Symbol;Acc:MGI:1920858]
ENSMUSG00000027831	Veph1	2.31166	3.10406e-07	3.18831e-05	ventricular zone expressed PH domain-containing 1 [Source:MGI Symbol;Acc:MGI:1920039]
ENSMUSG00000112762	RP23-476G10.1	2.25559	4.78471e-08	6.3933e-06
ENSMUSG00000029122	Evc	2.25525	3.63507e-24	2.49481e-21	Ellis van Creveld gene syndrome [Source:MGI Symbol;Acc:MGI:1890596]
ENSMUSG00000050248	Evc2	2.24525	3.40966e-16	1.39142e-13	Ellis van Creveld syndrome 2 [Source:MGI Symbol;Acc:MGI:1915775]
ENSMUSG00000030769	Slc5a11	2.23627	8.97593e-05	0.0040015	solute carrier family 5 (sodium/glucose cotransporter), member 11 [Source:MGI Symbol;Acc:MGI:1919316]
ENSMUSG00000049721	Gal3st1	2.21813	5.21511e-50	1.31238e-46	galactose-3-O-sulfotransferase 1 [Source:MGI Symbol;Acc:MGI:1858277]
ENSMUSG00000030004	Nat8	2.21527	7.52881e-05	0.00347638	N-acetyltransferase 8 (GCN5-related) [Source:MGI Symbol;Acc:MGI:1915646]
ENSMUSG00000029228	Lnx1	2.21146	2.97086e-11	6.59662e-09	ligand of numb-protein X 1 [Source:MGI Symbol;Acc:MGI:1278335]
ENSMUSG00000037263	Aldh3b3	2.18091	5.04669e-06	0.000392783	aldehyde dehydrogenase 3 family, member B3 [Source:MGI Symbol;Acc:MGI:1920708]
ENSMUSG00000028357	Kif12	2.13749	8.85251e-11	1.88259e-08	kinesin family member 12 [Source:MGI Symbol;Acc:MGI:1098232]
ENSMUSG00000054065	Pkp3	2.09044	1.35661e-10	2.66019e-08	plakophilin 3 [Source:MGI Symbol;Acc:MGI:1891830]
ENSMUSG00000020057	Dram1	2.08649	1.52355e-31	1.64314e-28	DNA-damage regulated autophagy modulator 1 [Source:MGI Symbol;Acc:MGI:1918962]
ENSMUSG00000021983	Atp8a2	2.05606	0.000287116	0.00940382	ATPase, aminophospholipid transporter-like, class I, type 8A, member 2 [Source:MGI Symbol;Acc:MGI:1354710]
ENSMUSG00000027646	Src	2.05159	8.26921e-21	4.62433e-18	Rous sarcoma oncogene [Source:MGI Symbol;Acc:MGI:98397]
ENSMUSG00000037953	A4gnt	1.99437	0.000452999	0.0132299	alpha-1,4-N-acetylglucosaminyltransferase [Source:MGI Symbol;Acc:MGI:2143261]
ENSMUSG00000028427	Aqp7	1.95155	0.000230626	0.00800511	aquaporin 7 [Source:MGI Symbol;Acc:MGI:1314647]
ENSMUSG00000045934	Mtmr11	1.89001	5.22139e-14	1.60893e-11	myotubularin related protein 11 [Source:MGI Symbol;Acc:MGI:2652817]
ENSMUSG00000044522	A730020M07Rik	1.86398	2.10315e-07	2.33495e-05	RIKEN cDNA A730020M07 gene [Source:MGI Symbol;Acc:MGI:2442643]
ENSMUSG00000027246	Ell3	1.85661	1.59699e-17	7.09206e-15	elongation factor RNA polymerase II-like 3 [Source:MGI Symbol;Acc:MGI:2673679]
ENSMUSG00000096215	Smim22	1.83613	1.03721e-23	6.52534e-21	small integral membrane protein 22 [Source:MGI Symbol;Acc:MGI:3643379]
ENSMUSG00000019853	Hebp2	1.79262	7.84154e-42	1.69142e-38	heme binding protein 2 [Source:MGI Symbol;Acc:MGI:1860084]
ENSMUSG00000024697	Gna14	1.74997	5.032e-07	4.99856e-05	guanine nucleotide binding protein, alpha 14 [Source:MGI Symbol;Acc:MGI:95769]
ENSMUSG00000062157	Ifnlr1	1.74736	5.27799e-05	0.00261287	interferon lambda receptor 1 [Source:MGI Symbol;Acc:MGI:2429859]
ENSMUSG00000050071	Bex1	1.73713	0.000104208	0.00445731	brain expressed X-linked 1 [Source:MGI Symbol;Acc:MGI:1328321]
ENSMUSG00000010044	Zmynd10	1.737	0.000213026	0.0076401	zinc finger, MYND domain containing 10 [Source:MGI Symbol;Acc:MGI:2387863]
ENSMUSG00000032098	Treh	1.73499	1.20333e-10	2.41421e-08	trehalase (brush-border membrane glycoprotein) [Source:MGI Symbol;Acc:MGI:1926230]
ENSMUSG00000060716	Plekhh1	1.73317	7.99297e-09	1.19491e-06	pleckstrin homology domain containing, family H (with MyTH4 domain) member 1 [Source:MGI Symbol;Acc:MGI:2144989]
ENSMUSG00000104860	Gm42510	1.71578	0.000646007	0.0171124	predicted gene 42510 [Source:MGI Symbol;Acc:MGI:5662647]
ENSMUSG00000051076	Vtcn1	1.67366	1.18646e-06	0.000108572	V-set domain containing T cell activation inhibitor 1 [Source:MGI Symbol;Acc:MGI:3039619]
ENSMUSG00000057110	Cntrl	1.64042	2.1349e-18	9.76814e-16	centriolin [Source:MGI Symbol;Acc:MGI:1889576]
ENSMUSG00000099599	Gm28548	1.63375	0.000599246	0.0161861	predicted gene 28548 [Source:MGI Symbol;Acc:MGI:5579254]
ENSMUSG00000024924	Vldlr	1.62041	2.20313e-07	2.4281e-05	very low density lipoprotein receptor [Source:MGI Symbol;Acc:MGI:98935]
ENSMUSG00000023886	Smoc2	1.6189	3.16894e-13	9.02788e-11	SPARC related modular calcium binding 2 [Source:MGI Symbol;Acc:MGI:1929881]
ENSMUSG00000046532	Ar	1.60392	0.000404879	0.0122021	androgen receptor [Source:MGI Symbol;Acc:MGI:88064]
ENSMUSG00000096960	A230028O05Rik	1.57491	0.000147677	0.00582188	RIKEN cDNA A230028O05 gene [Source:MGI Symbol;Acc:MGI:2442126]
ENSMUSG00000029032	Arhgef16	1.55935	7.67135e-20	3.86099e-17	Rho guanine nucleotide exchange factor (GEF) 16 [Source:MGI Symbol;Acc:MGI:2446219]
ENSMUSG00000096852	Cyp2d12	1.55156	1.3337e-06	0.000119867	cytochrome P450, family 2, subfamily d, polypeptide 12 [Source:MGI Symbol;Acc:MGI:88604]
ENSMUSG00000042638	Gucy2c	1.52172	3.93654e-05	0.00206221	guanylate cyclase 2c [Source:MGI Symbol;Acc:MGI:106903]
ENSMUSG00000054034	Tceal5	1.51706	2.87459e-05	0.00158407	transcription elongation factor A (SII)-like 5 [Source:MGI Symbol;Acc:MGI:3036236]
ENSMUSG00000035852	Misp	1.51536	0.000126588	0.00519387	mitotic spindle positioning [Source:MGI Symbol;Acc:MGI:1926156]
ENSMUSG00000035863	Palm	1.5072	1.04307e-14	3.49984e-12	paralemmin [Source:MGI Symbol;Acc:MGI:1261814]
ENSMUSG00000041078	Grid1	1.49482	8.46273e-05	0.00386776	glutamate receptor, ionotropic, delta 1 [Source:MGI Symbol;Acc:MGI:95812]
ENSMUSG00000028943	Espn	1.49334	2.20572e-11	4.97078e-09	espin [Source:MGI Symbol;Acc:MGI:1861630]
ENSMUSG00000110755	RP24-282C4.11	1.47022	1.25502e-05	0.000792865
ENSMUSG00000085355	3010003L21Rik	1.43144	4.39101e-05	0.00226279	RIKEN cDNA 3010003L21 gene [Source:MGI Symbol;Acc:MGI:1924094]
ENSMUSG00000017723	Wfdc2	1.41826	5.97757e-10	1.07408e-07	WAP four-disulfide core domain 2 [Source:MGI Symbol;Acc:MGI:1914951]
ENSMUSG00000022762	Ncam2	1.39357	6.85894e-09	1.04609e-06	neural cell adhesion molecule 2 [Source:MGI Symbol;Acc:MGI:97282]
ENSMUSG00000040938	Slc16a11	1.38814	5.5936e-22	3.24838e-19	solute carrier family 16 (monocarboxylic acid transporters), member 11 [Source:MGI Symbol;Acc:MGI:2663709]
ENSMUSG00000032080	Apoa4	1.36364	5.74198e-09	9.03106e-07	apolipoprotein A-IV [Source:MGI Symbol;Acc:MGI:88051]
ENSMUSG00000034774	Dsg1c	1.33814	7.52716e-10	1.30635e-07	desmoglein 1 gamma [Source:MGI Symbol;Acc:MGI:2664358]
ENSMUSG00000072568	Fam84b	1.30757	1.10235e-14	3.61836e-12	family with sequence similarity 84, member B [Source:MGI Symbol;Acc:MGI:3026924]
ENSMUSG00000047844	Bex4	1.27617	0.000160027	0.00614387	brain expressed X-linked 4 [Source:MGI Symbol;Acc:MGI:3606746]
ENSMUSG00000058571	Gpc6	1.26483	5.47909e-07	5.33734e-05	glypican 6 [Source:MGI Symbol;Acc:MGI:1346322]
ENSMUSG00000045031	Cetn4	1.24771	0.00134511	0.0286862	centrin 4 [Source:MGI Symbol;Acc:MGI:2677454]
ENSMUSG00000021678	F2rl1	1.22128	0.000944335	0.0222442	coagulation factor II (thrombin) receptor-like 1 [Source:MGI Symbol;Acc:MGI:101910]
ENSMUSG00000022218	Tgm1	1.16889	9.18713e-06	0.000616518	transglutaminase 1, K polypeptide [Source:MGI Symbol;Acc:MGI:98730]
ENSMUSG00000024131	Slc3a1	1.14319	5.68443e-08	7.52887e-06	solute carrier family 3, member 1 [Source:MGI Symbol;Acc:MGI:1195264]
ENSMUSG00000024485	Slc4a9	1.12638	0.00127836	0.0277326	solute carrier family 4, sodium bicarbonate cotransporter, member 9 [Source:MGI Symbol;Acc:MGI:2443384]
ENSMUSG00000094156	Sult2a7	1.12407	1.98236e-06	0.000168155	sulfotransferase family 2A, dehydroepiandrosterone (DHEA)-preferring, member 7 [Source:MGI Symbol;Acc:MGI:3645246]
ENSMUSG00000042215	Bag2	1.12237	8.46326e-10	1.45212e-07	BCL2-associated athanogene 2 [Source:MGI Symbol;Acc:MGI:1891254]
ENSMUSG00000103711	Tstd1	1.11793	3.83533e-13	1.0724e-10	thiosulfate sulfurtransferase (rhodanese)-like domain containing 1 [Source:MGI Symbol;Acc:MGI:3648482]
ENSMUSG00000038305	Spats2l	1.0977	1.62464e-06	0.000141345	spermatogenesis associated, serine-rich 2-like [Source:MGI Symbol;Acc:MGI:1914448]
ENSMUSG00000072664	Ugt3a1	1.095	1.48057e-05	0.000892375	UDP glycosyltransferases 3 family, polypeptide A1 [Source:MGI Symbol;Acc:MGI:2146055]
ENSMUSG00000032372	Plscr2	1.0907	8.82762e-16	3.33221e-13	phospholipid scramblase 2 [Source:MGI Symbol;Acc:MGI:1270860]
ENSMUSG00000068101	Cenpm	1.08969	2.45427e-06	0.000205872	centromere protein M [Source:MGI Symbol;Acc:MGI:1913820]
ENSMUSG00000091898	Tnnc1	1.05718	0.00043709	0.0128648	troponin C, cardiac/slow skeletal [Source:MGI Symbol;Acc:MGI:98779]
ENSMUSG00000032561	Acpp	1.05325	7.27841e-05	0.00339187	acid phosphatase, prostate [Source:MGI Symbol;Acc:MGI:1928480]
ENSMUSG00000048503	Tmem136	1.01501	9.8965e-05	0.00429389	transmembrane protein 136 [Source:MGI Symbol;Acc:MGI:2685030]
ENSMUSG00000035910	Dcdc2a	0.998782	5.25334e-05	0.00260922	doublecortin domain containing 2a [Source:MGI Symbol;Acc:MGI:2652818]
ENSMUSG00000038807	Rap1gap2	0.998274	0.000838173	0.0203346	RAP1 GTPase activating protein 2 [Source:MGI Symbol;Acc:MGI:3028623]
ENSMUSG00000024313	Mep1b	0.99433	0.00270562	0.0469565	meprin 1 beta [Source:MGI Symbol;Acc:MGI:96964]
ENSMUSG00000030587	2200002D01Rik	0.988663	1.61532e-07	1.90544e-05	RIKEN cDNA 2200002D01 gene [Source:MGI Symbol;Acc:MGI:1919525]
ENSMUSG00000040612	Ildr2	0.980483	1.17187e-11	2.80857e-09	immunoglobulin-like domain containing receptor 2 [Source:MGI Symbol;Acc:MGI:1196370]
ENSMUSG00000097503	3110045C21Rik	0.97141	2.5147e-05	0.00140628	RIKEN cDNA 3110045C21 gene [Source:MGI Symbol;Acc:MGI:1914553]
ENSMUSG00000069733	Ube2u	0.963107	0.000101233	0.00437969	ubiquitin-conjugating enzyme E2U (putative) [Source:MGI Symbol;Acc:MGI:3588216]
ENSMUSG00000026315	Serpinb8	0.956874	0.000120915	0.00501566	serine (or cysteine) peptidase inhibitor, clade B, member 8 [Source:MGI Symbol;Acc:MGI:894657]
ENSMUSG00000036411	9530077C05Rik	0.943776	0.000740798	0.0187988	RIKEN cDNA 9530077C05 gene [Source:MGI Symbol;Acc:MGI:1915533]
ENSMUSG00000060181	Slc35e3	0.93328	1.09911e-07	1.32764e-05	solute carrier family 35, member E3 [Source:MGI Symbol;Acc:MGI:2448489]
ENSMUSG00000037325	Bbs7	0.927012	2.32761e-10	4.50571e-08	Bardet-Biedl syndrome 7 (human) [Source:MGI Symbol;Acc:MGI:1918742]
ENSMUSG00000032369	Plscr1	0.9011	4.28497e-15	1.50462e-12	phospholipid scramblase 1 [Source:MGI Symbol;Acc:MGI:893575]
ENSMUSG00000028555	Ttc39a	0.898031	4.53333e-05	0.0023281	tetratricopeptide repeat domain 39A [Source:MGI Symbol;Acc:MGI:2444350]
ENSMUSG00000040434	Large2	0.89727	6.46929e-05	0.00308138	LARGE xylosyl- and glucuronyltransferase 2 [Source:MGI Symbol;Acc:MGI:2443769]
ENSMUSG00000078964	Ces1b	0.882046	7.001e-09	1.05708e-06	carboxylesterase 1B [Source:MGI Symbol;Acc:MGI:3779470]
ENSMUSG00000016194	Hsd11b1	0.881398	8.21151e-16	3.17912e-13	hydroxysteroid 11-beta dehydrogenase 1 [Source:MGI Symbol;Acc:MGI:103562]
ENSMUSG00000029254	Stap1	0.878012	5.75856e-05	0.002823	signal transducing adaptor family member 1 [Source:MGI Symbol;Acc:MGI:1926193]
ENSMUSG00000044349	Snhg11	0.876241	0.000434483	0.0128311	small nucleolar RNA host gene 11 [Source:MGI Symbol;Acc:MGI:2441845]
ENSMUSG00000057068	Fam47e	0.874347	7.79155e-05	0.00358672	family with sequence similarity 47, member E [Source:MGI Symbol;Acc:MGI:2686227]
ENSMUSG00000021260	Hhipl1	0.860523	0.00253478	0.0448682	hedgehog interacting protein-like 1 [Source:MGI Symbol;Acc:MGI:1919265]
ENSMUSG00000030725	Lipt2	0.84674	3.52378e-07	3.59497e-05	lipoyl(octanoyl) transferase 2 (putative) [Source:MGI Symbol;Acc:MGI:1914414]
ENSMUSG00000029149	Krtcap3	0.845004	0.000228275	0.00794832	keratinocyte associated protein 3 [Source:MGI Symbol;Acc:MGI:1917065]
ENSMUSG00000040616	Tmem51	0.834689	1.56027e-11	3.56948e-09	transmembrane protein 51 [Source:MGI Symbol;Acc:MGI:2384874]
ENSMUSG00000038042	Ptpdc1	0.832591	8.50358e-06	0.000586281	protein tyrosine phosphatase domain containing 1 [Source:MGI Symbol;Acc:MGI:2145430]
ENSMUSG00000021696	Elovl7	0.827536	0.00135349	0.028734	ELOVL family member 7, elongation of long chain fatty acids (yeast) [Source:MGI Symbol;Acc:MGI:1921809]
ENSMUSG00000021118	Plek2	0.825356	6.24032e-05	0.00300685	pleckstrin 2 [Source:MGI Symbol;Acc:MGI:1351466]
ENSMUSG00000099032	Tcf24	0.825064	5.42148e-05	0.00266642	transcription factor 24 [Source:MGI Symbol;Acc:MGI:3780500]
ENSMUSG00000052102	Gnpda1	0.822748	1.21518e-10	2.41421e-08	glucosamine-6-phosphate deaminase 1 [Source:MGI Symbol;Acc:MGI:1347054]
ENSMUSG00000107198	Gm19619	0.818845	0.000224884	0.00787825	predicted gene, 19619 [Source:MGI Symbol;Acc:MGI:5011804]
ENSMUSG00000037600	Kdf1	0.81764	5.98956e-09	9.2543e-07	keratinocyte differentiation factor 1 [Source:MGI Symbol;Acc:MGI:1916323]
ENSMUSG00000046727	Cystm1	0.815436	2.75253e-12	6.92674e-10	cysteine-rich transmembrane module containing 1 [Source:MGI Symbol;Acc:MGI:1913310]
ENSMUSG00000020669	Sh3yl1	0.812081	2.43884e-07	2.63029e-05	Sh3 domain YSC-like 1 [Source:MGI Symbol;Acc:MGI:1346118]
ENSMUSG00000037907	Ankrd13b	0.807683	2.62365e-08	3.60131e-06	ankyrin repeat domain 13b [Source:MGI Symbol;Acc:MGI:2144501]
ENSMUSG00000020941	Map3k14	0.80701	0.000234495	0.00812074	mitogen-activated protein kinase kinase kinase 14 [Source:MGI Symbol;Acc:MGI:1858204]
ENSMUSG00000031453	Rasa3	0.806061	1.23396e-08	1.77443e-06	RAS p21 protein activator 3 [Source:MGI Symbol;Acc:MGI:1197013]
ENSMUSG00000069456	Rdh16	0.80145	1.93418e-05	0.00111893	retinol dehydrogenase 16 [Source:MGI Symbol;Acc:MGI:1201375]
ENSMUSG00000014075	Tctex1d2	0.795319	0.000132172	0.00535029	Tctex1 domain containing 2 [Source:MGI Symbol;Acc:MGI:1913311]
ENSMUSG00000072844	G530011O06Rik	0.794967	0.00255862	0.0451669	RIKEN cDNA G530011O06 gene [Source:MGI Symbol;Acc:MGI:3603513]
ENSMUSG00000063704	Mapk15	0.793529	0.00132412	0.028399	mitogen-activated protein kinase 15 [Source:MGI Symbol;Acc:MGI:2652894]
ENSMUSG00000022178	Ajuba	0.791302	9.57819e-08	1.18542e-05	ajuba LIM protein [Source:MGI Symbol;Acc:MGI:1341886]
ENSMUSG00000036687	Tmem184a	0.788566	7.85367e-07	7.50523e-05	transmembrane protein 184a [Source:MGI Symbol;Acc:MGI:2385897]
ENSMUSG00000027327	1700037H04Rik	0.762267	9.56754e-05	0.00419943	RIKEN cDNA 1700037H04 gene [Source:MGI Symbol;Acc:MGI:1914576]
ENSMUSG00000025500	Lmntd2	0.747403	7.46024e-05	0.00345528	lamin tail domain containing 2 [Source:MGI Symbol;Acc:MGI:1919250]
ENSMUSG00000064215	Ifi27	0.747018	3.47669e-11	7.60789e-09	interferon, alpha-inducible protein 27 [Source:MGI Symbol;Acc:MGI:1277180]
ENSMUSG00000054428	Atpif1	0.744586	4.5106e-07	4.5103e-05	ATPase inhibitory factor 1 [Source:MGI Symbol;Acc:MGI:1196457]
ENSMUSG00000041268	Dmxl2	0.743088	5.15962e-14	1.60893e-11	Dmx-like 2 [Source:MGI Symbol;Acc:MGI:2444630]
ENSMUSG00000031274	Col4a5	0.736138	0.000101854	0.00438144	collagen, type IV, alpha 5 [Source:MGI Symbol;Acc:MGI:88456]
ENSMUSG00000030762	Aqp8	0.734388	0.000635443	0.0168801	aquaporin 8 [Source:MGI Symbol;Acc:MGI:1195271]
ENSMUSG00000025351	Cd63	0.728756	0.00056008	0.0153757	CD63 antigen [Source:MGI Symbol;Acc:MGI:99529]
ENSMUSG00000103625	Gm37357	0.718408	0.000688399	0.0179829	predicted gene, 37357 [Source:MGI Symbol;Acc:MGI:5610585]
ENSMUSG00000025494	Sigirr	0.711271	4.12857e-09	6.70294e-07	single immunoglobulin and toll-interleukin 1 receptor (TIR) domain [Source:MGI Symbol;Acc:MGI:1344402]
ENSMUSG00000022679	Mpv17l	0.678456	7.02215e-08	9.1403e-06	Mpv17 transgene, kidney disease mutant-like [Source:MGI Symbol;Acc:MGI:2135951]
ENSMUSG00000070368	Prok1	0.674339	0.00120394	0.0263836	prokineticin 1 [Source:MGI Symbol;Acc:MGI:2180370]
ENSMUSG00000040350	Trim7	0.664969	6.52848e-06	0.000473911	tripartite motif-containing 7 [Source:MGI Symbol;Acc:MGI:2137353]
ENSMUSG00000027710	Acad9	0.663751	1.17892e-10	2.41421e-08	acyl-Coenzyme A dehydrogenase family, member 9 [Source:MGI Symbol;Acc:MGI:1914272]
ENSMUSG00000004768	Rab23	0.659776	1.81711e-06	0.00015589	RAB23, member RAS oncogene family [Source:MGI Symbol;Acc:MGI:99833]
ENSMUSG00000020432	Tcn2	0.652857	9.46248e-14	2.85748e-11	transcobalamin 2 [Source:MGI Symbol;Acc:MGI:98534]
ENSMUSG00000027864	Ptgfrn	0.650484	7.61135e-06	0.00053453	prostaglandin F2 receptor negative regulator [Source:MGI Symbol;Acc:MGI:1277114]
ENSMUSG00000068874	Selenbp1	0.649987	5.82103e-10	1.07185e-07	selenium binding protein 1 [Source:MGI Symbol;Acc:MGI:96825]
ENSMUSG00000074227	Spint2	0.649381	2.85962e-10	5.39718e-08	serine protease inhibitor, Kunitz type 2 [Source:MGI Symbol;Acc:MGI:1338031]
ENSMUSG00000040471	Ggt6	0.643193	1.64607e-05	0.000978507	gamma-glutamyltransferase 6 [Source:MGI Symbol;Acc:MGI:1918772]
ENSMUSG00000003161	Sri	0.640216	1.05332e-08	1.52924e-06	sorcin [Source:MGI Symbol;Acc:MGI:98419]
ENSMUSG00000030774	Pak1	0.637148	0.000264979	0.00883205	p21 protein (Cdc42/Rac)-activated kinase 1 [Source:MGI Symbol;Acc:MGI:1339975]
ENSMUSG00000063171	Rps4l	0.633208	0.000223901	0.00786204	ribosomal protein S4-like [Source:MGI Symbol;Acc:MGI:1913434]
ENSMUSG00000075602	Ly6a	0.628442	0.000792133	0.0195432	lymphocyte antigen 6 complex, locus A [Source:MGI Symbol;Acc:MGI:107527]
ENSMUSG00000026270	Capn10	0.628179	9.40179e-07	8.81725e-05	calpain 10 [Source:MGI Symbol;Acc:MGI:1344392]
ENSMUSG00000026417	Pigr	0.622213	0.000889811	0.0212247	polymeric immunoglobulin receptor [Source:MGI Symbol;Acc:MGI:103080]
ENSMUSG00000042331	Specc1	0.620426	0.000212255	0.0076401	sperm antigen with calponin homology and coiled-coil domains 1 [Source:MGI Symbol;Acc:MGI:2442356]
ENSMUSG00000023232	Serinc2	0.615266	0.000340576	0.0105893	serine incorporator 2 [Source:MGI Symbol;Acc:MGI:1919132]
ENSMUSG00000044813	Shb	0.610614	1.66602e-05	0.000982627	src homology 2 domain-containing transforming protein B [Source:MGI Symbol;Acc:MGI:98294]
ENSMUSG00000006538	Ihh	0.607074	0.00137894	0.0291197	Indian hedgehog [Source:MGI Symbol;Acc:MGI:96533]
ENSMUSG00000026117	Zap70	0.605523	0.00180238	0.0351577	zeta-chain (TCR) associated protein kinase [Source:MGI Symbol;Acc:MGI:99613]
ENSMUSG00000052798	Nup107	0.605445	4.906e-06	0.000383812	nucleoporin 107 [Source:MGI Symbol;Acc:MGI:2143854]
ENSMUSG00000029802	Abcg2	0.605001	0.000160321	0.00614387	ATP-binding cassette, sub-family G (WHITE), member 2 [Source:MGI Symbol;Acc:MGI:1347061]
ENSMUSG00000052566	Hook2	0.60353	1.03314e-10	2.16658e-08	hook microtubule tethering protein 2 [Source:MGI Symbol;Acc:MGI:2181664]
ENSMUSG00000038072	Galnt11	0.596145	1.39599e-05	0.000863853	UDP-N-acetyl-alpha-D-galactosamine:polypeptide N-acetylgalactosaminyltransferase 11 [Source:MGI Symbol;Acc:MGI:2444392]
ENSMUSG00000019232	Etnppl	0.593309	1.0791e-07	1.32127e-05	ethanolamine phosphate phospholyase [Source:MGI Symbol;Acc:MGI:1919010]
ENSMUSG00000020672	Sntg2	0.59275	0.0015432	0.0313182	syntrophin, gamma 2 [Source:MGI Symbol;Acc:MGI:1919541]
ENSMUSG00000021636	Marveld2	0.588793	1.4207e-07	1.68906e-05	MARVEL (membrane-associating) domain containing 2 [Source:MGI Symbol;Acc:MGI:2446166]
ENSMUSG00000053886	Sh2d4a	0.579369	0.000123371	0.00508955	SH2 domain containing 4A [Source:MGI Symbol;Acc:MGI:1919531]
ENSMUSG00000106734	Gm20559	0.578419	9.49596e-05	0.00418016	predicted gene, 20559 [Source:MGI Symbol;Acc:MGI:5295666]
ENSMUSG00000037997	Parp11	0.577918	1.45352e-05	0.000891736	poly (ADP-ribose) polymerase family, member 11 [Source:MGI Symbol;Acc:MGI:2141505]
ENSMUSG00000022587	Ly6e	0.576393	3.71257e-05	0.00196	lymphocyte antigen 6 complex, locus E [Source:MGI Symbol;Acc:MGI:106651]
ENSMUSG00000074639	Rdh16f2	0.573065	0.000131983	0.00535029	RDH16 family member 2 [Source:MGI Symbol;Acc:MGI:3583955]
ENSMUSG00000039660	Spout1	0.570429	9.67382e-05	0.00423377	SPOUT domain containing methyltransferase 1 [Source:MGI Symbol;Acc:MGI:106544]
ENSMUSG00000055652	Klhl25	0.55893	0.00060781	0.0163589	kelch-like 25 [Source:MGI Symbol;Acc:MGI:2668031]
ENSMUSG00000006782	Cnp	0.556972	5.57821e-06	0.00042538	2',3'-cyclic nucleotide 3' phosphodiesterase [Source:MGI Symbol;Acc:MGI:88437]
ENSMUSG00000098747	Gm27216	0.555993	4.07114e-06	0.000325239	predicted gene 27216 [Source:MGI Symbol;Acc:MGI:5521059]
ENSMUSG00000054474	Thnsl2	0.552952	4.08781e-09	6.70294e-07	threonine synthase-like 2 (bacterial) [Source:MGI Symbol;Acc:MGI:3041254]
ENSMUSG00000002797	Ggct	0.551707	6.90054e-06	0.000498523	gamma-glutamyl cyclotransferase [Source:MGI Symbol;Acc:MGI:95700]
ENSMUSG00000015653	Steap2	0.550245	9.78117e-05	0.00426769	six transmembrane epithelial antigen of prostate 2 [Source:MGI Symbol;Acc:MGI:1921301]
ENSMUSG00000033389	Arhgap44	0.548872	0.000345809	0.0107215	Rho GTPase activating protein 44 [Source:MGI Symbol;Acc:MGI:2144423]
ENSMUSG00000002731	Prkra	0.546617	8.73952e-09	1.28115e-06	protein kinase, interferon inducible double stranded RNA dependent activator [Source:MGI Symbol;Acc:MGI:1344375]
ENSMUSG00000024391	Apom	0.542808	8.46676e-08	1.07428e-05	apolipoprotein M [Source:MGI Symbol;Acc:MGI:1930124]
ENSMUSG00000044748	Defb1	0.541262	0.00116843	0.0257925	defensin beta 1 [Source:MGI Symbol;Acc:MGI:1096878]
ENSMUSG00000019558	Slc6a8	0.540679	2.50432e-06	0.00020891	solute carrier family 6 (neurotransmitter transporter, creatine), member 8 [Source:MGI Symbol;Acc:MGI:2147834]
ENSMUSG00000052031	Tagap1	0.540618	0.000148072	0.00582224	T cell activation GTPase activating protein 1 [Source:MGI Symbol;Acc:MGI:1919786]
ENSMUSG00000010122	Slc47a1	0.538805	1.39334e-12	3.69088e-10	solute carrier family 47, member 1 [Source:MGI Symbol;Acc:MGI:1914723]
ENSMUSG00000054855	Rnd1	0.53825	0.000191425	0.00708412	Rho family GTPase 1 [Source:MGI Symbol;Acc:MGI:2444878]
ENSMUSG00000028167	Bdh2	0.530247	0.00083898	0.0203346	3-hydroxybutyrate dehydrogenase, type 2 [Source:MGI Symbol;Acc:MGI:1917022]
ENSMUSG00000021539	Lect2	0.528641	0.000130891	0.00532702	leukocyte cell-derived chemotaxin 2 [Source:MGI Symbol;Acc:MGI:1278342]
ENSMUSG00000060579	Fhit	0.528409	0.000872239	0.0209047	fragile histidine triad gene [Source:MGI Symbol;Acc:MGI:1277947]
ENSMUSG00000050323	Ndufaf6	0.527995	4.12149e-07	4.17653e-05	NADH dehydrogenase (ubiquinone) complex I, assembly factor 6 [Source:MGI Symbol;Acc:MGI:1924197]
ENSMUSG00000054612	Mgmt	0.526186	1.7296e-07	1.97842e-05	O-6-methylguanine-DNA methyltransferase [Source:MGI Symbol;Acc:MGI:96977]
ENSMUSG00000026730	Pter	0.520311	3.59688e-06	0.000293564	phosphotriesterase related [Source:MGI Symbol;Acc:MGI:107372]
ENSMUSG00000029162	Khk	0.520159	0.000279344	0.00918913	ketohexokinase [Source:MGI Symbol;Acc:MGI:1096353]
ENSMUSG00000042510	AA986860	0.517254	0.00191945	0.0368188	expressed sequence AA986860 [Source:MGI Symbol;Acc:MGI:2138143]
ENSMUSG00000027901	Dennd2d	0.505774	1.14082e-07	1.36708e-05	DENN/MADD domain containing 2D [Source:MGI Symbol;Acc:MGI:2181193]
ENSMUSG00000039745	Htatip2	0.501975	1.46265e-05	0.000891736	HIV-1 Tat interactive protein 2 [Source:MGI Symbol;Acc:MGI:1859271]
ENSMUSG00000007038	Neu1	0.501384	7.20693e-07	6.97548e-05	neuraminidase 1 [Source:MGI Symbol;Acc:MGI:97305]
ENSMUSG00000024338	Psmb8	0.499259	5.09756e-09	8.1019e-07	proteasome (prosome, macropain) subunit, beta type 8 (large multifunctional peptidase 7) [Source:MGI Symbol;Acc:MGI:1346527]
ENSMUSG00000034573	Ptpn13	0.499259	0.00182999	0.0355612	protein tyrosine phosphatase, non-receptor type 13 [Source:MGI Symbol;Acc:MGI:103293]
ENSMUSG00000029556	Hnf1a	0.499251	3.04225e-05	0.00164735	HNF1 homeobox A [Source:MGI Symbol;Acc:MGI:98504]
ENSMUSG00000015337	Endog	0.496608	4.49578e-06	0.000353551	endonuclease G [Source:MGI Symbol;Acc:MGI:1261433]
ENSMUSG00000015085	Entpd2	0.495083	0.000177159	0.00665405	ectonucleoside triphosphate diphosphohydrolase 2 [Source:MGI Symbol;Acc:MGI:1096863]
ENSMUSG00000023031	Cela1	0.492009	0.00125859	0.027343	chymotrypsin-like elastase family, member 1 [Source:MGI Symbol;Acc:MGI:95314]
ENSMUSG00000096956	Snhg18	0.491419	0.00185924	0.0359077	small nucleolar RNA host gene 18 [Source:MGI Symbol;Acc:MGI:1914085]
ENSMUSG00000091721	Gimd1	0.483168	0.000339563	0.0105893	GIMAP family P-loop NTPase domain containing 1 [Source:MGI Symbol;Acc:MGI:3647547]
ENSMUSG00000051671	Coa6	0.481604	0.000204549	0.00747818	cytochrome c oxidase assembly factor 6 [Source:MGI Symbol;Acc:MGI:1915142]
ENSMUSG00000022159	Rab2b	0.480981	0.00267973	0.0466143	RAB2B, member RAS oncogene family [Source:MGI Symbol;Acc:MGI:1923588]
ENSMUSG00000050471	Fam118b	0.477329	6.00096e-05	0.00291346	family with sequence similarity 118, member B [Source:MGI Symbol;Acc:MGI:1924483]
ENSMUSG00000027514	Zbp1	0.474171	0.00015651	0.00604752	Z-DNA binding protein 1 [Source:MGI Symbol;Acc:MGI:1927449]
ENSMUSG00000040093	Bmf	0.471175	0.000117279	0.00489172	BCL2 modifying factor [Source:MGI Symbol;Acc:MGI:2176433]
ENSMUSG00000038618	Rassf7	0.47033	0.000459325	0.0132898	Ras association (RalGDS/AF-6) domain family (N-terminal) member 7 [Source:MGI Symbol;Acc:MGI:1914235]
ENSMUSG00000049152	Ugt3a2	0.469996	0.000456648	0.0132898	UDP glycosyltransferases 3 family, polypeptide A2 [Source:MGI Symbol;Acc:MGI:2145969]
ENSMUSG00000079511	Gm42688	0.469091	0.000574746	0.0157212	predicted gene 42688 [Source:MGI Symbol;Acc:MGI:5662825]
ENSMUSG00000034412	Tbc1d10a	0.468442	0.000786417	0.0195402	TBC1 domain family, member 10a [Source:MGI Symbol;Acc:MGI:2144164]
ENSMUSG00000026037	Orc2	0.466118	0.00247223	0.044071	origin recognition complex, subunit 2 [Source:MGI Symbol;Acc:MGI:1328306]
ENSMUSG00000029322	Plac8	0.464866	1.15333e-05	0.000741024	placenta-specific 8 [Source:MGI Symbol;Acc:MGI:2445289]
ENSMUSG00000030291	Med21	0.462784	3.02869e-07	3.1322e-05	mediator complex subunit 21 [Source:MGI Symbol;Acc:MGI:1347064]
ENSMUSG00000005774	Rfx5	0.460461	0.000705526	0.0182098	regulatory factor X, 5 (influences HLA class II expression) [Source:MGI Symbol;Acc:MGI:1858421]
ENSMUSG00000020321	Mdh1	0.454856	2.33628e-07	2.55619e-05	malate dehydrogenase 1, NAD (soluble) [Source:MGI Symbol;Acc:MGI:97051]
ENSMUSG00000001313	Rnd2	0.453466	0.00220052	0.0402735	Rho family GTPase 2 [Source:MGI Symbol;Acc:MGI:1338755]
ENSMUSG00000040472	Rabggta	0.451264	6.95998e-10	1.22196e-07	Rab geranylgeranyl transferase, a subunit [Source:MGI Symbol;Acc:MGI:1860443]
ENSMUSG00000025856	Pdgfa	0.4472	0.0016449	0.0328089	platelet derived growth factor, alpha [Source:MGI Symbol;Acc:MGI:97527]
ENSMUSG00000075010	AW112010	0.445581	5.05962e-05	0.00255383	expressed sequence AW112010 [Source:MGI Symbol;Acc:MGI:2147706]
ENSMUSG00000023122	Sult1c2	0.440563	0.000534559	0.0149469	sulfotransferase family, cytosolic, 1C, member 2 [Source:MGI Symbol;Acc:MGI:1916333]
ENSMUSG00000032038	St3gal4	0.440278	0.000228464	0.00794832	ST3 beta-galactoside alpha-2,3-sialyltransferase 4 [Source:MGI Symbol;Acc:MGI:1316743]
ENSMUSG00000043091	Tuba1c	0.437147	3.04399e-05	0.00164735	tubulin, alpha 1C [Source:MGI Symbol;Acc:MGI:1095409]
ENSMUSG00000032959	Pebp1	0.436012	1.21253e-06	0.000110289	phosphatidylethanolamine binding protein 1 [Source:MGI Symbol;Acc:MGI:1344408]
ENSMUSG00000026670	Uap1	0.435938	0.00125088	0.0272502	UDP-N-acetylglucosamine pyrophosphorylase 1 [Source:MGI Symbol;Acc:MGI:1334459]
ENSMUSG00000031360	Ctps2	0.434495	0.00031232	0.00992782	cytidine 5'-triphosphate synthase 2 [Source:MGI Symbol;Acc:MGI:1933185]
ENSMUSG00000024292	Cyp4f14	0.433483	3.94714e-05	0.00206221	cytochrome P450, family 4, subfamily f, polypeptide 14 [Source:MGI Symbol;Acc:MGI:1927669]
ENSMUSG00000027865	Gdap2	0.433433	5.74677e-08	7.54526e-06	ganglioside-induced differentiation-associated-protein 2 [Source:MGI Symbol;Acc:MGI:1338001]
ENSMUSG00000024170	Telo2	0.432007	0.000445015	0.0130219	telomere maintenance 2 [Source:MGI Symbol;Acc:MGI:1918968]
ENSMUSG00000036083	Slc17a3	0.429163	0.000216879	0.00772325	solute carrier family 17 (sodium phosphate), member 3 [Source:MGI Symbol;Acc:MGI:2389216]
ENSMUSG00000032081	Apoc3	0.426384	7.06321e-05	0.00330178	apolipoprotein C-III [Source:MGI Symbol;Acc:MGI:88055]
ENSMUSG00000031627	Irf2	0.424513	0.000297654	0.00960315	interferon regulatory factor 2 [Source:MGI Symbol;Acc:MGI:96591]
ENSMUSG00000057103	Nat8f1	0.4235	1.11348e-05	0.000721561	N-acetyltransferase 8 (GCN5-related) family member 1 [Source:MGI Symbol;Acc:MGI:1913366]
ENSMUSG00000030966	Trim21	0.423412	0.000103915	0.00445731	tripartite motif-containing 21 [Source:MGI Symbol;Acc:MGI:106657]
ENSMUSG00000021135	Slc10a1	0.421605	4.34145e-06	0.000343202	solute carrier family 10 (sodium/bile acid cotransporter family), member 1 [Source:MGI Symbol;Acc:MGI:97379]
ENSMUSG00000079557	37316	0.421071	1.69684e-07	1.95577e-05	membrane-associated ring finger (C3HC4) 2 [Source:MGI Symbol;Acc:MGI:1925915]
ENSMUSG00000021928	Ebpl	0.420669	4.06625e-05	0.00211712	emopamil binding protein-like [Source:MGI Symbol;Acc:MGI:1915427]
ENSMUSG00000061474	Mrps36	0.419352	1.48968e-05	0.000892565	mitochondrial ribosomal protein S36 [Source:MGI Symbol;Acc:MGI:1913378]
ENSMUSG00000032062	2310030G06Rik	0.417686	1.94072e-08	2.71323e-06	RIKEN cDNA 2310030G06 gene [Source:MGI Symbol;Acc:MGI:1914202]
ENSMUSG00000031844	Hsd17b2	0.415911	4.77616e-05	0.00243633	hydroxysteroid (17-beta) dehydrogenase 2 [Source:MGI Symbol;Acc:MGI:1096386]
ENSMUSG00000108207	1810059H22Rik	0.411317	0.000617433	0.0165588	RIKEN cDNA 1810059H22 gene [Source:MGI Symbol;Acc:MGI:1917070]
ENSMUSG00000063683	Glyat	0.411061	1.81573e-08	2.56222e-06	glycine-N-acyltransferase [Source:MGI Symbol;Acc:MGI:2147502]
ENSMUSG00000028536	2610528J11Rik	0.41076	0.00149945	0.0308029	RIKEN cDNA 2610528J11 gene [Source:MGI Symbol;Acc:MGI:1913701]
ENSMUSG00000022323	Rida	0.410302	2.35585e-05	0.00133224	reactive intermediate imine deaminase A homolog [Source:MGI Symbol;Acc:MGI:1095401]
ENSMUSG00000028573	Fggy	0.405124	2.00111e-07	2.24123e-05	FGGY carbohydrate kinase domain containing [Source:MGI Symbol;Acc:MGI:1922828]
ENSMUSG00000032469	Dbr1	0.404854	0.00048289	0.0138352	debranching RNA lariats 1 [Source:MGI Symbol;Acc:MGI:1931520]
ENSMUSG00000028461	Ccdc107	0.403127	1.62866e-06	0.000141345	coiled-coil domain containing 107 [Source:MGI Symbol;Acc:MGI:1913423]
ENSMUSG00000021996	Esd	0.402944	6.0065e-09	9.2543e-07	esterase D/formylglutathione hydrolase [Source:MGI Symbol;Acc:MGI:95421]
ENSMUSG00000019718	L3hypdh	0.402835	0.000133563	0.00537779	L-3-hydroxyproline dehydratase (trans-) [Source:MGI Symbol;Acc:MGI:1914467]
ENSMUSG00000025317	Car5a	0.400584	0.000510407	0.0144049	carbonic anhydrase 5a, mitochondrial [Source:MGI Symbol;Acc:MGI:101946]
ENSMUSG00000031231	Cox7b	0.399077	5.9739e-06	0.000448756	cytochrome c oxidase subunit VIIb [Source:MGI Symbol;Acc:MGI:1913392]
ENSMUSG00000028691	Prdx1	0.3985	1.03681e-06	9.60604e-05	peroxiredoxin 1 [Source:MGI Symbol;Acc:MGI:99523]
ENSMUSG00000021556	Golm1	0.397978	0.0017325	0.0341057	golgi membrane protein 1 [Source:MGI Symbol;Acc:MGI:1917329]
ENSMUSG00000021210	Akr1c6	0.397538	0.000220917	0.00781178	aldo-keto reductase family 1, member C6 [Source:MGI Symbol;Acc:MGI:1933427]
ENSMUSG00000071528	Usmg5	0.397461	2.45293e-06	0.000205872	upregulated during skeletal muscle growth 5 [Source:MGI Symbol;Acc:MGI:1891435]
ENSMUSG00000022751	Nit2	0.396261	5.32574e-06	0.000412377	nitrilase family, member 2 [Source:MGI Symbol;Acc:MGI:1261838]
ENSMUSG00000007656	Arpp19	0.394212	2.70558e-10	5.17109e-08	cAMP-regulated phosphoprotein 19 [Source:MGI Symbol;Acc:MGI:1891691]
ENSMUSG00000026295	Spp2	0.390714	0.00240666	0.0431003	secreted phosphoprotein 2 [Source:MGI Symbol;Acc:MGI:1922646]
ENSMUSG00000033739	Fkbpl	0.390278	0.000400271	0.0120874	FK506 binding protein-like [Source:MGI Symbol;Acc:MGI:1932127]
ENSMUSG00000027752	Exosc8	0.389199	0.000595621	0.0161459	exosome component 8 [Source:MGI Symbol;Acc:MGI:1916889]
ENSMUSG00000037942	Crp	0.387353	0.000165753	0.00627245	C-reactive protein, pentraxin-related [Source:MGI Symbol;Acc:MGI:88512]
ENSMUSG00000028445	Enho	0.386359	0.00198736	0.03765	energy homeostasis associated [Source:MGI Symbol;Acc:MGI:1916888]
ENSMUSG00000095463	Entpd4	0.386345	0.000177909	0.00666563	ectonucleoside triphosphate diphosphohydrolase 4 [Source:MGI Symbol;Acc:MGI:1914714]
ENSMUSG00000099146	0610031O16Rik	0.384418	0.000460334	0.0132898	RIKEN cDNA 0610031O16 gene [Source:MGI Symbol;Acc:MGI:1915619]
ENSMUSG00000059325	Hopx	0.384238	0.00108016	0.0244151	HOP homeobox [Source:MGI Symbol;Acc:MGI:1916782]
ENSMUSG00000043760	Pkhd1	0.384075	0.000816656	0.0199526	polycystic kidney and hepatic disease 1 [Source:MGI Symbol;Acc:MGI:2155808]
ENSMUSG00000068011	Mkrn2os	0.381406	2.08212e-05	0.00119083	makorin, ring finger protein 2, opposite strand [Source:MGI Symbol;Acc:MGI:1917541]
ENSMUSG00000096727	Psmb9	0.377043	0.00156559	0.0316451	proteasome (prosome, macropain) subunit, beta type 9 (large multifunctional peptidase 2) [Source:MGI Symbol;Acc:MGI:1346526]
ENSMUSG00000057236	Rbbp4	0.376987	0.000105063	0.0044812	retinoblastoma binding protein 4 [Source:MGI Symbol;Acc:MGI:1194912]
ENSMUSG00000024354	Slc23a1	0.376644	0.0017116	0.0337823	solute carrier family 23 (nucleobase transporters), member 1 [Source:MGI Symbol;Acc:MGI:1341903]
ENSMUSG00000026154	Sdhaf4	0.373636	6.81787e-05	0.00322706	succinate dehydrogenase complex assembly factor 4 [Source:MGI Symbol;Acc:MGI:1915252]
ENSMUSG00000031504	Rab20	0.369724	0.000977075	0.0228372	RAB20, member RAS oncogene family [Source:MGI Symbol;Acc:MGI:102789]
ENSMUSG00000050912	Tmem123	0.367969	7.16435e-06	0.000514177	transmembrane protein 123 [Source:MGI Symbol;Acc:MGI:1919179]
ENSMUSG00000029859	Epha1	0.365134	0.000207819	0.00757673	Eph receptor A1 [Source:MGI Symbol;Acc:MGI:107381]
ENSMUSG00000024769	Cdc42bpg	0.365068	0.00070371	0.0182098	CDC42 binding protein kinase gamma (DMPK-like) [Source:MGI Symbol;Acc:MGI:2652845]
ENSMUSG00000051579	Tceal8	0.365012	0.00262595	0.0459221	transcription elongation factor A (SII)-like 8 [Source:MGI Symbol;Acc:MGI:1913934]
ENSMUSG00000066442	Mthfs	0.364999	0.000729738	0.018706	5, 10-methenyltetrahydrofolate synthetase [Source:MGI Symbol;Acc:MGI:1340032]
ENSMUSG00000029103	Lrpap1	0.363767	0.000326777	0.0103006	low density lipoprotein receptor-related protein associated protein 1 [Source:MGI Symbol;Acc:MGI:96829]
ENSMUSG00000027133	Nop10	0.363286	1.04195e-06	9.60604e-05	NOP10 ribonucleoprotein [Source:MGI Symbol;Acc:MGI:1913431]
ENSMUSG00000087687	Pet100	0.359907	0.000922665	0.0218359	PET100 homolog [Source:MGI Symbol;Acc:MGI:3615306]
ENSMUSG00000045886	Gm9803	0.356438	0.000324695	0.0102564	predicted gene 9803 [Source:MGI Symbol;Acc:MGI:3704359]
ENSMUSG00000035000	Dpp4	0.355168	8.1649e-09	1.20864e-06	dipeptidylpeptidase 4 [Source:MGI Symbol;Acc:MGI:94919]
ENSMUSG00000021606	Ndufs6	0.353698	5.40297e-06	0.000414109	NADH dehydrogenase (ubiquinone) Fe-S protein 6 [Source:MGI Symbol;Acc:MGI:107932]
ENSMUSG00000021102	Glrx5	0.353651	1.9852e-05	0.00114406	glutaredoxin 5 [Source:MGI Symbol;Acc:MGI:1920296]
ENSMUSG00000031201	Brcc3	0.3531	1.26586e-05	0.000796384	BRCA1/BRCA2-containing complex, subunit 3 [Source:MGI Symbol;Acc:MGI:2389572]
ENSMUSG00000023259	Slc26a6	0.349406	0.00206595	0.0385262	solute carrier family 26, member 6 [Source:MGI Symbol;Acc:MGI:2159728]
ENSMUSG00000054757	Akr1c20	0.345842	0.00106382	0.0241181	aldo-keto reductase family 1, member C20 [Source:MGI Symbol;Acc:MGI:2151104]
ENSMUSG00000062797	Hikeshi	0.345121	0.000176431	0.00664321	heat shock protein nuclear import factor [Source:MGI Symbol;Acc:MGI:96738]
ENSMUSG00000047638	Nr1h4	0.341575	0.000762222	0.0191176	nuclear receptor subfamily 1, group H, member 4 [Source:MGI Symbol;Acc:MGI:1352464]
ENSMUSG00000105388	Rpl36a-ps2	0.34117	0.000372721	0.0113921	ribosomal protein L36A, pseudogene 2 [Source:MGI Symbol;Acc:MGI:3780887]
ENSMUSG00000022663	Atg3	0.340706	6.11287e-06	0.000450235	autophagy related 3 [Source:MGI Symbol;Acc:MGI:1915091]
ENSMUSG00000021595	Nsun2	0.338453	1.21518e-05	0.000770992	NOL1/NOP2/Sun domain family member 2 [Source:MGI Symbol;Acc:MGI:107252]
ENSMUSG00000035642	Aamdc	0.338032	0.000187884	0.00697019	adipogenesis associated Mth938 domain containing [Source:MGI Symbol;Acc:MGI:1913523]
ENSMUSG00000033533	Acsm1	0.336534	8.57523e-05	0.00388821	acyl-CoA synthetase medium-chain family member 1 [Source:MGI Symbol;Acc:MGI:2152200]
ENSMUSG00000025289	Prdx4	0.33629	0.000299709	0.00964884	peroxiredoxin 4 [Source:MGI Symbol;Acc:MGI:1859815]
ENSMUSG00000037531	Mrpl47	0.334822	0.00201062	0.0379837	mitochondrial ribosomal protein L47 [Source:MGI Symbol;Acc:MGI:1921850]
ENSMUSG00000028145	Them4	0.332655	0.000263786	0.00881578	thioesterase superfamily member 4 [Source:MGI Symbol;Acc:MGI:1923028]
ENSMUSG00000018143	Mafk	0.332519	3.33702e-05	0.00178041	v-maf musculoaponeurotic fibrosarcoma oncogene family, protein K (avian) [Source:MGI Symbol;Acc:MGI:99951]
ENSMUSG00000034190	Chmp7	0.332352	6.91657e-05	0.00326354	charged multivesicular body protein 7 [Source:MGI Symbol;Acc:MGI:1913922]
ENSMUSG00000001999	Blvra	0.327386	0.000127913	0.00523403	biliverdin reductase A [Source:MGI Symbol;Acc:MGI:88170]
ENSMUSG00000079641	Rpl39	0.325574	0.000276836	0.00914648	ribosomal protein L39 [Source:MGI Symbol;Acc:MGI:1914498]
ENSMUSG00000026281	Dtymk	0.324942	0.000549709	0.0151738	deoxythymidylate kinase [Source:MGI Symbol;Acc:MGI:108396]
ENSMUSG00000059475	Zfp426	0.323066	0.000704067	0.0182098	zinc finger protein 426 [Source:MGI Symbol;Acc:MGI:1920248]
ENSMUSG00000038412	Higd1a	0.321563	0.000411119	0.0123165	HIG1 domain family, member 1A [Source:MGI Symbol;Acc:MGI:1930666]
ENSMUSG00000036992	Nxt1	0.321552	0.00278326	0.047755	NTF2-related export protein 1 [Source:MGI Symbol;Acc:MGI:1929619]
ENSMUSG00000027775	Mfsd1	0.319916	2.89363e-05	0.00158876	major facilitator superfamily domain containing 1 [Source:MGI Symbol;Acc:MGI:1914118]
ENSMUSG00000047728	BC025446	0.31841	4.89582e-05	0.00248896	cDNA sequence BC025446 [Source:MGI Symbol;Acc:MGI:2385015]
ENSMUSG00000027803	Wwtr1	0.318251	0.000213909	0.00764167	WW domain containing transcription regulator 1 [Source:MGI Symbol;Acc:MGI:1917649]
ENSMUSG00000031897	Psmb10	0.317481	0.00103475	0.0236363	proteasome (prosome, macropain) subunit, beta type 10 [Source:MGI Symbol;Acc:MGI:1096380]
ENSMUSG00000034245	Hdac11	0.316599	1.38267e-06	0.000122805	histone deacetylase 11 [Source:MGI Symbol;Acc:MGI:2385252]
ENSMUSG00000029221	Slc30a9	0.31611	5.18332e-05	0.00259149	solute carrier family 30 (zinc transporter), member 9 [Source:MGI Symbol;Acc:MGI:1923690]
ENSMUSG00000020696	Rffl	0.314716	8.99411e-05	0.0040015	ring finger and FYVE like domain containing protein [Source:MGI Symbol;Acc:MGI:1914588]
ENSMUSG00000010358	Ifi35	0.314512	1.32506e-06	0.000119803	interferon-induced protein 35 [Source:MGI Symbol;Acc:MGI:1917360]
ENSMUSG00000002804	Nudt14	0.314377	0.00207188	0.0385262	nudix (nucleoside diphosphate linked moiety X)-type motif 14 [Source:MGI Symbol;Acc:MGI:1913424]
ENSMUSG00000029632	Ndufa4	0.314202	1.07609e-05	0.000703371	NADH dehydrogenase (ubiquinone) 1 alpha subcomplex, 4 [Source:MGI Symbol;Acc:MGI:107686]
ENSMUSG00000021458	2010111I01Rik	0.313334	0.000354801	0.0109329	RIKEN cDNA 2010111I01 gene [Source:MGI Symbol;Acc:MGI:1919311]
ENSMUSG00000026189	Pecr	0.312852	0.000184821	0.00689279	peroxisomal trans-2-enoyl-CoA reductase [Source:MGI Symbol;Acc:MGI:2148199]
ENSMUSG00000046034	Otulin	0.311302	0.000414508	0.0123689	OTU deubiquitinase with linear linkage specificity [Source:MGI Symbol;Acc:MGI:3577015]
ENSMUSG00000101517	4732465J04Rik	0.308822	0.00101036	0.0232551	RIKEN cDNA 4732465J04 gene [Source:MGI Symbol;Acc:MGI:3041208]
ENSMUSG00000038522	Mfsd4b1	0.308675	0.000634105	0.0168801	major facilitator superfamily domain containing 4B1 [Source:MGI Symbol;Acc:MGI:2143575]
ENSMUSG00000032051	Fdx1	0.307809	0.00065311	0.0172401	ferredoxin 1 [Source:MGI Symbol;Acc:MGI:103224]
ENSMUSG00000001054	Rmnd5b	0.306748	0.000851198	0.020498	required for meiotic nuclear division 5 homolog B [Source:MGI Symbol;Acc:MGI:1913339]
ENSMUSG00000064181	Rab3ip	0.305404	0.000504692	0.0143441	RAB3A interacting protein [Source:MGI Symbol;Acc:MGI:105933]
ENSMUSG00000024646	Cyb5a	0.30365	0.000990953	0.0229593	cytochrome b5 type A (microsomal) [Source:MGI Symbol;Acc:MGI:1926952]
ENSMUSG00000020460	Rps27a	0.302577	0.000686223	0.0179572	ribosomal protein S27A [Source:MGI Symbol;Acc:MGI:1925544]
ENSMUSG00000054091	1810037I17Rik	0.302436	0.000210143	0.00760898	RIKEN cDNA 1810037I17 gene [Source:MGI Symbol;Acc:MGI:1914954]
ENSMUSG00000020022	Ndufa12	0.300627	0.000738228	0.0187652	NADH dehydrogenase (ubiquinone) 1 alpha subcomplex, 12 [Source:MGI Symbol;Acc:MGI:1913664]
ENSMUSG00000027890	Gstm4	0.300568	0.000797501	0.0196115	glutathione S-transferase, mu 4 [Source:MGI Symbol;Acc:MGI:95862]
ENSMUSG00000000563	Atp5f1	0.300136	9.0371e-05	0.0040015	ATP synthase, H+ transporting, mitochondrial F0 complex, subunit B1 [Source:MGI Symbol;Acc:MGI:1100495]
ENSMUSG00000046573	Lyrm4	0.298285	0.00162996	0.0326403	LYR motif containing 4 [Source:MGI Symbol;Acc:MGI:2683538]
ENSMUSG00000029993	Nfu1	0.298105	0.000110789	0.00467262	NFU1 iron-sulfur cluster scaffold [Source:MGI Symbol;Acc:MGI:1913290]
ENSMUSG00000027342	Pcna	0.296772	0.00155347	0.0314422	proliferating cell nuclear antigen [Source:MGI Symbol;Acc:MGI:97503]
ENSMUSG00000027189	Trim44	0.296558	7.23283e-06	0.000515134	tripartite motif-containing 44 [Source:MGI Symbol;Acc:MGI:1931835]
ENSMUSG00000036513	Commd2	0.296413	0.00025615	0.00865236	COMM domain containing 2 [Source:MGI Symbol;Acc:MGI:1098806]
ENSMUSG00000022235	Cmbl	0.295583	0.00287405	0.0487015	carboxymethylenebutenolidase-like (Pseudomonas) [Source:MGI Symbol;Acc:MGI:1916824]
ENSMUSG00000015672	Mrpl32	0.295509	0.00023934	0.00820382	mitochondrial ribosomal protein L32 [Source:MGI Symbol;Acc:MGI:2137226]
ENSMUSG00000036299	BC031181	0.294449	6.49539e-05	0.00308408	cDNA sequence BC031181 [Source:MGI Symbol;Acc:MGI:3039614]
ENSMUSG00000034211	Mrps17	0.294286	1.65657e-05	0.000980887	mitochondrial ribosomal protein S17 [Source:MGI Symbol;Acc:MGI:1913508]
ENSMUSG00000060407	Cyp2a12	0.294127	0.000353924	0.0109282	cytochrome P450, family 2, subfamily a, polypeptide 12 [Source:MGI Symbol;Acc:MGI:105055]
ENSMUSG00000039865	Slc44a3	0.294027	0.000486693	0.0139177	solute carrier family 44, member 3 [Source:MGI Symbol;Acc:MGI:2384860]
ENSMUSG00000020903	Stx8	0.292845	0.00206691	0.0385262	syntaxin 8 [Source:MGI Symbol;Acc:MGI:1890156]
ENSMUSG00000040525	Cblc	0.292471	0.000419724	0.0124752	Casitas B-lineage lymphoma c [Source:MGI Symbol;Acc:MGI:1931457]
ENSMUSG00000025197	Cyp2c44	0.292335	0.000430022	0.0127312	cytochrome P450, family 2, subfamily c, polypeptide 44 [Source:MGI Symbol;Acc:MGI:1888897]
ENSMUSG00000045160	Bola3	0.292203	0.000175261	0.00661566	bolA-like 3 (E. coli) [Source:MGI Symbol;Acc:MGI:1925903]
ENSMUSG00000030972	Acsm5	0.29203	0.000208248	0.00757673	acyl-CoA synthetase medium-chain family member 5 [Source:MGI Symbol;Acc:MGI:2444086]
ENSMUSG00000040147	Maob	0.29066	0.00116746	0.0257925	monoamine oxidase B [Source:MGI Symbol;Acc:MGI:96916]
ENSMUSG00000050732	Vamp8	0.290092	5.07924e-05	0.00255383	vesicle-associated membrane protein 8 [Source:MGI Symbol;Acc:MGI:1336882]
ENSMUSG00000050628	Ubald2	0.290067	0.000269912	0.00897664	UBA-like domain containing 2 [Source:MGI Symbol;Acc:MGI:1914635]
ENSMUSG00000028164	Manba	0.289177	0.000746818	0.018878	mannosidase, beta A, lysosomal [Source:MGI Symbol;Acc:MGI:88175]
ENSMUSG00000044986	Tst	0.288827	0.00152301	0.0311175	thiosulfate sulfurtransferase, mitochondrial [Source:MGI Symbol;Acc:MGI:98852]
ENSMUSG00000022400	Rbx1	0.286763	8.78895e-05	0.00395511	ring-box 1 [Source:MGI Symbol;Acc:MGI:1891829]
ENSMUSG00000074797	Itpa	0.285147	0.0025065	0.0445509	inosine triphosphatase (nucleoside triphosphate pyrophosphatase) [Source:MGI Symbol;Acc:MGI:96622]
ENSMUSG00000078970	Wdr92	0.284315	0.000545469	0.015112	WD repeat domain 92 [Source:MGI Symbol;Acc:MGI:2144224]
ENSMUSG00000006395	Hyi	0.284022	0.00165977	0.0330536	hydroxypyruvate isomerase (putative) [Source:MGI Symbol;Acc:MGI:1915430]
ENSMUSG00000032047	Acat1	0.283208	0.000747668	0.018878	acetyl-Coenzyme A acetyltransferase 1 [Source:MGI Symbol;Acc:MGI:87870]
ENSMUSG00000001891	Ugp2	0.282865	0.00264734	0.046104	UDP-glucose pyrophosphorylase 2 [Source:MGI Symbol;Acc:MGI:2183447]
ENSMUSG00000040564	Apoc1	0.281216	1.63821e-06	0.000141345	apolipoprotein C-I [Source:MGI Symbol;Acc:MGI:88053]
ENSMUSG00000042670	Immp1l	0.28106	0.000141153	0.0056086	IMP1 inner mitochondrial membrane peptidase-like (S. cerevisiae) [Source:MGI Symbol;Acc:MGI:1913791]
ENSMUSG00000030595	Nfkbib	0.280427	0.000756299	0.0190006	nuclear factor of kappa light polypeptide gene enhancer in B cells inhibitor, beta [Source:MGI Symbol;Acc:MGI:104752]
ENSMUSG00000028443	Nudt2	0.280165	0.00294736	0.0497232	nudix (nucleoside diphosphate linked moiety X)-type motif 2 [Source:MGI Symbol;Acc:MGI:1913651]
ENSMUSG00000073702	Rpl31	0.279757	2.49366e-05	0.00139969	ribosomal protein L31 [Source:MGI Symbol;Acc:MGI:2149632]
ENSMUSG00000081485	Gm12338	0.279694	0.00233361	0.0421874	predicted gene 12338 [Source:MGI Symbol;Acc:MGI:3650622]
ENSMUSG00000030590	Fam98c	0.279537	0.00261856	0.0458674	family with sequence similarity 98, member C [Source:MGI Symbol;Acc:MGI:1921083]
ENSMUSG00000046718	Bst2	0.278336	0.00011333	0.00476648	bone marrow stromal cell antigen 2 [Source:MGI Symbol;Acc:MGI:1916800]
ENSMUSG00000025283	Sat1	0.278205	0.000284553	0.00934014	spermidine/spermine N1-acetyl transferase 1 [Source:MGI Symbol;Acc:MGI:98233]
ENSMUSG00000027428	Rbbp9	0.277456	0.000122303	0.00505931	retinoblastoma binding protein 9 [Source:MGI Symbol;Acc:MGI:1347074]
ENSMUSG00000026021	Sumo1	0.277393	2.42309e-05	0.00136516	small ubiquitin-like modifier 1 [Source:MGI Symbol;Acc:MGI:1197010]
ENSMUSG00000006412	Pfdn2	0.276459	0.000423594	0.0125655	prefoldin 2 [Source:MGI Symbol;Acc:MGI:1276111]
ENSMUSG00000020514	Mrpl22	0.27644	0.00087451	0.0209259	mitochondrial ribosomal protein L22 [Source:MGI Symbol;Acc:MGI:1333794]
ENSMUSG00000022765	Snap29	0.275585	0.000930059	0.0219421	synaptosomal-associated protein 29 [Source:MGI Symbol;Acc:MGI:1914724]
ENSMUSG00000071866	Ppia	0.274482	0.00139083	0.0292472	peptidylprolyl isomerase A [Source:MGI Symbol;Acc:MGI:97749]
ENSMUSG00000071497	Nutf2-ps1	0.273011	0.00214053	0.0396077	nuclear transport factor 2, pseudogene 1 [Source:MGI Symbol;Acc:MGI:108008]
ENSMUSG00000027099	Mtx2	0.272717	5.39648e-05	0.00266279	metaxin 2 [Source:MGI Symbol;Acc:MGI:1859652]
ENSMUSG00000028367	Txn1	0.272156	6.22715e-06	0.000454807	thioredoxin 1 [Source:MGI Symbol;Acc:MGI:98874]
ENSMUSG00000030869	Ndufab1	0.272106	0.00216844	0.0399285	NADH dehydrogenase (ubiquinone) 1, alpha/beta subcomplex, 1 [Source:MGI Symbol;Acc:MGI:1917566]
ENSMUSG00000038274	Fau	0.270662	0.000854907	0.0205545	Finkel-Biskis-Reilly murine sarcoma virus (FBR-MuSV) ubiquitously expressed (fox derived) [Source:MGI Symbol;Acc:MGI:102547]
ENSMUSG00000044279	Crb3	0.270263	0.00101803	0.023396	crumbs family member 3 [Source:MGI Symbol;Acc:MGI:2670904]
ENSMUSG00000001056	Nhp2	0.267636	0.00139341	0.0292472	NHP2 ribonucleoprotein [Source:MGI Symbol;Acc:MGI:1098547]
ENSMUSG00000024772	Ehd1	0.266359	0.00262777	0.0459221	EH-domain containing 1 [Source:MGI Symbol;Acc:MGI:1341878]
ENSMUSG00000036639	Nudt1	0.265929	0.00217902	0.0400256	nudix (nucleoside diphosphate linked moiety X)-type motif 1 [Source:MGI Symbol;Acc:MGI:109280]
ENSMUSG00000052406	Rexo4	0.265913	0.000800165	0.019645	REX4, 3'-5' exonuclease [Source:MGI Symbol;Acc:MGI:2684957]
ENSMUSG00000024099	Ndufv2	0.265827	0.00186582	0.0359337	NADH dehydrogenase (ubiquinone) flavoprotein 2 [Source:MGI Symbol;Acc:MGI:1920150]
ENSMUSG00000019998	Stx7	0.264978	0.000272759	0.00903156	syntaxin 7 [Source:MGI Symbol;Acc:MGI:1858210]
ENSMUSG00000009863	Sdhb	0.263474	0.00280617	0.048039	succinate dehydrogenase complex, subunit B, iron sulfur (Ip) [Source:MGI Symbol;Acc:MGI:1914930]
ENSMUSG00000026032	Ndufb3	0.263339	0.000340042	0.0105893	NADH dehydrogenase (ubiquinone) 1 beta subcomplex 3 [Source:MGI Symbol;Acc:MGI:1913745]
ENSMUSG00000019851	Perp	0.26297	0.000130677	0.00532702	PERP, TP53 apoptosis effector [Source:MGI Symbol;Acc:MGI:1929938]
ENSMUSG00000073481	37316	0.262858	0.000508966	0.0143911	mitochondrial amidoxime reducing component 2 [Source:MGI Symbol;Acc:MGI:1914497]
ENSMUSG00000073435	Nme3	0.262617	0.00136895	0.0289492	NME/NM23 nucleoside diphosphate kinase 3 [Source:MGI Symbol;Acc:MGI:1930182]
ENSMUSG00000054226	Tprkb	0.261779	6.94796e-05	0.00326814	Tp53rk binding protein [Source:MGI Symbol;Acc:MGI:1917036]
ENSMUSG00000022821	Hgd	0.260693	0.0023732	0.0426584	homogentisate 1, 2-dioxygenase [Source:MGI Symbol;Acc:MGI:96078]
ENSMUSG00000038298	Pdzk1	0.260446	0.000393359	0.0119504	PDZ domain containing 1 [Source:MGI Symbol;Acc:MGI:1928901]
ENSMUSG00000058927	Gm10053	0.259827	0.000908975	0.0215457	predicted gene 10053 [Source:MGI Symbol;Acc:MGI:3704493]
ENSMUSG00000028247	Coq3	0.259631	0.000951058	0.0223676	coenzyme Q3 methyltransferase [Source:MGI Symbol;Acc:MGI:101813]
ENSMUSG00000028470	Hint2	0.258597	0.00130197	0.0280435	histidine triad nucleotide binding protein 2 [Source:MGI Symbol;Acc:MGI:1916167]
ENSMUSG00000022450	Ndufa6	0.257619	0.000991421	0.0229593	NADH dehydrogenase (ubiquinone) 1 alpha subcomplex, 6 (B14) [Source:MGI Symbol;Acc:MGI:1914380]
ENSMUSG00000026377	Nifk	0.257405	0.000788131	0.0195402	nucleolar protein interacting with the FHA domain of MKI67 [Source:MGI Symbol;Acc:MGI:1915199]
ENSMUSG00000028229	Rmdn1	0.257065	0.00180457	0.0351577	regulator of microtubule dynamics 1 [Source:MGI Symbol;Acc:MGI:1913552]
ENSMUSG00000030225	Dera	0.257034	0.00231829	0.0420215	deoxyribose-phosphate aldolase (putative) [Source:MGI Symbol;Acc:MGI:1913762]
ENSMUSG00000015671	Psma2	0.255558	1.37797e-06	0.000122805	proteasome (prosome, macropain) subunit, alpha type 2 [Source:MGI Symbol;Acc:MGI:104885]
ENSMUSG00000038690	Atp5j2	0.255098	0.000790938	0.0195432	ATP synthase, H+ transporting, mitochondrial F0 complex, subunit F2 [Source:MGI Symbol;Acc:MGI:1927558]
ENSMUSG00000032330	Cox7a2	0.255094	0.000244948	0.00832987	cytochrome c oxidase subunit VIIa 2 [Source:MGI Symbol;Acc:MGI:1316715]
ENSMUSG00000033429	Mcee	0.254613	0.00239542	0.0429554	methylmalonyl CoA epimerase [Source:MGI Symbol;Acc:MGI:1920974]
ENSMUSG00000090841	Myl6	0.253994	0.000699386	0.0182069	myosin, light polypeptide 6, alkali, smooth muscle and non-muscle [Source:MGI Symbol;Acc:MGI:109318]
ENSMUSG00000029038	Ssu72	0.253297	0.000489197	0.0139629	Ssu72 RNA polymerase II CTD phosphatase homolog (yeast) [Source:MGI Symbol;Acc:MGI:1916241]
ENSMUSG00000004455	Ppp1cc	0.252752	0.00033706	0.0105587	protein phosphatase 1, catalytic subunit, gamma isoform [Source:MGI Symbol;Acc:MGI:104872]
ENSMUSG00000063800	Prpf38a	0.251781	0.000778797	0.0194365	PRP38 pre-mRNA processing factor 38 (yeast) domain containing A [Source:MGI Symbol;Acc:MGI:1916962]
ENSMUSG00000025059	Gk	0.251048	0.000516304	0.0145442	glycerol kinase [Source:MGI Symbol;Acc:MGI:106594]
ENSMUSG00000004285	Atp6v1f	0.250836	0.000247903	0.00841142	ATPase, H+ transporting, lysosomal V1 subunit F [Source:MGI Symbol;Acc:MGI:1913394]
ENSMUSG00000007777	0610009B22Rik	0.249709	0.00142017	0.0295768	RIKEN cDNA 0610009B22 gene [Source:MGI Symbol;Acc:MGI:1913300]
ENSMUSG00000021236	Entpd5	0.249691	0.000807545	0.019794	ectonucleoside triphosphate diphosphohydrolase 5 [Source:MGI Symbol;Acc:MGI:1321385]
ENSMUSG00000014313	Cox6c	0.249345	0.00157833	0.0318598	cytochrome c oxidase subunit VIc [Source:MGI Symbol;Acc:MGI:104614]
ENSMUSG00000031827	Cotl1	0.249227	0.00100233	0.023141	coactosin-like 1 (Dictyostelium) [Source:MGI Symbol;Acc:MGI:1919292]
ENSMUSG00000041203	2310036O22Rik	0.248971	0.000597003	0.0161544	RIKEN cDNA 2310036O22 gene [Source:MGI Symbol;Acc:MGI:1922833]
ENSMUSG00000025437	Usp33	0.248663	0.001628	0.0326403	ubiquitin specific peptidase 33 [Source:MGI Symbol;Acc:MGI:2159711]
ENSMUSG00000071662	Polr2g	0.247995	0.00264334	0.0460875	polymerase (RNA) II (DNA directed) polypeptide G [Source:MGI Symbol;Acc:MGI:1914960]
ENSMUSG00000022370	Mrpl13	0.247526	0.000722581	0.0185864	mitochondrial ribosomal protein L13 [Source:MGI Symbol;Acc:MGI:2137218]
ENSMUSG00000026750	Psmb7	0.246043	0.000410647	0.0123165	proteasome (prosome, macropain) subunit, beta type 7 [Source:MGI Symbol;Acc:MGI:107637]
ENSMUSG00000027900	Dram2	0.245294	0.000634388	0.0168801	DNA-damage regulated autophagy modulator 2 [Source:MGI Symbol;Acc:MGI:1914421]
ENSMUSG00000057666	Gapdh	0.245172	0.00102552	0.023461	glyceraldehyde-3-phosphate dehydrogenase [Source:MGI Symbol;Acc:MGI:95640]
ENSMUSG00000015289	Lage3	0.244998	0.00193362	0.0369099	L antigen family, member 3 [Source:MGI Symbol;Acc:MGI:1913442]
ENSMUSG00000020541	Tom1l1	0.242781	0.0013638	0.0288807	target of myb1-like 1 (chicken) [Source:MGI Symbol;Acc:MGI:1919193]
ENSMUSG00000022013	Dnajc15	0.242756	0.00145394	0.0300727	DnaJ heat shock protein family (Hsp40) member C15 [Source:MGI Symbol;Acc:MGI:1913398]
ENSMUSG00000020621	Rdh14	0.237273	0.000972431	0.0227639	retinol dehydrogenase 14 (all-trans and 9-cis) [Source:MGI Symbol;Acc:MGI:1920402]
ENSMUSG00000031432	Prps1	0.236734	0.000778733	0.0194365	phosphoribosyl pyrophosphate synthetase 1 [Source:MGI Symbol;Acc:MGI:97775]
ENSMUSG00000094724	Rnaset2b	0.236165	0.000212868	0.0076401	ribonuclease T2B [Source:MGI Symbol;Acc:MGI:3702087]
ENSMUSG00000053253	Ndfip2	0.235576	0.000165668	0.00627245	Nedd4 family interacting protein 2 [Source:MGI Symbol;Acc:MGI:1923523]
ENSMUSG00000024248	Cox7a2l	0.234859	0.00128398	0.0277749	cytochrome c oxidase subunit VIIa polypeptide 2-like [Source:MGI Symbol;Acc:MGI:106015]
ENSMUSG00000000581	C1d	0.234575	0.00176618	0.0347104	C1D nuclear receptor co-repressor [Source:MGI Symbol;Acc:MGI:1927354]
ENSMUSG00000024414	Mrpl27	0.234006	0.00261367	0.0458349	mitochondrial ribosomal protein L27 [Source:MGI Symbol;Acc:MGI:2137224]
ENSMUSG00000027835	Pdcd10	0.232243	0.00135361	0.028734	programmed cell death 10 [Source:MGI Symbol;Acc:MGI:1928396]
ENSMUSG00000016940	Kctd2	0.22927	0.00277655	0.0477076	potassium channel tetramerisation domain containing 2 [Source:MGI Symbol;Acc:MGI:1917632]
ENSMUSG00000054312	Mrps21	0.228275	0.000730946	0.018706	mitochondrial ribosomal protein S21 [Source:MGI Symbol;Acc:MGI:1913542]
ENSMUSG00000030612	Mrpl46	0.227647	0.00143334	0.029769	mitochondrial ribosomal protein L46 [Source:MGI Symbol;Acc:MGI:1914558]
ENSMUSG00000021290	2010107E04Rik	0.227287	0.00141208	0.0294897	RIKEN cDNA 2010107E04 gene [Source:MGI Symbol;Acc:MGI:1917507]
ENSMUSG00000059434	Gckr	0.225933	0.00204323	0.0383091	glucokinase regulatory protein [Source:MGI Symbol;Acc:MGI:1096345]
ENSMUSG00000091228	Gm20390	0.225078	0.0019623	0.0372689	predicted gene 20390 [Source:MGI Symbol;Acc:MGI:5141855]
ENSMUSG00000079658	Eloc	0.224648	0.00148183	0.030486	elongin C [Source:MGI Symbol;Acc:MGI:1915173]
ENSMUSG00000022193	Psmb5	0.224302	0.000577454	0.0157667	proteasome (prosome, macropain) subunit, beta type 5 [Source:MGI Symbol;Acc:MGI:1194513]
ENSMUSG00000030611	Mrps11	0.223236	0.000559167	0.0153757	mitochondrial ribosomal protein S11 [Source:MGI Symbol;Acc:MGI:1915244]
ENSMUSG00000003809	Gcdh	0.221821	0.00276794	0.0476547	glutaryl-Coenzyme A dehydrogenase [Source:MGI Symbol;Acc:MGI:104541]
ENSMUSG00000042229	Rabif	0.218322	0.00287713	0.0487015	RAB interacting factor [Source:MGI Symbol;Acc:MGI:2138605]
ENSMUSG00000026511	Srp9	0.218099	1.88297e-05	0.0010935	signal recognition particle 9 [Source:MGI Symbol;Acc:MGI:1350930]
ENSMUSG00000054733	Msra	0.218044	0.00141755	0.0295629	methionine sulfoxide reductase A [Source:MGI Symbol;Acc:MGI:106916]
ENSMUSG00000067212	H2-T23	0.217799	0.000316569	0.0100417	histocompatibility 2, T region locus 23 [Source:MGI Symbol;Acc:MGI:95957]
ENSMUSG00000030327	Necap1	0.215583	0.000239611	0.00820382	NECAP endocytosis associated 1 [Source:MGI Symbol;Acc:MGI:1914852]
ENSMUSG00000056116	H2-T22	0.215573	0.00181532	0.0353215	histocompatibility 2, T region locus 22 [Source:MGI Symbol;Acc:MGI:95956]
ENSMUSG00000004626	Stxbp2	0.214798	0.00233583	0.0421874	syntaxin binding protein 2 [Source:MGI Symbol;Acc:MGI:107370]
ENSMUSG00000032239	Rp9	0.214537	0.000155731	0.00604752	retinitis pigmentosa 9 (human) [Source:MGI Symbol;Acc:MGI:2157166]
ENSMUSG00000021917	Spcs1	0.213049	0.0029726	0.0499814	signal peptidase complex subunit 1 homolog (S. cerevisiae) [Source:MGI Symbol;Acc:MGI:1916269]
ENSMUSG00000028821	Syf2	0.212738	0.000238682	0.00820382	SYF2 homolog, RNA splicing factor (S. cerevisiae) [Source:MGI Symbol;Acc:MGI:1915842]
ENSMUSG00000042043	Tbca	0.212578	0.00179426	0.0350927	tubulin cofactor A [Source:MGI Symbol;Acc:MGI:107549]
ENSMUSG00000032301	Psma4	0.212334	0.000732829	0.0187225	proteasome (prosome, macropain) subunit, alpha type 4 [Source:MGI Symbol;Acc:MGI:1347060]
ENSMUSG00000107176	Gm9794	0.211139	0.00227123	0.041367	predicted pseudogene 9794 [Source:MGI Symbol;Acc:MGI:3642653]
ENSMUSG00000000088	Cox5a	0.211081	0.000967147	0.0226754	cytochrome c oxidase subunit Va [Source:MGI Symbol;Acc:MGI:88474]
ENSMUSG00000001783	Rtcb	0.210011	2.97767e-05	0.00162898	RNA 2',3'-cyclic phosphate and 5'-OH ligase [Source:MGI Symbol;Acc:MGI:106379]
ENSMUSG00000061559	Wdr61	0.20867	0.002508	0.0445509	WD repeat domain 61 [Source:MGI Symbol;Acc:MGI:1917493]
ENSMUSG00000076432	Ywhaq	0.208127	0.00144333	0.0298942	tyrosine 3-monooxygenase/tryptophan 5-monooxygenase activation protein, theta polypeptide [Source:MGI Symbol;Acc:MGI:891963]
ENSMUSG00000074884	Serf2	0.208117	5.91402e-05	0.00288051	small EDRK-rich factor 2 [Source:MGI Symbol;Acc:MGI:1337041]
ENSMUSG00000036398	Ppp1r11	0.206518	0.00195113	0.0371501	protein phosphatase 1, regulatory (inhibitor) subunit 11 [Source:MGI Symbol;Acc:MGI:1923747]
ENSMUSG00000035674	Ndufa3	0.205529	0.0018557	0.0359077	NADH dehydrogenase (ubiquinone) 1 alpha subcomplex, 3 [Source:MGI Symbol;Acc:MGI:1913341]
ENSMUSG00000025917	Cops5	0.20374	0.002546	0.0450142	COP9 signalosome subunit 5 [Source:MGI Symbol;Acc:MGI:1349415]
ENSMUSG00000029404	Arl6ip4	0.201667	0.00119727	0.0262756	ADP-ribosylation factor-like 6 interacting protein 4 [Source:MGI Symbol;Acc:MGI:1929500]
ENSMUSG00000006273	Atp6v1b2	0.193937	0.000518429	0.0145768	ATPase, H+ transporting, lysosomal V1 subunit B2 [Source:MGI Symbol;Acc:MGI:109618]
ENSMUSG00000038722	Bud31	0.192898	0.00275541	0.0475644	BUD31 homolog [Source:MGI Symbol;Acc:MGI:2141291]
ENSMUSG00000027012	Dync1i2	0.192785	0.0016164	0.0324784	dynein cytoplasmic 1 intermediate chain 2 [Source:MGI Symbol;Acc:MGI:107750]
ENSMUSG00000031753	Cog4	0.191985	0.00224204	0.0409341	component of oligomeric golgi complex 4 [Source:MGI Symbol;Acc:MGI:2142808]
ENSMUSG00000020936	Nmt1	0.191687	0.000237639	0.00820382	N-myristoyltransferase 1 [Source:MGI Symbol;Acc:MGI:102579]
ENSMUSG00000026368	F13b	0.19055	0.00133123	0.0284705	coagulation factor XIII, beta subunit [Source:MGI Symbol;Acc:MGI:88379]
ENSMUSG00000016833	Mrps18c	0.190298	0.00252456	0.0447398	mitochondrial ribosomal protein S18C [Source:MGI Symbol;Acc:MGI:1915985]
ENSMUSG00000024644	Cndp2	0.189083	0.00159143	0.0320739	CNDP dipeptidase 2 (metallopeptidase M20 family) [Source:MGI Symbol;Acc:MGI:1913304]
ENSMUSG00000029465	Arpc3	0.188962	0.00225638	0.0411463	actin related protein 2/3 complex, subunit 3 [Source:MGI Symbol;Acc:MGI:1928375]
ENSMUSG00000029247	Paics	0.188703	0.000546894	0.0151237	phosphoribosylaminoimidazole carboxylase, phosphoribosylaminoribosylaminoimidazole, succinocarboxamide synthetase [Source:MGI Symbol;Acc:MGI:1914304]
ENSMUSG00000021124	Vti1b	0.186217	0.00217789	0.0400256	vesicle transport through interaction with t-SNAREs 1B [Source:MGI Symbol;Acc:MGI:1855688]
ENSMUSG00000022338	Eny2	0.184606	0.000772724	0.0193489	enhancer of yellow 2 homolog (Drosophila) [Source:MGI Symbol;Acc:MGI:1919286]
ENSMUSG00000027131	Emc4	0.184488	0.00163924	0.0327393	ER membrane protein complex subunit 4 [Source:MGI Symbol;Acc:MGI:1915282]
ENSMUSG00000053453	Thoc7	0.181477	0.0021635	0.039886	THO complex 7 [Source:MGI Symbol;Acc:MGI:1913481]
ENSMUSG00000016256	Ctsz	0.173967	0.00241936	0.0432307	cathepsin Z [Source:MGI Symbol;Acc:MGI:1891190]
ENSMUSG00000036309	Skp1a	0.162681	0.00204359	0.0383091	S-phase kinase-associated protein 1A [Source:MGI Symbol;Acc:MGI:103575]
ENSMUSG00000020376	Rnf130	0.160195	0.00116106	0.0257925	ring finger protein 130 [Source:MGI Symbol;Acc:MGI:1891717]
ENSMUSG00000015092	Edf1	0.147506	0.00211038	0.0390978	endothelial differentiation-related factor 1 [Source:MGI Symbol;Acc:MGI:1891227]
ENSMUSG00000092329	Gm20388	-0.006106	1.94248e-14	6.24032e-12	predicted gene 20388 [Source:MGI Symbol;Acc:MGI:5141853]
ENSMUSG00000084349	Rpl3-ps1	-0.0138579	2.01992e-05	0.00115965	ribosomal protein L3, pseudogene 1 [Source:MGI Symbol;Acc:MGI:3644217]
ENSMUSG00000078673	Mup19	-0.0269527	0.000605353	0.0163218	major urinary protein 19 [Source:MGI Symbol;Acc:MGI:3705235]
ENSMUSG00000096674	Mup15	-0.0545225	3.77941e-06	0.000305162	major urinary protein 15 [Source:MGI Symbol;Acc:MGI:3780235]
ENSMUSG00000089945	Pakap	-0.133474	0.00129739	0.0279848	paralemmin A kinase anchor protein [Source:MGI Symbol;Acc:MGI:5141924]
ENSMUSG00000033967	Rnf225	-0.161142	0.00111893	0.0250663	ring finger protein 225 [Source:MGI Symbol;Acc:MGI:1924198]
ENSMUSG00000025196	Cpn1	-0.183479	0.00194446	0.03707	carboxypeptidase N, polypeptide 1 [Source:MGI Symbol;Acc:MGI:2135874]
ENSMUSG00000050029	Rap2c	-0.187654	0.00244523	0.0436413	RAP2C, member of RAS oncogene family [Source:MGI Symbol;Acc:MGI:1919315]
ENSMUSG00000071657	Bscl2	-0.189995	0.00105054	0.0238886	Berardinelli-Seip congenital lipodystrophy 2 (seipin) [Source:MGI Symbol;Acc:MGI:1298392]
ENSMUSG00000022614	Lmf2	-0.193989	0.00279087	0.0478313	lipase maturation factor 2 [Source:MGI Symbol;Acc:MGI:2146015]
ENSMUSG00000037936	Scarb1	-0.196327	0.000673648	0.0176894	scavenger receptor class B, member 1 [Source:MGI Symbol;Acc:MGI:893578]
ENSMUSG00000037386	Rims2	-0.202802	0.000633947	0.0168801	regulating synaptic membrane exocytosis 2 [Source:MGI Symbol;Acc:MGI:2152972]
ENSMUSG00000044749	Abca6	-0.20289	0.000304698	0.00978786	ATP-binding cassette, sub-family A (ABC1), member 6 [Source:MGI Symbol;Acc:MGI:1923434]
ENSMUSG00000038014	Fam120a	-0.203328	0.000165427	0.00627245	family with sequence similarity 120, member A [Source:MGI Symbol;Acc:MGI:2446163]
ENSMUSG00000013663	Pten	-0.204657	0.00292326	0.0493717	phosphatase and tensin homolog [Source:MGI Symbol;Acc:MGI:109583]
ENSMUSG00000020859	Spag9	-0.205322	0.00119186	0.026195	sperm associated antigen 9 [Source:MGI Symbol;Acc:MGI:1918084]
ENSMUSG00000021840	Mapk1ip1l	-0.208817	0.000571905	0.0156719	mitogen-activated protein kinase 1 interacting protein 1-like [Source:MGI Symbol;Acc:MGI:2444022]
ENSMUSG00000029364	Wsb2	-0.210481	0.00201251	0.0379837	WD repeat and SOCS box-containing 2 [Source:MGI Symbol;Acc:MGI:2144041]
ENSMUSG00000028960	Ube4b	-0.210719	0.00207682	0.0385706	ubiquitination factor E4B [Source:MGI Symbol;Acc:MGI:1927086]
ENSMUSG00000032554	Trf	-0.212477	0.000847338	0.0204376	transferrin [Source:MGI Symbol;Acc:MGI:98821]
ENSMUSG00000034101	Ctnnd1	-0.215623	0.000210852	0.00761638	catenin (cadherin associated protein), delta 1 [Source:MGI Symbol;Acc:MGI:105100]
ENSMUSG00000005142	Man2b1	-0.217628	0.00233924	0.0421986	mannosidase 2, alpha B1 [Source:MGI Symbol;Acc:MGI:107286]
ENSMUSG00000032216	Nedd4	-0.220089	0.00230869	0.0418978	neural precursor cell expressed, developmentally down-regulated 4 [Source:MGI Symbol;Acc:MGI:97297]
ENSMUSG00000102869	2900097C17Rik	-0.22782	0.00154249	0.0313182	RIKEN cDNA 2900097C17 gene [Source:MGI Symbol;Acc:MGI:1914767]
ENSMUSG00000020091	Eif4ebp2	-0.230477	0.00104854	0.0238791	eukaryotic translation initiation factor 4E binding protein 2 [Source:MGI Symbol;Acc:MGI:109198]
ENSMUSG00000017774	Myo1c	-0.230618	0.00135474	0.028734	myosin IC [Source:MGI Symbol;Acc:MGI:106612]
ENSMUSG00000062078	Qk	-0.232092	0.00195898	0.0372526	quaking [Source:MGI Symbol;Acc:MGI:97837]
ENSMUSG00000024050	Wiz	-0.232653	0.001482	0.030486	widely-interspaced zinc finger motifs [Source:MGI Symbol;Acc:MGI:1332638]
ENSMUSG00000020614	Fam20a	-0.233764	0.000378029	0.0115205	family with sequence similarity 20, member A [Source:MGI Symbol;Acc:MGI:2388266]
ENSMUSG00000028580	Pum1	-0.245073	0.00180429	0.0351577	pumilio RNA-binding family member 1 [Source:MGI Symbol;Acc:MGI:1931749]
ENSMUSG00000027931	Npr1	-0.245661	0.00168353	0.0333154	natriuretic peptide receptor 1 [Source:MGI Symbol;Acc:MGI:97371]
ENSMUSG00000023143	Nagpa	-0.247413	0.000893497	0.021279	N-acetylglucosamine-1-phosphodiester alpha-N-acetylglucosaminidase [Source:MGI Symbol;Acc:MGI:1351598]
ENSMUSG00000028001	Fga	-0.247824	8.54092e-05	0.00388432	fibrinogen alpha chain [Source:MGI Symbol;Acc:MGI:1316726]
ENSMUSG00000005417	Mprip	-0.248373	0.000698413	0.0182069	myosin phosphatase Rho interacting protein [Source:MGI Symbol;Acc:MGI:1349438]
ENSMUSG00000035459	Stab2	-0.248807	0.00202958	0.0382457	stabilin 2 [Source:MGI Symbol;Acc:MGI:2178743]
ENSMUSG00000030987	Stim1	-0.249006	0.000728469	0.018706	stromal interaction molecule 1 [Source:MGI Symbol;Acc:MGI:107476]
ENSMUSG00000053460	Ggcx	-0.251698	0.00183889	0.0356882	gamma-glutamyl carboxylase [Source:MGI Symbol;Acc:MGI:1927655]
ENSMUSG00000038024	Dennd4c	-0.251937	0.00272948	0.047262	DENN/MADD domain containing 4C [Source:MGI Symbol;Acc:MGI:1914769]
ENSMUSG00000037820	Tgm2	-0.253266	0.00295787	0.0498448	transglutaminase 2, C polypeptide [Source:MGI Symbol;Acc:MGI:98731]
ENSMUSG00000026509	Capn2	-0.254432	1.51174e-05	0.000902207	calpain 2 [Source:MGI Symbol;Acc:MGI:88264]
ENSMUSG00000026469	Xpr1	-0.255609	0.000711401	0.0183301	xenotropic and polytropic retrovirus receptor 1 [Source:MGI Symbol;Acc:MGI:97932]
ENSMUSG00000019820	Utrn	-0.256816	0.00276396	0.0476405	utrophin [Source:MGI Symbol;Acc:MGI:104631]
ENSMUSG00000037486	Asxl2	-0.257976	0.000898173	0.0213567	additional sex combs like 2 (Drosophila) [Source:MGI Symbol;Acc:MGI:1922552]
ENSMUSG00000034135	Sik3	-0.258177	0.00161757	0.0324784	SIK family kinase 3 [Source:MGI Symbol;Acc:MGI:2446296]
ENSMUSG00000005823	Gpr108	-0.264815	0.00235325	0.0424007	G protein-coupled receptor 108 [Source:MGI Symbol;Acc:MGI:1925558]
ENSMUSG00000020850	Prpf8	-0.264822	0.000221536	0.00781208	pre-mRNA processing factor 8 [Source:MGI Symbol;Acc:MGI:2179381]
ENSMUSG00000024073	Birc6	-0.265557	0.00120901	0.0264562	baculoviral IAP repeat-containing 6 [Source:MGI Symbol;Acc:MGI:1276108]
ENSMUSG00000049115	Agtr1a	-0.265745	0.000470822	0.0135408	angiotensin II receptor, type 1a [Source:MGI Symbol;Acc:MGI:87964]
ENSMUSG00000028185	Dnase2b	-0.266001	0.00153448	0.0312585	deoxyribonuclease II beta [Source:MGI Symbol;Acc:MGI:1913283]
ENSMUSG00000043962	Thrap3	-0.267046	0.00100085	0.023141	thyroid hormone receptor associated protein 3 [Source:MGI Symbol;Acc:MGI:2442637]
ENSMUSG00000029550	Sppl3	-0.267062	0.000676687	0.0177384	signal peptide peptidase 3 [Source:MGI Symbol;Acc:MGI:1891433]
ENSMUSG00000034621	Gpatch8	-0.26719	0.00114886	0.0256228	G patch domain containing 8 [Source:MGI Symbol;Acc:MGI:1918667]
ENSMUSG00000006356	Crip2	-0.26776	0.000531573	0.0148909	cysteine rich protein 2 [Source:MGI Symbol;Acc:MGI:1915587]
ENSMUSG00000060012	Kif13b	-0.268975	0.00118254	0.0260281	kinesin family member 13B [Source:MGI Symbol;Acc:MGI:1098265]
ENSMUSG00000067235	H2-Q10	-0.269829	0.000461393	0.013295	histocompatibility 2, Q region locus 10 [Source:MGI Symbol;Acc:MGI:95929]
ENSMUSG00000008730	Hipk1	-0.272161	0.00273984	0.047387	homeodomain interacting protein kinase 1 [Source:MGI Symbol;Acc:MGI:1314873]
ENSMUSG00000039840	Epg5	-0.273368	0.000985514	0.022928	ectopic P-granules autophagy protein 5 homolog (C. elegans) [Source:MGI Symbol;Acc:MGI:1918673]
ENSMUSG00000021972	Hmbox1	-0.275665	0.000395783	0.0119999	homeobox containing 1 [Source:MGI Symbol;Acc:MGI:2445066]
ENSMUSG00000001924	Uba1	-0.277031	0.000581797	0.0157996	ubiquitin-like modifier activating enzyme 1 [Source:MGI Symbol;Acc:MGI:98890]
ENSMUSG00000050310	Rictor	-0.280122	0.000965121	0.0226631	RPTOR independent companion of MTOR, complex 2 [Source:MGI Symbol;Acc:MGI:1926007]
ENSMUSG00000037795	N4bp2	-0.281269	0.00106017	0.0240715	NEDD4 binding protein 2 [Source:MGI Symbol;Acc:MGI:2684414]
ENSMUSG00000045636	Mtus1	-0.281991	0.00288855	0.0488401	mitochondrial tumor suppressor 1 [Source:MGI Symbol;Acc:MGI:2142572]
ENSMUSG00000020154	Ptprb	-0.282763	8.80136e-05	0.00395511	protein tyrosine phosphatase, receptor type, B [Source:MGI Symbol;Acc:MGI:97809]
ENSMUSG00000041977	Arhgef11	-0.282916	0.00153612	0.0312585	Rho guanine nucleotide exchange factor (GEF) 11 [Source:MGI Symbol;Acc:MGI:2441869]
ENSMUSG00000027422	Rrbp1	-0.282964	0.00139722	0.0292472	ribosome binding protein 1 [Source:MGI Symbol;Acc:MGI:1932395]
ENSMUSG00000030835	Nomo1	-0.284672	0.000159049	0.00612624	nodal modulator 1 [Source:MGI Symbol;Acc:MGI:2385850]
ENSMUSG00000069662	Marcks	-0.285145	0.00176782	0.0347104	myristoylated alanine rich protein kinase C substrate [Source:MGI Symbol;Acc:MGI:96907]
ENSMUSG00000028399	Ptprd	-0.288319	0.000107261	0.00454923	protein tyrosine phosphatase, receptor type, D [Source:MGI Symbol;Acc:MGI:97812]
ENSMUSG00000043384	Gprasp1	-0.288329	0.000414174	0.0123689	G protein-coupled receptor associated sorting protein 1 [Source:MGI Symbol;Acc:MGI:1917418]
ENSMUSG00000028649	Macf1	-0.288531	0.00143678	0.0297995	microtubule-actin crosslinking factor 1 [Source:MGI Symbol;Acc:MGI:108559]
ENSMUSG00000037331	Larp1	-0.290747	9.00833e-06	0.000612688	La ribonucleoprotein domain family, member 1 [Source:MGI Symbol;Acc:MGI:1890165]
ENSMUSG00000033863	Klf9	-0.291926	0.00124662	0.0272004	Kruppel-like factor 9 [Source:MGI Symbol;Acc:MGI:1333856]
ENSMUSG00000021922	Itih4	-0.292159	0.000221961	0.00781208	inter alpha-trypsin inhibitor, heavy chain 4 [Source:MGI Symbol;Acc:MGI:109536]
ENSMUSG00000040560	Wdr7	-0.29286	0.00224045	0.0409341	WD repeat domain 7 [Source:MGI Symbol;Acc:MGI:1860197]
ENSMUSG00000022141	Nipbl	-0.293491	0.00240921	0.0431003	Nipped-B homolog (Drosophila) [Source:MGI Symbol;Acc:MGI:1913976]
ENSMUSG00000023830	Igf2r	-0.293887	0.00192153	0.0368188	insulin-like growth factor 2 receptor [Source:MGI Symbol;Acc:MGI:96435]
ENSMUSG00000050199	Lgr4	-0.294246	0.000508182	0.0143911	leucine-rich repeat-containing G protein-coupled receptor 4 [Source:MGI Symbol;Acc:MGI:1891468]
ENSMUSG00000052812	Atad2b	-0.295853	0.00193095	0.0369057	ATPase family, AAA domain containing 2B [Source:MGI Symbol;Acc:MGI:2444798]
ENSMUSG00000051375	Pcdh1	-0.296898	0.00102407	0.023461	protocadherin 1 [Source:MGI Symbol;Acc:MGI:104692]
ENSMUSG00000057193	Slc44a2	-0.297696	0.000294919	0.00953528	solute carrier family 44, member 2 [Source:MGI Symbol;Acc:MGI:1915932]
ENSMUSG00000028538	St3gal3	-0.29907	0.00034884	0.0107933	ST3 beta-galactoside alpha-2,3-sialyltransferase 3 [Source:MGI Symbol;Acc:MGI:1316659]
ENSMUSG00000026814	Eng	-0.300076	0.000444639	0.0130219	endoglin [Source:MGI Symbol;Acc:MGI:95392]
ENSMUSG00000028760	Eif4g3	-0.300727	0.000981339	0.0228661	eukaryotic translation initiation factor 4 gamma, 3 [Source:MGI Symbol;Acc:MGI:1923935]
ENSMUSG00000074170	Plekhf1	-0.301275	0.000243936	0.00832987	pleckstrin homology domain containing, family F (with FYVE domain) member 1 [Source:MGI Symbol;Acc:MGI:1919537]
ENSMUSG00000037857	Nufip2	-0.301802	0.00258658	0.0454654	nuclear fragile X mental retardation protein interacting protein 2 [Source:MGI Symbol;Acc:MGI:1915814]
ENSMUSG00000038664	Herc1	-0.302681	0.000359135	0.011044	HECT and RLD domain containing E3 ubiquitin protein ligase family member 1 [Source:MGI Symbol;Acc:MGI:2384589]
ENSMUSG00000001435	Col18a1	-0.303829	0.000419437	0.0124752	collagen, type XVIII, alpha 1 [Source:MGI Symbol;Acc:MGI:88451]
ENSMUSG00000034471	Caskin2	-0.303875	0.000244791	0.00832987	CASK-interacting protein 2 [Source:MGI Symbol;Acc:MGI:2157062]
ENSMUSG00000031502	Col4a1	-0.304576	0.00285829	0.0486395	collagen, type IV, alpha 1 [Source:MGI Symbol;Acc:MGI:88454]
ENSMUSG00000024187	Fam234a	-0.305413	0.00131043	0.0281747	family with sequence similarity 234, member A [Source:MGI Symbol;Acc:MGI:2146854]
ENSMUSG00000090112	Shprh	-0.308067	0.00286058	0.0486395	SNF2 histone linker PHD RING helicase [Source:MGI Symbol;Acc:MGI:1917581]
ENSMUSG00000062901	Klhl24	-0.308142	0.00107654	0.0243697	kelch-like 24 [Source:MGI Symbol;Acc:MGI:1923035]
ENSMUSG00000031529	Tnks	-0.308668	7.92287e-06	0.000551278	tankyrase, TRF1-interacting ankyrin-related ADP-ribose polymerase [Source:MGI Symbol;Acc:MGI:1341087]
ENSMUSG00000032109	Nlrx1	-0.309417	0.00166592	0.0330536	NLR family member X1 [Source:MGI Symbol;Acc:MGI:2429611]
ENSMUSG00000063550	Nup98	-0.30992	0.00125251	0.0272502	nucleoporin 98 [Source:MGI Symbol;Acc:MGI:109404]
ENSMUSG00000095440	Fignl2	-0.310848	0.00186936	0.035956	fidgetin-like 2 [Source:MGI Symbol;Acc:MGI:3646919]
ENSMUSG00000026579	F5	-0.311335	8.47891e-05	0.00386776	coagulation factor V [Source:MGI Symbol;Acc:MGI:88382]
ENSMUSG00000059895	Ptp4a3	-0.313227	0.00110849	0.0249064	protein tyrosine phosphatase 4a3 [Source:MGI Symbol;Acc:MGI:1277098]
ENSMUSG00000025583	Rptor	-0.315944	0.000829018	0.0202219	regulatory associated protein of MTOR, complex 1 [Source:MGI Symbol;Acc:MGI:1921620]
ENSMUSG00000063077	Kif1b	-0.317683	0.0027564	0.0475644	kinesin family member 1B [Source:MGI Symbol;Acc:MGI:108426]
ENSMUSG00000064367	mt-Nd5	-0.317897	0.000142945	0.00565008	mitochondrially encoded NADH dehydrogenase 5 [Source:MGI Symbol;Acc:MGI:102496]
ENSMUSG00000044469	Tnfaip8l1	-0.318422	0.00186225	0.0359108	tumor necrosis factor, alpha-induced protein 8-like 1 [Source:MGI Symbol;Acc:MGI:1913693]
ENSMUSG00000023991	Foxp4	-0.318896	0.000580759	0.0157996	forkhead box P4 [Source:MGI Symbol;Acc:MGI:1921373]
ENSMUSG00000034269	Setd5	-0.319156	0.001222	0.0267018	SET domain containing 5 [Source:MGI Symbol;Acc:MGI:1920145]
ENSMUSG00000032125	Robo4	-0.319801	0.000636122	0.0168801	roundabout guidance receptor 4 [Source:MGI Symbol;Acc:MGI:1921394]
ENSMUSG00000048264	Dip2c	-0.321344	0.00134211	0.0286626	disco interacting protein 2 homolog C [Source:MGI Symbol;Acc:MGI:1920179]
ENSMUSG00000021706	Zfyve16	-0.322744	0.00287056	0.0486995	zinc finger, FYVE domain containing 16 [Source:MGI Symbol;Acc:MGI:2145181]
ENSMUSG00000031540	Kat6a	-0.32539	0.000435095	0.0128311	K(lysine) acetyltransferase 6A [Source:MGI Symbol;Acc:MGI:2442415]
ENSMUSG00000001802	Lrp3	-0.325534	0.000614639	0.0165132	low density lipoprotein receptor-related protein 3 [Source:MGI Symbol;Acc:MGI:3584516]
ENSMUSG00000026970	Rbms1	-0.325736	0.000155648	0.00604752	RNA binding motif, single stranded interacting protein 1 [Source:MGI Symbol;Acc:MGI:1861774]
ENSMUSG00000031714	Gab1	-0.327127	0.00110783	0.0249064	growth factor receptor bound protein 2-associated protein 1 [Source:MGI Symbol;Acc:MGI:108088]
ENSMUSG00000021488	Nsd1	-0.327599	0.000735415	0.0187252	nuclear receptor-binding SET-domain protein 1 [Source:MGI Symbol;Acc:MGI:1276545]
ENSMUSG00000035877	Zhx3	-0.329179	0.00283945	0.0484439	zinc fingers and homeoboxes 3 [Source:MGI Symbol;Acc:MGI:2444772]
ENSMUSG00000060657	Marf1	-0.330627	0.000753085	0.0189514	meiosis arrest female 1 [Source:MGI Symbol;Acc:MGI:2444505]
ENSMUSG00000017291	Taok1	-0.333624	3.09588e-05	0.00166832	TAO kinase 1 [Source:MGI Symbol;Acc:MGI:1914490]
ENSMUSG00000002413	Braf	-0.333643	0.000184885	0.00689279	Braf transforming gene [Source:MGI Symbol;Acc:MGI:88190]
ENSMUSG00000033191	Tie1	-0.3347	3.18378e-05	0.00170468	tyrosine kinase with immunoglobulin-like and EGF-like domains 1 [Source:MGI Symbol;Acc:MGI:99906]
ENSMUSG00000040481	Bptf	-0.335197	0.00177471	0.0348004	bromodomain PHD finger transcription factor [Source:MGI Symbol;Acc:MGI:2444008]
ENSMUSG00000065947	mt-Nd4l	-0.336408	0.000457515	0.0132898	mitochondrially encoded NADH dehydrogenase 4L [Source:MGI Symbol;Acc:MGI:102497]
ENSMUSG00000047907	Tshz2	-0.337025	0.00204498	0.0383091	teashirt zinc finger family member 2 [Source:MGI Symbol;Acc:MGI:2153084]
ENSMUSG00000039952	Dag1	-0.337028	6.04856e-06	0.000449888	dystroglycan 1 [Source:MGI Symbol;Acc:MGI:101864]
ENSMUSG00000015305	Sash1	-0.338542	0.000109581	0.00463465	SAM and SH3 domain containing 1 [Source:MGI Symbol;Acc:MGI:1917347]
ENSMUSG00000022791	Tnk2	-0.33872	0.00203146	0.0382457	tyrosine kinase, non-receptor, 2 [Source:MGI Symbol;Acc:MGI:1858308]
ENSMUSG00000005534	Insr	-0.339222	0.000368188	0.0112764	insulin receptor [Source:MGI Symbol;Acc:MGI:96575]
ENSMUSG00000024773	Atg2a	-0.339906	0.00102166	0.0234439	autophagy related 2A [Source:MGI Symbol;Acc:MGI:1916291]
ENSMUSG00000033964	Zbtb41	-0.341171	0.00168032	0.0332955	zinc finger and BTB domain containing 41 [Source:MGI Symbol;Acc:MGI:2444487]
ENSMUSG00000028868	Wasf2	-0.342381	2.81921e-05	0.00155924	WAS protein family, member 2 [Source:MGI Symbol;Acc:MGI:1098641]
ENSMUSG00000055491	Pprc1	-0.342614	0.0020664	0.0385262	peroxisome proliferative activated receptor, gamma, coactivator-related 1 [Source:MGI Symbol;Acc:MGI:2385096]
ENSMUSG00000018750	Zbtb4	-0.343428	0.00151151	0.0309665	zinc finger and BTB domain containing 4 [Source:MGI Symbol;Acc:MGI:1922830]
ENSMUSG00000076435	Acsf2	-0.344876	0.00128849	0.0278324	acyl-CoA synthetase family member 2 [Source:MGI Symbol;Acc:MGI:2388287]
ENSMUSG00000028630	Dyrk2	-0.345143	0.00019901	0.00729335	dual-specificity tyrosine-(Y)-phosphorylation regulated kinase 2 [Source:MGI Symbol;Acc:MGI:1330301]
ENSMUSG00000038178	Slc43a2	-0.345403	0.00184461	0.0357533	solute carrier family 43, member 2 [Source:MGI Symbol;Acc:MGI:2442746]
ENSMUSG00000035847	Ids	-0.346129	0.000752401	0.0189514	iduronate 2-sulfatase [Source:MGI Symbol;Acc:MGI:96417]
ENSMUSG00000020679	Hnf1b	-0.346341	0.00296202	0.049859	HNF1 homeobox B [Source:MGI Symbol;Acc:MGI:98505]
ENSMUSG00000037652	Phc3	-0.346692	1.48345e-05	0.000892375	polyhomeotic-like 3 (Drosophila) [Source:MGI Symbol;Acc:MGI:2181434]
ENSMUSG00000030275	Etnk1	-0.348187	0.000227573	0.00794832	ethanolamine kinase 1 [Source:MGI Symbol;Acc:MGI:1922570]
ENSMUSG00000066571	4931406P16Rik	-0.348345	1.34106e-05	0.000836721	RIKEN cDNA 4931406P16 gene [Source:MGI Symbol;Acc:MGI:1924311]
ENSMUSG00000022565	Plec	-0.349086	0.00238543	0.0428271	plectin [Source:MGI Symbol;Acc:MGI:1277961]
ENSMUSG00000069769	Msi2	-0.349478	0.00280959	0.0480431	musashi RNA-binding protein 2 [Source:MGI Symbol;Acc:MGI:1923876]
ENSMUSG00000040225	Prrc2c	-0.349637	0.000542372	0.0150538	proline-rich coiled-coil 2C [Source:MGI Symbol;Acc:MGI:1913754]
ENSMUSG00000022912	Pros1	-0.349679	6.10787e-06	0.000450235	protein S (alpha) [Source:MGI Symbol;Acc:MGI:1095733]
ENSMUSG00000073664	Nbeal1	-0.350745	0.000410932	0.0123165	neurobeachin like 1 [Source:MGI Symbol;Acc:MGI:2444343]
ENSMUSG00000022016	Akap11	-0.350796	0.000734283	0.0187252	A kinase (PRKA) anchor protein 11 [Source:MGI Symbol;Acc:MGI:2684060]
ENSMUSG00000068284	Usf3	-0.352763	0.000308611	0.00983061	upstream transcription factor family member 3 [Source:MGI Symbol;Acc:MGI:2685454]
ENSMUSG00000001227	Sema6b	-0.358525	0.00116263	0.0257925	sema domain, transmembrane domain (TM), and cytoplasmic domain, (semaphorin) 6B [Source:MGI Symbol;Acc:MGI:1202889]
ENSMUSG00000071226	Cecr2	-0.358738	0.00116392	0.0257925	cat eye syndrome chromosome region, candidate 2 [Source:MGI Symbol;Acc:MGI:1923799]
ENSMUSG00000018707	Dync1h1	-0.359657	0.00187468	0.0360125	dynein cytoplasmic 1 heavy chain 1 [Source:MGI Symbol;Acc:MGI:103147]
ENSMUSG00000058761	Rnf169	-0.360183	0.000671524	0.0176644	ring finger protein 169 [Source:MGI Symbol;Acc:MGI:1920257]
ENSMUSG00000021846	Peli2	-0.360301	0.000747003	0.018878	pellino 2 [Source:MGI Symbol;Acc:MGI:1891445]
ENSMUSG00000040761	Spen	-0.360513	0.000885093	0.0211456	SPEN homolog, transcriptional regulator (Drosophila) [Source:MGI Symbol;Acc:MGI:1891706]
ENSMUSG00000055296	Tmem245	-0.360792	0.000149617	0.0058677	transmembrane protein 245 [Source:MGI Symbol;Acc:MGI:2445107]
ENSMUSG00000021375	Kif13a	-0.362894	0.000521589	0.0146384	kinesin family member 13A [Source:MGI Symbol;Acc:MGI:1098264]
ENSMUSG00000041445	Mmrn2	-0.36668	1.1069e-05	0.000720388	multimerin 2 [Source:MGI Symbol;Acc:MGI:2385618]
ENSMUSG00000087370	Tmem170b	-0.36819	0.00230616	0.0418978	transmembrane protein 170B [Source:MGI Symbol;Acc:MGI:3647046]
ENSMUSG00000001911	Nfix	-0.368518	0.000505403	0.0143441	nuclear factor I/X [Source:MGI Symbol;Acc:MGI:97311]
ENSMUSG00000020021	Fgd6	-0.368935	0.000192302	0.00709917	FYVE, RhoGEF and PH domain containing 6 [Source:MGI Symbol;Acc:MGI:1261419]
ENSMUSG00000042390	Gatad2b	-0.369341	0.00286691	0.0486923	GATA zinc finger domain containing 2B [Source:MGI Symbol;Acc:MGI:2443225]
ENSMUSG00000026932	Nacc2	-0.370089	0.00114199	0.0255118	nucleus accumbens associated 2, BEN and BTB (POZ) domain containing [Source:MGI Symbol;Acc:MGI:1915241]
ENSMUSG00000038056	Kmt2c	-0.371162	0.00151911	0.0310799	lysine (K)-specific methyltransferase 2C [Source:MGI Symbol;Acc:MGI:2444959]
ENSMUSG00000026837	Col5a1	-0.371324	0.00139515	0.0292472	collagen, type V, alpha 1 [Source:MGI Symbol;Acc:MGI:88457]
ENSMUSG00000025969	Nrp2	-0.372552	7.0604e-05	0.00330178	neuropilin 2 [Source:MGI Symbol;Acc:MGI:1100492]
ENSMUSG00000020716	Nf1	-0.373145	0.00201026	0.0379837	neurofibromin 1 [Source:MGI Symbol;Acc:MGI:97306]
ENSMUSG00000063870	Chd4	-0.375495	0.000138992	0.00555198	chromodomain helicase DNA binding protein 4 [Source:MGI Symbol;Acc:MGI:1344380]
ENSMUSG00000073490	Ifi207	-0.377335	0.00070514	0.0182098	interferon activated gene 207 [Source:MGI Symbol;Acc:MGI:2138302]
ENSMUSG00000060429	Sntb1	-0.378985	0.000439015	0.0128963	syntrophin, basic 1 [Source:MGI Symbol;Acc:MGI:101781]
ENSMUSG00000038910	Plcl2	-0.379094	0.000541832	0.0150538	phospholipase C-like 2 [Source:MGI Symbol;Acc:MGI:1352756]
ENSMUSG00000004085	Map3k20	-0.380311	0.00131179	0.0281747	mitogen-activated protein kinase kinase kinase 20 [Source:MGI Symbol;Acc:MGI:2443258]
ENSMUSG00000067336	Bmpr2	-0.380713	2.67318e-08	3.63625e-06	bone morphogenetic protein receptor, type II (serine/threonine kinase) [Source:MGI Symbol;Acc:MGI:1095407]
ENSMUSG00000024298	Zfp871	-0.380945	0.000476658	0.0136826	zinc finger protein 871 [Source:MGI Symbol;Acc:MGI:1921793]
ENSMUSG00000020170	Frs2	-0.382074	8.59103e-06	0.000589618	fibroblast growth factor receptor substrate 2 [Source:MGI Symbol;Acc:MGI:1100860]
ENSMUSG00000036333	Kidins220	-0.38299	2.93284e-07	3.054e-05	kinase D-interacting substrate 220 [Source:MGI Symbol;Acc:MGI:1924730]
ENSMUSG00000032012	Nectin1	-0.385606	0.00192986	0.0369057	nectin cell adhesion molecule 1 [Source:MGI Symbol;Acc:MGI:1926483]
ENSMUSG00000028991	Mtor	-0.386664	0.00142423	0.0296204	mechanistic target of rapamycin (serine/threonine kinase) [Source:MGI Symbol;Acc:MGI:1928394]
ENSMUSG00000049470	Aff4	-0.387821	7.18533e-06	0.000514177	AF4/FMR2 family, member 4 [Source:MGI Symbol;Acc:MGI:2136171]
ENSMUSG00000005621	Zfp592	-0.39087	1.70406e-05	0.00100115	zinc finger protein 592 [Source:MGI Symbol;Acc:MGI:2443541]
ENSMUSG00000045180	Shroom2	-0.391979	0.000305324	0.00978786	shroom family member 2 [Source:MGI Symbol;Acc:MGI:107194]
ENSMUSG00000032261	Sh3bgrl2	-0.394094	0.000307374	0.00982463	SH3 domain binding glutamic acid-rich protein like 2 [Source:MGI Symbol;Acc:MGI:1915350]
ENSMUSG00000036202	Rif1	-0.39485	0.00147626	0.030451	replication timing regulatory factor 1 [Source:MGI Symbol;Acc:MGI:1098622]
ENSMUSG00000025810	Nrp1	-0.397698	0.00215011	0.0397363	neuropilin 1 [Source:MGI Symbol;Acc:MGI:106206]
ENSMUSG00000029505	Ep400	-0.399881	0.000260905	0.00875422	E1A binding protein p400 [Source:MGI Symbol;Acc:MGI:1276124]
ENSMUSG00000033653	Vps8	-0.400233	0.000290761	0.00949474	VPS8 CORVET complex subunit [Source:MGI Symbol;Acc:MGI:2146407]
ENSMUSG00000030352	Tspan9	-0.40308	1.85669e-06	0.000158385	tetraspanin 9 [Source:MGI Symbol;Acc:MGI:1924558]
ENSMUSG00000029723	Tsc22d4	-0.403951	0.000457693	0.0132898	TSC22 domain family, member 4 [Source:MGI Symbol;Acc:MGI:1926079]
ENSMUSG00000026116	Tmem131	-0.404209	0.000293439	0.00950918	transmembrane protein 131 [Source:MGI Symbol;Acc:MGI:1927110]
ENSMUSG00000005580	Adcy9	-0.404799	0.000987456	0.0229378	adenylate cyclase 9 [Source:MGI Symbol;Acc:MGI:108450]
ENSMUSG00000028494	Plin2	-0.407089	3.81773e-05	0.0020085	perilipin 2 [Source:MGI Symbol;Acc:MGI:87920]
ENSMUSG00000020647	Ncoa1	-0.407998	7.68554e-06	0.000537241	nuclear receptor coactivator 1 [Source:MGI Symbol;Acc:MGI:1276523]
ENSMUSG00000023026	Dip2b	-0.408112	0.00256361	0.0451669	disco interacting protein 2 homolog B [Source:MGI Symbol;Acc:MGI:2145977]
ENSMUSG00000030201	Lrp6	-0.408722	1.68105e-07	1.95577e-05	low density lipoprotein receptor-related protein 6 [Source:MGI Symbol;Acc:MGI:1298218]
ENSMUSG00000042599	Kdm7a	-0.409335	0.00128183	0.0277682	lysine (K)-specific demethylase 7A [Source:MGI Symbol;Acc:MGI:2443388]
ENSMUSG00000043885	Slc36a4	-0.410028	0.00139854	0.0292472	solute carrier family 36 (proton/amino acid symporter), member 4 [Source:MGI Symbol;Acc:MGI:2442595]
ENSMUSG00000020134	Peli1	-0.410038	0.00033499	0.0105156	pellino 1 [Source:MGI Symbol;Acc:MGI:1914495]
ENSMUSG00000050919	Zfp366	-0.41077	0.00163477	0.0326933	zinc finger protein 366 [Source:MGI Symbol;Acc:MGI:2178429]
ENSMUSG00000030530	Furin	-0.414673	4.54857e-05	0.0023281	furin (paired basic amino acid cleaving enzyme) [Source:MGI Symbol;Acc:MGI:97513]
ENSMUSG00000001521	Tulp3	-0.416117	0.00229358	0.0417238	tubby-like protein 3 [Source:MGI Symbol;Acc:MGI:1329045]
ENSMUSG00000027177	Hipk3	-0.416807	1.12743e-05	0.00072748	homeodomain interacting protein kinase 3 [Source:MGI Symbol;Acc:MGI:1314882]
ENSMUSG00000037112	Sik2	-0.417552	0.000578676	0.0157715	salt inducible kinase 2 [Source:MGI Symbol;Acc:MGI:2445031]
ENSMUSG00000032086	Bace1	-0.417973	0.000901779	0.0214087	beta-site APP cleaving enzyme 1 [Source:MGI Symbol;Acc:MGI:1346542]
ENSMUSG00000034037	Fgd5	-0.418073	3.48622e-05	0.00184696	FYVE, RhoGEF and PH domain containing 5 [Source:MGI Symbol;Acc:MGI:2443369]
ENSMUSG00000027435	Cd93	-0.419911	0.00132901	0.0284635	CD93 antigen [Source:MGI Symbol;Acc:MGI:106664]
ENSMUSG00000043391	2510009E07Rik	-0.422113	0.000846861	0.0204376	RIKEN cDNA 2510009E07 gene [Source:MGI Symbol;Acc:MGI:1919440]
ENSMUSG00000045038	Prkce	-0.422904	3.18486e-06	0.000262777	protein kinase C, epsilon [Source:MGI Symbol;Acc:MGI:97599]
ENSMUSG00000025579	Gaa	-0.424405	1.20101e-09	2.03753e-07	glucosidase, alpha, acid [Source:MGI Symbol;Acc:MGI:95609]
ENSMUSG00000013275	Slc41a1	-0.424765	0.00235964	0.0424651	solute carrier family 41, member 1 [Source:MGI Symbol;Acc:MGI:2444823]
ENSMUSG00000022623	Shank3	-0.425702	0.000142401	0.00564335	SH3/ankyrin domain gene 3 [Source:MGI Symbol;Acc:MGI:1930016]
ENSMUSG00000028854	Slc9a1	-0.428663	0.000980602	0.0228661	solute carrier family 9 (sodium/hydrogen exchanger), member 1 [Source:MGI Symbol;Acc:MGI:102462]
ENSMUSG00000026519	Tmem63a	-0.428836	0.0021979	0.0402735	transmembrane protein 63a [Source:MGI Symbol;Acc:MGI:2384789]
ENSMUSG00000030655	Smg1	-0.429824	0.00118037	0.0260182	SMG1 homolog, phosphatidylinositol 3-kinase-related kinase (C. elegans) [Source:MGI Symbol;Acc:MGI:1919742]
ENSMUSG00000019080	Mfsd3	-0.430143	0.00135496	0.028734	major facilitator superfamily domain containing 3 [Source:MGI Symbol;Acc:MGI:1916822]
ENSMUSG00000022742	Cpox	-0.430392	1.7148e-05	0.00100356	coproporphyrinogen oxidase [Source:MGI Symbol;Acc:MGI:104841]
ENSMUSG00000015243	Abca1	-0.431699	0.000496618	0.014148	ATP-binding cassette, sub-family A (ABC1), member 1 [Source:MGI Symbol;Acc:MGI:99607]
ENSMUSG00000022973	Synj1	-0.431886	0.00185972	0.0359077	synaptojanin 1 [Source:MGI Symbol;Acc:MGI:1354961]
ENSMUSG00000042524	Sun2	-0.4322	0.00100901	0.0232551	Sad1 and UNC84 domain containing 2 [Source:MGI Symbol;Acc:MGI:2443011]
ENSMUSG00000020357	Flt4	-0.432241	5.03572e-05	0.00255149	FMS-like tyrosine kinase 4 [Source:MGI Symbol;Acc:MGI:95561]
ENSMUSG00000003847	Nfat5	-0.432857	0.00020995	0.00760898	nuclear factor of activated T cells 5 [Source:MGI Symbol;Acc:MGI:1859333]
ENSMUSG00000000958	Slc7a7	-0.435324	0.00111165	0.0249403	solute carrier family 7 (cationic amino acid transporter, y+ system), member 7 [Source:MGI Symbol;Acc:MGI:1337120]
ENSMUSG00000032548	Slco2a1	-0.43679	0.00215898	0.0398515	solute carrier organic anion transporter family, member 2a1 [Source:MGI Symbol;Acc:MGI:1346021]
ENSMUSG00000022377	Asap1	-0.439947	0.000116995	0.00489172	ArfGAP with SH3 domain, ankyrin repeat and PH domain1 [Source:MGI Symbol;Acc:MGI:1342335]
ENSMUSG00000005397	Nid1	-0.439985	0.000833412	0.0202963	nidogen 1 [Source:MGI Symbol;Acc:MGI:97342]
ENSMUSG00000039115	Itga9	-0.440325	6.40465e-05	0.00306996	integrin alpha 9 [Source:MGI Symbol;Acc:MGI:104756]
ENSMUSG00000037750	Fam222b	-0.441638	2.7999e-07	2.93582e-05	family with sequence similarity 222, member B [Source:MGI Symbol;Acc:MGI:2384939]
ENSMUSG00000054469	Lclat1	-0.442736	2.69711e-07	2.86786e-05	lysocardiolipin acyltransferase 1 [Source:MGI Symbol;Acc:MGI:2684937]
ENSMUSG00000034714	Ttyh2	-0.444219	9.23116e-06	0.000616732	tweety family member 2 [Source:MGI Symbol;Acc:MGI:2157091]
ENSMUSG00000029581	Fscn1	-0.444864	0.0011422	0.0255118	fascin actin-bundling protein 1 [Source:MGI Symbol;Acc:MGI:1352745]
ENSMUSG00000039671	Zmynd8	-0.44555	2.56098e-05	0.00142687	zinc finger, MYND-type containing 8 [Source:MGI Symbol;Acc:MGI:1918025]
ENSMUSG00000042286	Stab1	-0.449125	9.10435e-06	0.000616442	stabilin 1 [Source:MGI Symbol;Acc:MGI:2178742]
ENSMUSG00000060961	Slc4a4	-0.451672	0.00258656	0.0454654	solute carrier family 4 (anion exchanger), member 4 [Source:MGI Symbol;Acc:MGI:1927555]
ENSMUSG00000028763	Hspg2	-0.451763	5.88293e-05	0.00287464	perlecan (heparan sulfate proteoglycan 2) [Source:MGI Symbol;Acc:MGI:96257]
ENSMUSG00000040929	Rfx3	-0.454357	0.00218877	0.0401558	regulatory factor X, 3 (influences HLA class II expression) [Source:MGI Symbol;Acc:MGI:106582]
ENSMUSG00000027200	Sema6d	-0.454614	0.000307772	0.00982463	sema domain, transmembrane domain (TM), and cytoplasmic domain, (semaphorin) 6D [Source:MGI Symbol;Acc:MGI:2387661]
ENSMUSG00000009569	Mkl2	-0.454674	0.00172493	0.034001	MKL/myocardin-like 2 [Source:MGI Symbol;Acc:MGI:3050795]
ENSMUSG00000034265	Zdhhc14	-0.455913	0.00138284	0.0291613	zinc finger, DHHC domain containing 14 [Source:MGI Symbol;Acc:MGI:2653229]
ENSMUSG00000069729	Arid1b	-0.456973	0.000662569	0.0174592	AT rich interactive domain 1B (SWI-like) [Source:MGI Symbol;Acc:MGI:1926129]
ENSMUSG00000036565	Ttyh3	-0.457092	0.000137339	0.00551511	tweety family member 3 [Source:MGI Symbol;Acc:MGI:1925589]
ENSMUSG00000031196	F8	-0.459707	1.18779e-05	0.000759931	coagulation factor VIII [Source:MGI Symbol;Acc:MGI:88383]
ENSMUSG00000040536	Necab1	-0.466697	0.00104363	0.0238034	N-terminal EF-hand calcium binding protein 1 [Source:MGI Symbol;Acc:MGI:1916602]
ENSMUSG00000023025	Larp4	-0.467208	6.25308e-05	0.00300685	La ribonucleoprotein domain family, member 4 [Source:MGI Symbol;Acc:MGI:2443114]
ENSMUSG00000005871	Apc	-0.469027	9.1541e-06	0.000616518	adenomatosis polyposis coli [Source:MGI Symbol;Acc:MGI:88039]
ENSMUSG00000097815	Gm26809	-0.471339	0.00177956	0.0348504	predicted gene, 26809 [Source:MGI Symbol;Acc:MGI:5477303]
ENSMUSG00000022469	Rapgef3	-0.47236	0.00233414	0.0421874	Rap guanine nucleotide exchange factor (GEF) 3 [Source:MGI Symbol;Acc:MGI:2441741]
ENSMUSG00000040249	Lrp1	-0.473119	0.00016319	0.00622223	low density lipoprotein receptor-related protein 1 [Source:MGI Symbol;Acc:MGI:96828]
ENSMUSG00000025037	Maoa	-0.47359	0.00116738	0.0257925	monoamine oxidase A [Source:MGI Symbol;Acc:MGI:96915]
ENSMUSG00000018076	Med13l	-0.473846	5.38376e-06	0.000414109	mediator complex subunit 13-like [Source:MGI Symbol;Acc:MGI:2670178]
ENSMUSG00000053477	Tcf4	-0.473961	0.00109312	0.0246711	transcription factor 4 [Source:MGI Symbol;Acc:MGI:98506]
ENSMUSG00000029313	Aff1	-0.475854	0.000132989	0.00536898	AF4/FMR2 family, member 1 [Source:MGI Symbol;Acc:MGI:1100819]
ENSMUSG00000020777	Acox1	-0.476642	2.16817e-05	0.00123537	acyl-Coenzyme A oxidase 1, palmitoyl [Source:MGI Symbol;Acc:MGI:1330812]
ENSMUSG00000001506	Col1a1	-0.47908	0.00159318	0.0320739	collagen, type I, alpha 1 [Source:MGI Symbol;Acc:MGI:88467]
ENSMUSG00000020608	Smc6	-0.47971	0.000459874	0.0132898	structural maintenance of chromosomes 6 [Source:MGI Symbol;Acc:MGI:1914491]
ENSMUSG00000059588	Calcrl	-0.481072	0.000217649	0.00773242	calcitonin receptor-like [Source:MGI Symbol;Acc:MGI:1926944]
ENSMUSG00000040721	Zfhx2	-0.483231	0.00138576	0.0291821	zinc finger homeobox 2 [Source:MGI Symbol;Acc:MGI:2686934]
ENSMUSG00000029207	Apbb2	-0.486469	8.89526e-06	0.000607736	amyloid beta (A4) precursor protein-binding, family B, member 2 [Source:MGI Symbol;Acc:MGI:108405]
ENSMUSG00000042700	Sipa1l1	-0.488968	4.23182e-05	0.00218823	signal-induced proliferation-associated 1 like 1 [Source:MGI Symbol;Acc:MGI:2443679]
ENSMUSG00000033960	9430020K01Rik	-0.491287	0.000138898	0.00555198	RIKEN cDNA 9430020K01 gene [Source:MGI Symbol;Acc:MGI:2685174]
ENSMUSG00000048154	Kmt2d	-0.491773	0.000140585	0.00560078	lysine (K)-specific methyltransferase 2D [Source:MGI Symbol;Acc:MGI:2682319]
ENSMUSG00000063919	Srrm4	-0.497304	6.1632e-05	0.00298263	serine/arginine repetitive matrix 4 [Source:MGI Symbol;Acc:MGI:1916205]
ENSMUSG00000026110	Mgat4a	-0.501689	0.00166569	0.0330536	mannoside acetylglucosaminyltransferase 4, isoenzyme A [Source:MGI Symbol;Acc:MGI:2662992]
ENSMUSG00000020701	Tmem132e	-0.502363	0.0011052	0.0249064	transmembrane protein 132E [Source:MGI Symbol;Acc:MGI:2685490]
ENSMUSG00000022799	Arhgap31	-0.502888	5.20189e-07	5.10021e-05	Rho GTPase activating protein 31 [Source:MGI Symbol;Acc:MGI:1333857]
ENSMUSG00000030287	Itpr2	-0.504733	0.000152212	0.00595401	inositol 1,4,5-triphosphate receptor 2 [Source:MGI Symbol;Acc:MGI:99418]
ENSMUSG00000055024	Ep300	-0.512155	0.000292917	0.00950918	E1A binding protein p300 [Source:MGI Symbol;Acc:MGI:1276116]
ENSMUSG00000030465	Psd3	-0.514822	2.18432e-08	3.02579e-06	pleckstrin and Sec7 domain containing 3 [Source:MGI Symbol;Acc:MGI:1918215]
ENSMUSG00000025255	Zfhx4	-0.516	0.000652217	0.0172401	zinc finger homeodomain 4 [Source:MGI Symbol;Acc:MGI:2137668]
ENSMUSG00000039809	Gabbr2	-0.516289	8.14799e-08	1.04726e-05	gamma-aminobutyric acid (GABA) B receptor, 2 [Source:MGI Symbol;Acc:MGI:2386030]
ENSMUSG00000048965	Mrgpre	-0.517559	0.0025636	0.0451669	MAS-related GPR, member E [Source:MGI Symbol;Acc:MGI:2441884]
ENSMUSG00000046324	Ermp1	-0.517827	3.8718e-06	0.000310959	endoplasmic reticulum metallopeptidase 1 [Source:MGI Symbol;Acc:MGI:106250]
ENSMUSG00000110605	Gm32856	-0.523328	0.00207139	0.0385262	predicted gene, 32856 [Source:MGI Symbol;Acc:MGI:5592015]
ENSMUSG00000025265	Fgd1	-0.525098	0.000860833	0.0206641	FYVE, RhoGEF and PH domain containing 1 [Source:MGI Symbol;Acc:MGI:104566]
ENSMUSG00000069755	Zfp125	-0.525245	0.00150659	0.0309077	zinc finger protein 125 [Source:MGI Symbol;Acc:MGI:1336211]
ENSMUSG00000034158	Lrrc58	-0.527729	1.47734e-05	0.000892375	leucine rich repeat containing 58 [Source:MGI Symbol;Acc:MGI:2443542]
ENSMUSG00000020721	Helz	-0.529219	2.26509e-05	0.00128574	helicase with zinc finger domain [Source:MGI Symbol;Acc:MGI:1925705]
ENSMUSG00000017765	Slc12a4	-0.529746	5.05418e-10	9.42136e-08	solute carrier family 12, member 4 [Source:MGI Symbol;Acc:MGI:1309465]
ENSMUSG00000021589	Rhobtb3	-0.531775	6.44115e-05	0.00307769	Rho-related BTB domain containing 3 [Source:MGI Symbol;Acc:MGI:1920546]
ENSMUSG00000042807	Hecw2	-0.532331	0.000840372	0.0203346	HECT, C2 and WW domain containing E3 ubiquitin protein ligase 2 [Source:MGI Symbol;Acc:MGI:2685817]
ENSMUSG00000037341	Slc9a7	-0.532514	0.00277733	0.0477076	solute carrier family 9 (sodium/hydrogen exchanger), member 7 [Source:MGI Symbol;Acc:MGI:2444530]
ENSMUSG00000026490	Cdc42bpa	-0.537089	1.74346e-05	0.00101639	CDC42 binding protein kinase alpha [Source:MGI Symbol;Acc:MGI:2441841]
ENSMUSG00000027340	Slc23a2	-0.537681	5.09109e-05	0.00255383	solute carrier family 23 (nucleobase transporters), member 2 [Source:MGI Symbol;Acc:MGI:1859682]
ENSMUSG00000047888	Tnrc6b	-0.54158	0.00018638	0.00693139	trinucleotide repeat containing 6b [Source:MGI Symbol;Acc:MGI:2443730]
ENSMUSG00000042439	Zfp532	-0.54517	0.00115977	0.0257925	zinc finger protein 532 [Source:MGI Symbol;Acc:MGI:3036282]
ENSMUSG00000047045	Tmem164	-0.547382	8.18445e-08	1.04726e-05	transmembrane protein 164 [Source:MGI Symbol;Acc:MGI:2148020]
ENSMUSG00000043415	Otud1	-0.548532	0.000365522	0.0112175	OTU domain containing 1 [Source:MGI Symbol;Acc:MGI:1918448]
ENSMUSG00000029563	Foxp2	-0.551209	0.000193782	0.007119	forkhead box P2 [Source:MGI Symbol;Acc:MGI:2148705]
ENSMUSG00000074305	Peak1	-0.555169	1.07423e-05	0.000703371	pseudopodium-enriched atypical kinase 1 [Source:MGI Symbol;Acc:MGI:2442366]
ENSMUSG00000001761	Smo	-0.557322	8.19573e-05	0.00376132	smoothened, frizzled class receptor [Source:MGI Symbol;Acc:MGI:108075]
ENSMUSG00000026074	Map4k4	-0.558372	4.15368e-07	4.1811e-05	mitogen-activated protein kinase kinase kinase kinase 4 [Source:MGI Symbol;Acc:MGI:1349394]
ENSMUSG00000072294	Klf12	-0.56656	0.000278828	0.00918913	Kruppel-like factor 12 [Source:MGI Symbol;Acc:MGI:1333796]
ENSMUSG00000042249	Grk3	-0.570735	0.00145677	0.03009	G protein-coupled receptor kinase 3 [Source:MGI Symbol;Acc:MGI:87941]
ENSMUSG00000033713	Foxn3	-0.570845	9.28152e-05	0.00409771	forkhead box N3 [Source:MGI Symbol;Acc:MGI:1918625]
ENSMUSG00000042632	Pla2g6	-0.571467	0.000238728	0.00820382	phospholipase A2, group VI [Source:MGI Symbol;Acc:MGI:1859152]
ENSMUSG00000040187	Arntl2	-0.578852	0.00271709	0.0471015	aryl hydrocarbon receptor nuclear translocator-like 2 [Source:MGI Symbol;Acc:MGI:2684845]
ENSMUSG00000039062	Anpep	-0.582785	6.59761e-12	1.60673e-09	alanyl (membrane) aminopeptidase [Source:MGI Symbol;Acc:MGI:5000466]
ENSMUSG00000023737	1700082M22Rik	-0.588558	0.00169314	0.0334617	RIKEN cDNA 1700082M22 gene [Source:MGI Symbol;Acc:MGI:1920784]
ENSMUSG00000027993	Trim2	-0.598635	0.000214082	0.00764167	tripartite motif-containing 2 [Source:MGI Symbol;Acc:MGI:1933163]
ENSMUSG00000001300	Efnb2	-0.601636	0.000118216	0.00491719	ephrin B2 [Source:MGI Symbol;Acc:MGI:105097]
ENSMUSG00000033540	Idua	-0.604068	0.000399158	0.0120779	iduronidase, alpha-L- [Source:MGI Symbol;Acc:MGI:96418]
ENSMUSG00000021226	Acot2	-0.606316	0.00206805	0.0385262	acyl-CoA thioesterase 2 [Source:MGI Symbol;Acc:MGI:2159605]
ENSMUSG00000028565	Nfia	-0.610168	0.000156605	0.00604752	nuclear factor I/A [Source:MGI Symbol;Acc:MGI:108056]
ENSMUSG00000030084	Plxna1	-0.610896	9.02806e-05	0.0040015	plexin A1 [Source:MGI Symbol;Acc:MGI:107685]
ENSMUSG00000019990	Pde7b	-0.611253	1.06133e-05	0.00069978	phosphodiesterase 7B [Source:MGI Symbol;Acc:MGI:1352752]
ENSMUSG00000032827	Ppp1r9a	-0.61147	3.67338e-06	0.000298196	protein phosphatase 1, regulatory (inhibitor) subunit 9A [Source:MGI Symbol;Acc:MGI:2442401]
ENSMUSG00000025375	Aatk	-0.618115	0.000107173	0.00454923	apoptosis-associated tyrosine kinase [Source:MGI Symbol;Acc:MGI:1197518]
ENSMUSG00000035236	Scai	-0.624146	0.00249893	0.0444944	suppressor of cancer cell invasion [Source:MGI Symbol;Acc:MGI:2443716]
ENSMUSG00000021364	Elovl2	-0.628134	1.21529e-05	0.000770992	elongation of very long chain fatty acids (FEN1/Elo2, SUR4/Elo3, yeast)-like 2 [Source:MGI Symbol;Acc:MGI:1858960]
ENSMUSG00000024084	Qpct	-0.630589	1.46467e-05	0.000891736	glutaminyl-peptide cyclotransferase (glutaminyl cyclase) [Source:MGI Symbol;Acc:MGI:1917786]
ENSMUSG00000037926	Ssh2	-0.635788	9.32358e-08	1.16344e-05	slingshot homolog 2 (Drosophila) [Source:MGI Symbol;Acc:MGI:2679255]
ENSMUSG00000037416	Dmxl1	-0.638822	0.00263735	0.0460363	Dmx-like 1 [Source:MGI Symbol;Acc:MGI:2443926]
ENSMUSG00000043068	Fam89a	-0.639074	0.00251726	0.0446628	family with sequence similarity 89, member A [Source:MGI Symbol;Acc:MGI:1916877]
ENSMUSG00000024462	Gabbr1	-0.63999	0.0016629	0.0330536	gamma-aminobutyric acid (GABA) B receptor, 1 [Source:MGI Symbol;Acc:MGI:1860139]
ENSMUSG00000033287	Kctd17	-0.640011	8.69643e-05	0.00393136	potassium channel tetramerisation domain containing 17 [Source:MGI Symbol;Acc:MGI:1920094]
ENSMUSG00000055799	Tcf7l1	-0.644327	3.58293e-06	0.000293564	transcription factor 7 like 1 (T cell specific, HMG box) [Source:MGI Symbol;Acc:MGI:1202876]
ENSMUSG00000020642	Rnf144a	-0.649322	0.00208546	0.0386835	ring finger protein 144A [Source:MGI Symbol;Acc:MGI:1344401]
ENSMUSG00000030768	Disp1	-0.652283	0.000551608	0.0151984	dispatched RND transporter family member 1 [Source:MGI Symbol;Acc:MGI:1916147]
ENSMUSG00000040035	Disp2	-0.667772	0.000927243	0.0219099	dispatched RND tramsporter family member 2 [Source:MGI Symbol;Acc:MGI:2388733]
ENSMUSG00000105909	Gm43189	-0.676944	0.000541773	0.0150538	predicted gene 43189 [Source:MGI Symbol;Acc:MGI:5663326]
ENSMUSG00000034297	Med13	-0.678165	4.18043e-06	0.000332212	mediator complex subunit 13 [Source:MGI Symbol;Acc:MGI:3029632]
ENSMUSG00000022505	Emp2	-0.688416	1.04337e-06	9.60604e-05	epithelial membrane protein 2 [Source:MGI Symbol;Acc:MGI:1098726]
ENSMUSG00000041293	Adgrf1	-0.689245	0.000219044	0.00776371	adhesion G protein-coupled receptor F1 [Source:MGI Symbol;Acc:MGI:1924846]
ENSMUSG00000090100	Ttbk2	-0.691441	0.000162462	0.00621018	tau tubulin kinase 2 [Source:MGI Symbol;Acc:MGI:2155779]
ENSMUSG00000031565	Fgfr1	-0.693239	0.000378448	0.0115205	fibroblast growth factor receptor 1 [Source:MGI Symbol;Acc:MGI:95522]
ENSMUSG00000021250	Fos	-0.693553	0.00198407	0.0376351	FBJ osteosarcoma oncogene [Source:MGI Symbol;Acc:MGI:95574]
ENSMUSG00000032349	Elovl5	-0.701108	0.000252277	0.00854067	ELOVL family member 5, elongation of long chain fatty acids (yeast) [Source:MGI Symbol;Acc:MGI:1916051]
ENSMUSG00000041779	Tram2	-0.723213	2.00388e-07	2.24123e-05	translocating chain-associating membrane protein 2 [Source:MGI Symbol;Acc:MGI:1924817]
ENSMUSG00000058325	Dock1	-0.725575	1.46416e-06	0.000129283	dedicator of cytokinesis 1 [Source:MGI Symbol;Acc:MGI:2429765]
ENSMUSG00000052911	Lamb2	-0.725606	0.000291149	0.00949474	laminin, beta 2 [Source:MGI Symbol;Acc:MGI:99916]
ENSMUSG00000047409	Ctdspl	-0.731606	1.69572e-07	1.95577e-05	CTD (carboxy-terminal domain, RNA polymerase II, polypeptide A) small phosphatase-like [Source:MGI Symbol;Acc:MGI:1916524]
ENSMUSG00000032224	Fam81a	-0.752754	0.000787785	0.0195402	family with sequence similarity 81, member A [Source:MGI Symbol;Acc:MGI:1924136]
ENSMUSG00000071723	Gspt2	-0.753249	0.0020359	0.0382815	G1 to S phase transition 2 [Source:MGI Symbol;Acc:MGI:1316727]
ENSMUSG00000026782	Abi2	-0.75749	3.02369e-05	0.00164735	abl-interactor 2 [Source:MGI Symbol;Acc:MGI:106913]
ENSMUSG00000028132	Tmem56	-0.759459	6.04656e-10	1.07408e-07	transmembrane protein 56 [Source:MGI Symbol;Acc:MGI:1923195]
ENSMUSG00000051146	Camk2n2	-0.759805	0.000540002	0.0150538	calcium/calmodulin-dependent protein kinase II inhibitor 2 [Source:MGI Symbol;Acc:MGI:1920297]
ENSMUSG00000021765	Fst	-0.782038	0.00268508	0.0466536	follistatin [Source:MGI Symbol;Acc:MGI:95586]
ENSMUSG00000032418	Me1	-0.789261	0.000839238	0.0203346	malic enzyme 1, NADP(+)-dependent, cytosolic [Source:MGI Symbol;Acc:MGI:97043]
ENSMUSG00000034687	Fras1	-0.804153	0.000789782	0.0195432	Fraser extracellular matrix complex subunit 1 [Source:MGI Symbol;Acc:MGI:2385368]
ENSMUSG00000049532	Sall2	-0.808504	9.26224e-08	1.16344e-05	sal-like 2 (Drosophila) [Source:MGI Symbol;Acc:MGI:1354373]
ENSMUSG00000038370	Pcp4l1	-0.808859	0.000814554	0.0199335	Purkinje cell protein 4-like 1 [Source:MGI Symbol;Acc:MGI:1913675]
ENSMUSG00000022883	Robo1	-0.814851	6.23519e-06	0.000454807	roundabout guidance receptor 1 [Source:MGI Symbol;Acc:MGI:1274781]
ENSMUSG00000039601	Rcan2	-0.826845	7.3487e-05	0.00341409	regulator of calcineurin 2 [Source:MGI Symbol;Acc:MGI:1858219]
ENSMUSG00000021061	Sptb	-0.829679	9.80786e-05	0.00426769	spectrin beta, erythrocytic [Source:MGI Symbol;Acc:MGI:98387]
ENSMUSG00000031561	Tenm3	-0.838163	8.78559e-07	8.34299e-05	teneurin transmembrane protein 3 [Source:MGI Symbol;Acc:MGI:1345183]
ENSMUSG00000030319	Cand2	-0.855132	0.00015605	0.00604752	cullin-associated and neddylation-dissociated 2 (putative) [Source:MGI Symbol;Acc:MGI:1914338]
ENSMUSG00000042109	Csdc2	-0.873907	0.00259135	0.0454962	cold shock domain containing C2, RNA binding [Source:MGI Symbol;Acc:MGI:2146027]
ENSMUSG00000034258	Mfsd7c	-0.874898	5.96838e-06	0.000448756	major facilitator superfamily domain containing 7C [Source:MGI Symbol;Acc:MGI:2384974]
ENSMUSG00000034872	Gipc3	-0.881108	0.00283494	0.0484216	GIPC PDZ domain containing family, member 3 [Source:MGI Symbol;Acc:MGI:2387006]
ENSMUSG00000031608	Galnt7	-0.88136	1.80712e-07	2.05156e-05	UDP-N-acetyl-alpha-D-galactosamine: polypeptide N-acetylgalactosaminyltransferase 7 [Source:MGI Symbol;Acc:MGI:1349449]
ENSMUSG00000036957	Lrfn3	-0.889887	1.04223e-05	0.000690202	leucine rich repeat and fibronectin type III domain containing 3 [Source:MGI Symbol;Acc:MGI:2442512]
ENSMUSG00000029832	Nfe2l3	-0.920246	0.000260291	0.00875309	nuclear factor, erythroid derived 2, like 3 [Source:MGI Symbol;Acc:MGI:1339958]
ENSMUSG00000055254	Ntrk2	-0.92243	0.000795749	0.0196003	neurotrophic tyrosine kinase, receptor, type 2 [Source:MGI Symbol;Acc:MGI:97384]
ENSMUSG00000037111	Setd7	-0.922922	1.31364e-08	1.87119e-06	SET domain containing (lysine methyltransferase) 7 [Source:MGI Symbol;Acc:MGI:1920501]
ENSMUSG00000022041	Chrna2	-0.928797	0.000263907	0.00881578	cholinergic receptor, nicotinic, alpha polypeptide 2 (neuronal) [Source:MGI Symbol;Acc:MGI:87886]
ENSMUSG00000030137	Tuba8	-0.94195	2.4211e-07	2.62994e-05	tubulin, alpha 8 [Source:MGI Symbol;Acc:MGI:1858225]
ENSMUSG00000078496	Zfp982	-0.944866	0.00152889	0.0311956	zinc finger protein 982 [Source:MGI Symbol;Acc:MGI:3701121]
ENSMUSG00000047150	1700001C19Rik	-0.955754	2.0938e-12	5.45074e-10	RIKEN cDNA 1700001C19 gene [Source:MGI Symbol;Acc:MGI:1922712]
ENSMUSG00000023067	Cdkn1a	-0.956169	0.0015463	0.031339	cyclin-dependent kinase inhibitor 1A (P21) [Source:MGI Symbol;Acc:MGI:104556]
ENSMUSG00000040127	Sdr9c7	-0.973721	1.41758e-05	0.000873637	4short chain dehydrogenase/reductase family 9C, member 7 [Source:MGI Symbol;Acc:MGI:1917311]
ENSMUSG00000035413	Tmem98	-0.989346	5.83278e-06	0.000442559	transmembrane protein 98 [Source:MGI Symbol;Acc:MGI:1923457]
ENSMUSG00000032300	1700017B05Rik	-1.05107	9.61398e-06	0.000639478	RIKEN cDNA 1700017B05 gene [Source:MGI Symbol;Acc:MGI:1921461]
ENSMUSG00000051790	Nlgn2	-1.06149	1.08509e-07	1.32127e-05	neuroligin 2 [Source:MGI Symbol;Acc:MGI:2681835]
ENSMUSG00000029516	Cit	-1.14033	4.11222e-05	0.00213369	citron [Source:MGI Symbol;Acc:MGI:105313]
ENSMUSG00000091542	Gm17167	-1.19427	0.000258141	0.00870015	predicted gene 17167 [Source:MGI Symbol;Acc:MGI:4937994]
ENSMUSG00000044042	Fmn1	-1.22208	7.48391e-06	0.000530515	formin 1 [Source:MGI Symbol;Acc:MGI:101815]
ENSMUSG00000031271	Serpina7	-1.22377	5.10111e-07	5.0341e-05	serine (or cysteine) peptidase inhibitor, clade A (alpha-1 antiproteinase, antitrypsin), member 7 [Source:MGI Symbol;Acc:MGI:3041197]
ENSMUSG00000045875	Adra1a	-1.3014	0.000272346	0.00903156	adrenergic receptor, alpha 1a [Source:MGI Symbol;Acc:MGI:104773]
ENSMUSG00000054453	Sytl5	-1.33445	0.000340843	0.0105893	synaptotagmin-like 5 [Source:MGI Symbol;Acc:MGI:2668451]
ENSMUSG00000000440	Pparg	-1.34638	1.42075e-15	5.23218e-13	peroxisome proliferator activated receptor gamma [Source:MGI Symbol;Acc:MGI:97747]
ENSMUSG00000001076	C1ql4	-1.3811	0.000780502	0.0194469	complement component 1, q subcomponent-like 4 [Source:MGI Symbol;Acc:MGI:3579909]
ENSMUSG00000034220	Gpc1	-1.41361	1.46439e-11	3.40167e-09	glypican 1 [Source:MGI Symbol;Acc:MGI:1194891]
ENSMUSG00000061815	Rufy4	-1.43882	0.000293481	0.00950918	RUN and FYVE domain containing 4 [Source:MGI Symbol;Acc:MGI:3588214]
ENSMUSG00000106173	Gm42764	-1.45924	5.23339e-05	0.00260789	predicted gene 42764 [Source:MGI Symbol;Acc:MGI:5662901]
ENSMUSG00000096463	Gm21750	-1.47066	8.22846e-06	0.000569915	predicted gene, 21750 [Source:MGI Symbol;Acc:MGI:5433914]
ENSMUSG00000052133	Sema5b	-1.47834	6.01144e-06	0.00044934	sema domain, seven thrombospondin repeats (type 1 and type 1-like), transmembrane domain (TM) and short cytoplasmic domain, (semaphorin) 5B [Source:MGI Symbol;Acc:MGI:107555]
ENSMUSG00000048368	Omd	-1.48805	8.85217e-05	0.00396614	osteomodulin [Source:MGI Symbol;Acc:MGI:1350918]
ENSMUSG00000022215	Fitm1	-1.50642	1.32104e-05	0.000827652	fat storage-inducing transmembrane protein 1 [Source:MGI Symbol;Acc:MGI:1915930]
ENSMUSG00000086389	Gm15998	-1.55756	2.74615e-05	0.00152442	predicted gene 15998 [Source:MGI Symbol;Acc:MGI:3802094]
ENSMUSG00000022362	Gm29394	-1.59393	0.000324395	0.0102564	predicted gene 29394 [Source:MGI Symbol;Acc:MGI:5580100]
ENSMUSG00000001986	Gria3	-1.6209	1.2074e-10	2.41421e-08	glutamate receptor, ionotropic, AMPA3 (alpha 3) [Source:MGI Symbol;Acc:MGI:95810]
ENSMUSG00000047228	A2ml1	-1.65578	1.40645e-13	4.16392e-11	alpha-2-macroglobulin like 1 [Source:MGI Symbol;Acc:MGI:3039594]
ENSMUSG00000060227	Casc4	-1.72735	1.7836e-28	1.68316e-25	cancer susceptibility candidate 4 [Source:MGI Symbol;Acc:MGI:2443129]
ENSMUSG00000035112	Wnk4	-1.78448	5.67714e-13	1.5307e-10	WNK lysine deficient protein kinase 4 [Source:MGI Symbol;Acc:MGI:1917097]
ENSMUSG00000063929	Cyp4a32	-1.85989	1.26036e-16	5.28617e-14	cytochrome P450, family 4, subfamily a, polypeptide 32 [Source:MGI Symbol;Acc:MGI:3717148]
ENSMUSG00000111253	RP24-397P9.4	-1.87339	7.28884e-07	7.00982e-05
ENSMUSG00000029752	Asns	-1.9828	7.58966e-06	0.00053453	asparagine synthetase [Source:MGI Symbol;Acc:MGI:1350929]
ENSMUSG00000056476	Med12l	-2.18978	1.55142e-13	4.50477e-11	mediator complex subunit 12-like [Source:MGI Symbol;Acc:MGI:2139916]
ENSMUSG00000031489	Adrb3	-2.21606	4.47848e-13	1.22946e-10	adrenergic receptor, beta 3 [Source:MGI Symbol;Acc:MGI:87939]
ENSMUSG00000054764	Mtnr1a	-2.66072	4.18238e-12	1.03524e-09	melatonin receptor 1A [Source:MGI Symbol;Acc:MGI:102967]
ENSMUSG00000086437	Gm13021	-3.40835	6.81685e-11	1.47039e-08	predicted gene 13021 [Source:MGI Symbol;Acc:MGI:3649637]
ENSMUSG00000111013	RP23-337J18.2	-3.70886	2.79916e-07	2.93582e-05
ENSMUSG00000086140	Hnf1aos2	-5.2789	5.98593e-10	1.07408e-07	HNF1 homeobox A, opposite strand 2 [Source:MGI Symbol;Acc:MGI:3652220]
ENSMUSG00000086054	Hnf1aos1	-5.68219	1.01594e-32	1.27831e-29	HNF1 homeobox A, opposite strand 1 [Source:MGI Symbol;Acc:MGI:3652225]
ENSMUSG00000106838	1810017P11Rik	-5.88017	2.51413e-12	6.43405e-10	RIKEN cDNA 1810017P11 gene [Source:MGI Symbol;Acc:MGI:1916294]

## Sheet: Supplementary Table 2
Supplementary Table 2. ChIP-seq, RNA-seq, UMI4C-seq and scRNA-seq alignment data
ChIP-seq data
Sample	Gender	Age	Backgound	Tissue	ChIP-seq	Read length	Total number of reads	Uniquely aligned reads (after removing duplicates)
Haster_LKO_1	Male	5-week-old	C57BL/6	Liver	HNF1A	50 SE	36577365	26191763
Haster_LKO_2	Male	5-week-old	C57BL/6	Liver	HNF1A	50 SE	36412249	26168607
Haster_LKO_3	Male	5-week-old	C57BL/6	Liver	HNF1A	50 SE	34102415	24137402
Control_1	Male	5-week-old	C57BL/6	Liver	HNF1A	50 SE	29209244	20679931
Control_2	Male	5-week-old	C57BL/6	Liver	HNF1A	50 SE	40716830	29132320
Control_3	Male	5-week-old	C57BL/6	Liver	HNF1A	50 SE	30681737	17823581
Haster_LKO_1	Male	5-week-old	C57BL/6	Liver	H3K4me3	50 SE	40778667	25266443
Haster_LKO_2	Male	5-week-old	C57BL/6	Liver	H3K4me3	50 SE	40134454	24487328
Haster_LKO_3	Male	5-week-old	C57BL/6	Liver	H3K4me3	50 SE	41345041	24344704
Control_1	Male	5-week-old	C57BL/6	Liver	H3K4me3	50 SE	23870270	16172657
Control_2	Male	5-week-old	C57BL/6	Liver	H3K4me3	50 SE	49820846	29578339
Control_3	Male	5-week-old	C57BL/6	Liver	H3K4me3	50 SE	30669001	17572781
Haster_LKO_1	Male	5-week-old	C57BL/6	Liver	H3K27ac	50 SE	40318283	33806790
Haster_LKO_2	Male	5-week-old	C57BL/6	Liver	H3K27ac	50 SE	51441794	42494143
Haster_LKO_3	Male	5-week-old	C57BL/6	Liver	H3K27ac	50 SE	48839781	40112808
Control_1	Male	5-week-old	C57BL/6	Liver	H3K27ac	50 SE	29620302	24993138
Control_2	Male	5-week-old	C57BL/6	Liver	H3K27ac	50 SE	51638898	42321953
Control_3	Male	5-week-old	C57BL/6	Liver	H3K27ac	50 SE	30567140	26055207
RNA-seq data
Sample	Species	Age	Backgound	Gender	Tissue/cell line	Read length	Number of reads	Salmon mapping rate (%)
Haster_LKO_1	Mouse	5-week-old	C57BL/6	Male	Liver	75 PE	33831206	95.42
Haster_LKO_2	Mouse	5-week-old	C57BL/6	Male	Liver	75 PE	32830090	95.59
Haster_LKO_3	Mouse	5-week-old	C57BL/6	Male	Liver	75 PE	35114150	96.36
Haster_LKO_4	Mouse	5-week-old	C57BL/6	Male	Liver	75 PE	41225213	95.6
Haster_LKO_5	Mouse	5-week-old	C57BL/6	Male	Liver	75 PE	50290095	95.64
Control_1	Mouse	5-week-old	C57BL/6	Male	Liver	75 PE	37218535	95.19
Control_2	Mouse	5-week-old	C57BL/6	Male	Liver	75 PE	34417903	94.63
Control_3	Mouse	5-week-old	C57BL/6	Male	Liver	75 PE	38226870	95.65
Control_4	Mouse	5-week-old	C57BL/6	Male	Liver	75 PE	34210844	95.7
Control_5	Mouse	5-week-old	C57BL/6	Male	Liver	75 PE	27518454	94.97
Hnf1a_CRISPR-SAM_sgRNA_Hnf1a_1_replicate1	Mouse				MIN6	75 PE	27428531	92.6565
Hnf1a_CRISPR-SAM_sgRNA_Hnf1a_1_replicate2	Mouse				MIN6	75 PE	30263592	93.5692
Hnf1a_CRISPR-SAM_sgRNA_Hnf1a_1_replicate3	Mouse				MIN6	75 PE	29467048	93.5963
Hnf1a_CRISPR-SAM_sgRNA_Hnf1a_2_replicate1	Mouse				MIN6	75 PE	30356022	93.44
Hnf1a_CRISPR-SAM_sgRNA_Hnf1a_2_replicate2	Mouse				MIN6	75 PE	27605094	92.98
Hnf1a_CRISPR-SAM_sgRNA_Hnf1a_2_replicate3	Mouse				MIN6	75 PE	30109525	93.24
Hnf1a_CRISPR-SAM_sgRNA_Control_1_replicate1	Mouse				MIN6	75 PE	26013755	92.94
Hnf1a_CRISPR-SAM_sgRNA_Control_1_replicate2	Mouse				MIN6	75 PE	26984047	92.79
Hnf1a_CRISPR-SAM_sgRNA_Control_1_replicate3	Mouse				MIN6	75 PE	29647668	93.39
Hnf1a_CRISPR-SAM_sgRNA_Control_2_replicate1	Mouse				MIN6	75 PE	30493796	93.0792
Hnf1a_CRISPR-SAM_sgRNA_Control_2_replicate2	Mouse				MIN6	75 PE	29139977	92.9075
Hnf1a_CRISPR-SAM_sgRNA_Control_2_replicate3	Mouse				MIN6	75 PE	30483667	92.4802
scRNA-seq data
Sample	Gender	Age	Background	Tissue	Read length	Number of reads	Mean reads per cell	Median genes per cell	CellRanger estimated number of cells	Number of cells after filtering for Seurat	Number of cells after filtering for scVI
Haster_PKO_1	Female	7-week-old	C57BL/6	Islets	75 PE	361185930	141309	2671	2556	1193	933
Haster_PKO_2	Female	7-week-old	C57BL/6	Islets	75 PE	307871711	64408	1473	4780	2151	2061
Haster_PKO_3	Female	7-week-old	C57BL/6	Islets	75 PE	288872716	84317	1642	3426	2011	1466
Control_1	Female	7-week-old	C57BL/6	Islets	75 PE	252855858	157739	1824	1603	677	626
Control_2	Female	7-week-old	C57BL/6	Islets	75 PE	392070906	72740	1302	5390	1958	1917
Control_3	Female	7-week-old	C57BL/6	Islets	75 PE	330819416	83624	1989	3956	2011	1913
UMI-4C-seq data
Sample	Gender	Tissue / cell line	Backgound	Passage/age	Viewpoint	Read length	Total number of reads	Unique mapped fragments	Number of UMI
HASTER WT Vehicle		EndoC-βH3		P13	HNF1A promoter	150 PE	9266439	0.8527	16332
HASTER WT Vehicle		EndoC-βH3		P14	HNF1A promoter	150 PE	5520160	0.8546	15645
HASTER WT Vehicle		EndoC-βH3		P16	HNF1A promoter	150 PE	7701298	0.8636	16810
HASTER WT Vehicle		EndoC-βH3		P17	HNF1A promoter	150 PE	6779045	0.8481	22018
HASTER WT Dox		EndoC-βH3		P13	HNF1A promoter	150 PE	7392331	0.8687	18097
HASTER WT Dox		EndoC-βH3		P14	HNF1A promoter	150 PE	8655835	0.8611	17560
HASTER WT Dox		EndoC-βH3		P16	HNF1A promoter	150 PE	9187234	0.8721	15647
HASTER WT Dox		EndoC-βH3		P17	HNF1A promoter	150 PE	8554065	0.8597	21564
HASTER KO Vehicle		EndoC-βH3		P13	HNF1A promoter	150 PE	7259601	0.8451	18929
HASTER KO Vehicle		EndoC-βH3		P14	HNF1A promoter	150 PE	7691570	0.847	18066
HASTER KO Vehicle		EndoC-βH3		P16	HNF1A promoter	150 PE	4258270	0.8552	15331
HASTER KO Vehicle		EndoC-βH3		P17	HNF1A promoter	150 PE	10170780	0.8464	28118
HASTER KO Dox		EndoC-βH3		P13	HNF1A promoter	150 PE	6867162	0.8524	15668
HASTER KO Dox		EndoC-βH3		P14	HNF1A promoter	150 PE	6793788	0.8496	15492
HASTER KO Dox		EndoC-βH3		P16	HNF1A promoter	150 PE	11828251	0.8546	20953
HASTER KO Dox		EndoC-βH3		P17	HNF1A promoter	150 PE	10251064	0.8471	25702
Control_1	Male	Liver	C57BL/6	7-week-old	HNF1A upstream promoter region (V1)	125 PE	428337	0.5733	729
Control_2	Male	Liver	C57BL/6	7-week-old	HNF1A upstream promoter region (V1)	125 PE	217947	0.5332	434
Control_3	Male	Liver	C57BL/6	7-week-old	HNF1A upstream promoter region (V1)	125 PE	313834	0.5049	459
Control_4	Male	Liver	C57BL/6	7-week-old	HNF1A upstream promoter region (V1)	125 PE	10210687	0.9299	344
Control_5	Male	Liver	C57BL/6	7-week-old	HNF1A upstream promoter region (V1)	125 PE	8790782	0.9338	351
Control_6	Male	Liver	C57BL/6	7-week-old	HNF1A upstream promoter region (V1)	125 PE	10202554	0.9588	213
Haster_LKO_1	Male	Liver	C57BL/6	7-week-old	HNF1A upstream promoter region (V1)	125 PE	293902	0.6065	263
Haster_LKO_2	Male	Liver	C57BL/6	7-week-old	HNF1A upstream promoter region (V1)	125 PE	296767	0.6613	332
Haster_LKO_3	Male	Liver	C57BL/6	7-week-old	HNF1A upstream promoter region (V1)	125 PE	385657	0.5039	421
Haster_LKO_4	Male	Liver	C57BL/6	7-week-old	HNF1A upstream promoter region (V1)	125 PE	8639838	0.8751	103
Haster_LKO_5	Male	Liver	C57BL/6	7-week-old	HNF1A upstream promoter region (V1)	125 PE	11923156	0.9573	55
Haster_LKO_6	Male	Liver	C57BL/6	7-week-old	HNF1A upstream promoter region (V1)	125 PE	9213390	0.9323	92
Control_4	Male	Liver	C57BL/6	7-week-old	HNF1A promoter (V2)	125 PE	8034581	0.6197	318
Control_5	Male	Liver	C57BL/6	7-week-old	HNF1A promoter (V2)	125 PE	6358444	0.8443	469
Control_6	Male	Liver	C57BL/6	7-week-old	HNF1A promoter (V2)	125 PE	7113417	0.8239	247
Haster_LKO_4	Male	Liver	C57BL/6	7-week-old	HNF1A promoter (V2)	125 PE	9955274	0.7117	283
Haster_LKO_5	Male	Liver	C57BL/6	7-week-old	HNF1A promoter (V2)	125 PE	7556934	0.8099	193
Haster_LKO_6	Male	Liver	C57BL/6	7-week-old	HNF1A promoter (V2)	125 PE	7782808	0.8014	355

## Sheet: Supplementary Table 3
Supplementary Table 3 : Differentially expressed genes in Haster pKO HNF1A high beta cluster
Gene name	Hnf1a-asPKO/Control (average log fold)	Combined ajusted P-value (Fisher method)	Gene stable ID	Gene description	Gene type
Ins1	-0.623983	0	ENSMUSG00000035804	insulin I [Source:MGI Symbol;Acc:MGI:96572]	protein_coding
Ins2	-0.531373	0	ENSMUSG00000000215	insulin II [Source:MGI Symbol;Acc:MGI:96573]	protein_coding
Ppp1r1a	-0.44502	0	ENSMUSG00000022490	protein phosphatase 1, regulatory inhibitor subunit 1A [Source:MGI Symbol;Acc:MGI:1889595]	protein_coding
C1qa	-0.424334	7.06443e-186	ENSMUSG00000036887	complement component 1, q subcomponent, alpha polypeptide [Source:MGI Symbol;Acc:MGI:88223]	protein_coding
Prlr	-0.383259	3.06487e-252	ENSMUSG00000005268	prolactin receptor [Source:MGI Symbol;Acc:MGI:97763]	protein_coding
Tmsb4x	-0.379281	1.99678e-293	ENSMUSG00000049775	thymosin, beta 4, X chromosome [Source:MGI Symbol;Acc:MGI:99510]	protein_coding
Slc2a2	-0.363534	9.13201e-213	ENSMUSG00000027690	solute carrier family 2 (facilitated glucose transporter), member 2 [Source:MGI Symbol;Acc:MGI:1095438]	protein_coding
Vps8	-0.36305	4.47408e-183	ENSMUSG00000033653	VPS8 CORVET complex subunit [Source:MGI Symbol;Acc:MGI:2146407]	protein_coding
Slc30a8	-0.345136	3.46621e-299	ENSMUSG00000022315	solute carrier family 30 (zinc transporter), member 8 [Source:MGI Symbol;Acc:MGI:2442682]	protein_coding
Rpl22l1	-0.341153	0	ENSMUSG00000039221	ribosomal protein L22 like 1 [Source:MGI Symbol;Acc:MGI:1915278]	protein_coding
Hnf1aos1	-0.336046	0	ENSMUSG00000086054	HNF1 homeobox A, opposite strand 1 [Source:MGI Symbol;Acc:MGI:3652225]	lncRNA
Ost4	-0.311203	0	ENSMUSG00000038803	oligosaccharyltransferase complex subunit 4 (non-catalytic) [Source:MGI Symbol;Acc:MGI:1914945]	protein_coding
Sytl4	-0.309235	7.63762e-200	ENSMUSG00000031255	synaptotagmin-like 4 [Source:MGI Symbol;Acc:MGI:1351606]	protein_coding
Slc4a7	-0.308879	2.24221e-267	ENSMUSG00000021733	solute carrier family 4, sodium bicarbonate cotransporter, member 7 [Source:MGI Symbol;Acc:MGI:2443878]	protein_coding
Rpl36al	-0.304222	0	ENSMUSG00000049751	ribosomal protein L36A-like [Source:MGI Symbol;Acc:MGI:1913733]	protein_coding
Upp1	-0.292857	3.2454e-157	ENSMUSG00000020407	uridine phosphorylase 1 [Source:MGI Symbol;Acc:MGI:1097668]	protein_coding
Phactr1	-0.29231	2.53699e-190	ENSMUSG00000054728	phosphatase and actin regulator 1 [Source:MGI Symbol;Acc:MGI:2659021]	protein_coding
Aldh5a1	-0.288667	1.33382e-48	ENSMUSG00000035936	aldhehyde dehydrogenase family 5, subfamily A1 [Source:MGI Symbol;Acc:MGI:2441982]	protein_coding
Akr1c19	-0.271417	2.26137e-132	ENSMUSG00000071551	aldo-keto reductase family 1, member C19 [Source:MGI Symbol;Acc:MGI:2653678]	protein_coding
Prss53	-0.270452	1.06007e-149	ENSMUSG00000044139	protease, serine 53 [Source:MGI Symbol;Acc:MGI:2652890]	protein_coding
Fmo1	-0.263098	6.27803e-58	ENSMUSG00000040181	flavin containing monooxygenase 1 [Source:MGI Symbol;Acc:MGI:1310002]	protein_coding
Slitrk6	-0.262479	4.96208e-117	ENSMUSG00000045871	SLIT and NTRK-like family, member 6 [Source:MGI Symbol;Acc:MGI:2443198]	protein_coding
Sec61b	-0.257777	0	ENSMUSG00000053317	Sec61 beta subunit [Source:MGI Symbol;Acc:MGI:1913462]	protein_coding
Zc3h3	-0.251783	2.25063e-57	ENSMUSG00000075600	zinc finger CCCH type containing 3 [Source:MGI Symbol;Acc:MGI:2663721]	protein_coding
Defb1	-0.250425	4.22272e-74	ENSMUSG00000044748	defensin beta 1 [Source:MGI Symbol;Acc:MGI:1096878]	protein_coding
Ucn3	-0.240398	1.83031e-94	ENSMUSG00000044988	urocortin 3 [Source:MGI Symbol;Acc:MGI:1932970]	protein_coding
Tmem215	-0.239858	1.13405e-99	ENSMUSG00000046593	transmembrane protein 215 [Source:MGI Symbol;Acc:MGI:2444167]	protein_coding
Cib3	-0.236763	2.11677e-95	ENSMUSG00000074240	calcium and integrin binding family member 3 [Source:MGI Symbol;Acc:MGI:2685953]	protein_coding
Cryl1	-0.232142	3.21659e-88	ENSMUSG00000021947	crystallin, lambda 1 [Source:MGI Symbol;Acc:MGI:1915881]	protein_coding
Kdm2b	-0.231588	8.06732e-55	ENSMUSG00000029475	lysine (K)-specific demethylase 2B [Source:MGI Symbol;Acc:MGI:1354737]	protein_coding
Itpkb	-0.222606	2.47734e-95	ENSMUSG00000038855	inositol 1,4,5-trisphosphate 3-kinase B [Source:MGI Symbol;Acc:MGI:109235]	protein_coding
Dnajc24	-0.217958	9.94428e-88	ENSMUSG00000027166	DnaJ heat shock protein family (Hsp40) member C24 [Source:MGI Symbol;Acc:MGI:1919522]	protein_coding
Gramd3	-0.213426	2.62142e-104	ENSMUSG00000001700	GRAM domain containing 3 [Source:MGI Symbol;Acc:MGI:1914815]	protein_coding
Gad1	-0.205856	6.17791e-37	ENSMUSG00000070880	glutamate decarboxylase 1 [Source:MGI Symbol;Acc:MGI:95632]	protein_coding
Plut	-0.205608	9.24163e-38	ENSMUSG00000092570	PDX1 associated lncRNA, upregulator of transcription [Source:MGI Symbol;Acc:MGI:1917397]	lncRNA
Ddt	-0.200085	4.35486e-72	ENSMUSG00000001666	D-dopachrome tautomerase [Source:MGI Symbol;Acc:MGI:1298381]	protein_coding
Tmsb15l	-0.172563	4.77897e-45	ENSMUSG00000072955	thymosin beta 15b like [Source:MGI Symbol;Acc:MGI:3026988]	protein_coding
Fosb	-0.15724	6.10344e-81	ENSMUSG00000003545	FBJ osteosarcoma oncogene B [Source:MGI Symbol;Acc:MGI:95575]	protein_coding
Vrk1	-0.15413	1.359e-31	ENSMUSG00000021115	vaccinia related kinase 1 [Source:MGI Symbol;Acc:MGI:1261847]	protein_coding
Adarb1	-0.148582	2.05338e-49	ENSMUSG00000020262	adenosine deaminase, RNA-specific, B1 [Source:MGI Symbol;Acc:MGI:891999]	protein_coding
1110008P14Rik	-0.146057	3.23944e-56	ENSMUSG00000039195	RIKEN cDNA 1110008P14 gene [Source:MGI Symbol;Acc:MGI:1920987]	protein_coding
Pfkfb2	-0.135549	1.00771e-52	ENSMUSG00000026409	6-phosphofructo-2-kinase/fructose-2,6-biphosphatase 2 [Source:MGI Symbol;Acc:MGI:107815]	protein_coding
Gpsm1	-0.132367	8.10425e-20	ENSMUSG00000026930	G-protein signalling modulator 1 (AGS3-like, C. elegans) [Source:MGI Symbol;Acc:MGI:1915089]	protein_coding
Lifr	-0.130517	6.30781e-31	ENSMUSG00000054263	LIF receptor alpha [Source:MGI Symbol;Acc:MGI:96788]	protein_coding
Galnt14	-0.128205	1.34978e-25	ENSMUSG00000024064	polypeptide N-acetylgalactosaminyltransferase 14 [Source:MGI Symbol;Acc:MGI:1918935]	protein_coding
Tnr	-0.121199	6.02307e-44	ENSMUSG00000015829	tenascin R [Source:MGI Symbol;Acc:MGI:99516]	protein_coding
Gcgr	-0.113495	1.76775e-18	ENSMUSG00000025127	glucagon receptor [Source:MGI Symbol;Acc:MGI:99572]	protein_coding
Ccl28	-0.0818757	4.26886e-25	ENSMUSG00000074715	chemokine (C-C motif) ligand 28 [Source:MGI Symbol;Acc:MGI:1861731]	protein_coding
Dcun1d3	-0.0769782	3.32182e-08	ENSMUSG00000048787	DCN1, defective in cullin neddylation 1, domain containing 3 (S. cerevisiae) [Source:MGI Symbol;Acc:MGI:2679003]	protein_coding
Pard6g	-0.0747812	2.57159e-38	ENSMUSG00000056214	par-6 family cell polarity regulator gamma [Source:MGI Symbol;Acc:MGI:2135606]	protein_coding
C030029H02Rik	-0.0744829	2.34203e-08	ENSMUSG00000110027	RIKEN cDNA C030029H02 gene [Source:MGI Symbol;Acc:MGI:1924633]	lncRNA
Notch1	-0.0598141	0.000563081	ENSMUSG00000026923	notch 1 [Source:MGI Symbol;Acc:MGI:97363]	protein_coding
Ubash3b	0.0605459	2.30323e-06	ENSMUSG00000032020	ubiquitin associated and SH3 domain containing, B [Source:MGI Symbol;Acc:MGI:1920078]	protein_coding
Lgmn	0.0618936	3.63707e-09	ENSMUSG00000021190	legumain [Source:MGI Symbol;Acc:MGI:1330838]	protein_coding
Lad1	0.0646351	7.95021e-10	ENSMUSG00000041782	ladinin [Source:MGI Symbol;Acc:MGI:109343]	protein_coding
Carhsp1	0.0656911	0.000210348	ENSMUSG00000008393	calcium regulated heat stable protein 1 [Source:MGI Symbol;Acc:MGI:1196368]	protein_coding
Tlcd1	0.0672695	1.18101e-15	ENSMUSG00000019437	TLC domain containing 1 [Source:MGI Symbol;Acc:MGI:1915572]	protein_coding
Slc17a9	0.0684473	3.79702e-14	ENSMUSG00000023393	solute carrier family 17, member 9 [Source:MGI Symbol;Acc:MGI:1919107]	protein_coding
Gla	0.0700375	4.40484e-10	ENSMUSG00000031266	galactosidase, alpha [Source:MGI Symbol;Acc:MGI:1347344]	protein_coding
Rbmxl1	0.0705349	1.97047e-11	ENSMUSG00000037070	RNA binding motif protein, X-linked like-1 [Source:MGI Symbol;Acc:MGI:1343045]	protein_coding
Gm379	0.0713475	3.45606e-09	ENSMUSG00000093916	predicted gene 379 [Source:MGI Symbol;Acc:MGI:2685225]	transcribed_processed_pseudogene
Cbr3	0.073504	9.43094e-11	ENSMUSG00000022947	carbonyl reductase 3 [Source:MGI Symbol;Acc:MGI:1309992]	protein_coding
Degs2	0.0738104	0.00432265	ENSMUSG00000021263	delta(4)-desaturase, sphingolipid 2 [Source:MGI Symbol;Acc:MGI:1917309]	protein_coding
Cblc	0.07436	1.04196e-11	ENSMUSG00000040525	Casitas B-lineage lymphoma c [Source:MGI Symbol;Acc:MGI:1931457]	protein_coding
Chpf2	0.0747577	0.000709079	ENSMUSG00000038181	chondroitin polymerizing factor 2 [Source:MGI Symbol;Acc:MGI:1917522]	protein_coding
Comtd1	0.0772639	1.26262e-10	ENSMUSG00000021773	catechol-O-methyltransferase domain containing 1 [Source:MGI Symbol;Acc:MGI:1916406]	protein_coding
Mpz	0.0805564	3.88068e-33	ENSMUSG00000056569	myelin protein zero [Source:MGI Symbol;Acc:MGI:103177]	protein_coding
Agpat4	0.0830057	4.62403e-46	ENSMUSG00000023827	1-acylglycerol-3-phosphate O-acyltransferase 4 (lysophosphatidic acid acyltransferase, delta) [Source:MGI Symbol;Acc:MGI:1915512]	protein_coding
Hnf1a	0.0871575	2.23413e-23	ENSMUSG00000029556	HNF1 homeobox A [Source:MGI Symbol;Acc:MGI:98504]	protein_coding
Snap91	0.0884055	4.95143e-32	ENSMUSG00000033419	synaptosomal-associated protein 91 [Source:MGI Symbol;Acc:MGI:109132]	protein_coding
Cgref1	0.0890397	6.05705e-28	ENSMUSG00000029161	cell growth regulator with EF hand domain 1 [Source:MGI Symbol;Acc:MGI:1915817]	protein_coding
Tuba1c	0.0902451	4.00967e-36	ENSMUSG00000043091	tubulin, alpha 1C [Source:MGI Symbol;Acc:MGI:1095409]	protein_coding
Rspo4	0.094903	3.30474e-27	ENSMUSG00000032852	R-spondin 4 [Source:MGI Symbol;Acc:MGI:1924467]	protein_coding
Mtmr11	0.0984466	1.32846e-18	ENSMUSG00000045934	myotubularin related protein 11 [Source:MGI Symbol;Acc:MGI:2652817]	protein_coding
Dcbld1	0.10198	1.03263e-47	ENSMUSG00000019891	discoidin, CUB and LCCL domain containing 1 [Source:MGI Symbol;Acc:MGI:1913936]	protein_coding
Sult1c2	0.104929	2.39691e-29	ENSMUSG00000023122	sulfotransferase family, cytosolic, 1C, member 2 [Source:MGI Symbol;Acc:MGI:1916333]	protein_coding
Hapln1	0.105459	4.49125e-82	ENSMUSG00000021613	hyaluronan and proteoglycan link protein 1 [Source:MGI Symbol;Acc:MGI:1337006]	protein_coding
Lrrc24	0.107145	3.97425e-38	ENSMUSG00000033707	leucine rich repeat containing 24 [Source:MGI Symbol;Acc:MGI:3605040]	protein_coding
Srm	0.108706	8.59937e-09	ENSMUSG00000006442	spermidine synthase [Source:MGI Symbol;Acc:MGI:102690]	protein_coding
Plpp2	0.108744	3.73412e-55	ENSMUSG00000052151	phospholipid phosphatase 2 [Source:MGI Symbol;Acc:MGI:1354945]	protein_coding
Smim6	0.112082	4.03804e-52	ENSMUSG00000075420	small integral membrane protein 6 [Source:MGI Symbol;Acc:MGI:1915778]	protein_coding
Fam167a	0.113482	3.07909e-83	ENSMUSG00000035095	family with sequence similarity 167, member A [Source:MGI Symbol;Acc:MGI:3606565]	protein_coding
Wdfy1	0.114248	1.04813e-43	ENSMUSG00000073643	WD repeat and FYVE domain containing 1 [Source:MGI Symbol;Acc:MGI:1916618]	protein_coding
Ctsh	0.114467	2.2797e-92	ENSMUSG00000032359	cathepsin H [Source:MGI Symbol;Acc:MGI:107285]	protein_coding
Syt5	0.115769	2.11012e-19	ENSMUSG00000004961	synaptotagmin V [Source:MGI Symbol;Acc:MGI:1926368]	protein_coding
Meltf	0.120166	1.81772e-94	ENSMUSG00000022780	melanotransferrin [Source:MGI Symbol;Acc:MGI:1353421]	protein_coding
Tnfrsf12a	0.123487	4.13685e-58	ENSMUSG00000023905	tumor necrosis factor receptor superfamily, member 12a [Source:MGI Symbol;Acc:MGI:1351484]	protein_coding
Dcx	0.126371	1.81854e-63	ENSMUSG00000031285	doublecortin [Source:MGI Symbol;Acc:MGI:1277171]	protein_coding
Necab2	0.128313	1.4738e-54	ENSMUSG00000031837	N-terminal EF-hand calcium binding protein 2 [Source:MGI Symbol;Acc:MGI:2152211]	protein_coding
Asb11	0.12907	8.1473e-117	ENSMUSG00000031382	ankyrin repeat and SOCS box-containing 11 [Source:MGI Symbol;Acc:MGI:1916104]	protein_coding
Scrt1	0.132151	1.06827e-82	ENSMUSG00000048385	scratch family zinc finger 1 [Source:MGI Symbol;Acc:MGI:2176606]	protein_coding
Tmem37	0.140354	3.58825e-124	ENSMUSG00000050777	transmembrane protein 37 [Source:MGI Symbol;Acc:MGI:2157899]	protein_coding
Proc	0.14174	2.65864e-170	ENSMUSG00000024386	protein C [Source:MGI Symbol;Acc:MGI:97771]	protein_coding
Myo15b	0.146362	6.48358e-35	ENSMUSG00000034427	myosin XVB [Source:MGI Symbol;Acc:MGI:2685534]	protein_coding
Kl	0.153502	1.61675e-116	ENSMUSG00000058488	klotho [Source:MGI Symbol;Acc:MGI:1101771]	protein_coding
Zfp462	0.156348	3.9124e-75	ENSMUSG00000060206	zinc finger protein 462 [Source:MGI Symbol;Acc:MGI:107690]	protein_coding
Spon2	0.159506	1.64038e-116	ENSMUSG00000037379	spondin 2, extracellular matrix protein [Source:MGI Symbol;Acc:MGI:1923724]	protein_coding
Tfpi2	0.163389	4.94514e-207	ENSMUSG00000029664	tissue factor pathway inhibitor 2 [Source:MGI Symbol;Acc:MGI:108543]	protein_coding
Bco1	0.163837	1.97842e-110	ENSMUSG00000031845	beta-carotene oxygenase 1 [Source:MGI Symbol;Acc:MGI:1926923]	protein_coding
Fam149a	0.16467	1.7448e-107	ENSMUSG00000070044	family with sequence similarity 149, member A [Source:MGI Symbol;Acc:MGI:2387177]	protein_coding
Pbld2	0.166579	1.82537e-116	ENSMUSG00000020072	phenazine biosynthesis-like protein domain containing 2 [Source:MGI Symbol;Acc:MGI:1914557]	protein_coding
Nckap5	0.166818	6.83973e-110	ENSMUSG00000049690	NCK-associated protein 5 [Source:MGI Symbol;Acc:MGI:2686394]	protein_coding
Slc6a19	0.174834	4.61262e-118	ENSMUSG00000021565	solute carrier family 6 (neurotransmitter transporter), member 19 [Source:MGI Symbol;Acc:MGI:1921588]	protein_coding
Gucy2c	0.177868	1.92437e-92	ENSMUSG00000042638	guanylate cyclase 2c [Source:MGI Symbol;Acc:MGI:106903]	protein_coding
Tmem59l	0.184074	3.43158e-131	ENSMUSG00000035964	transmembrane protein 59-like [Source:MGI Symbol;Acc:MGI:1915187]	protein_coding
Pamr1	0.190961	4.5092e-98	ENSMUSG00000027188	peptidase domain containing associated with muscle regeneration 1 [Source:MGI Symbol;Acc:MGI:2445082]	protein_coding
Tmem72	0.19321	0	ENSMUSG00000048108	transmembrane protein 72 [Source:MGI Symbol;Acc:MGI:2442707]	protein_coding
Baiap2l2	0.197268	5.65794e-271	ENSMUSG00000018126	BAI1-associated protein 2-like 2 [Source:MGI Symbol;Acc:MGI:2652819]	protein_coding
Csrp2	0.202597	2.99788e-177	ENSMUSG00000020186	cysteine and glycine-rich protein 2 [Source:MGI Symbol;Acc:MGI:1202907]	protein_coding
Smim24	0.212371	2.40611e-166	ENSMUSG00000078439	small integral membrane protein 24 [Source:MGI Symbol;Acc:MGI:1919523]	protein_coding
Cartpt	0.216065	2.74343e-121	ENSMUSG00000021647	CART prepropeptide [Source:MGI Symbol;Acc:MGI:1351330]	protein_coding
Tcf24	0.220002	2.81287e-192	ENSMUSG00000099032	transcription factor 24 [Source:MGI Symbol;Acc:MGI:3780500]	protein_coding
Sat1	0.224068	2.63942e-100	ENSMUSG00000025283	spermidine/spermine N1-acetyl transferase 1 [Source:MGI Symbol;Acc:MGI:98233]	protein_coding
Stmn3	0.224626	7.6193e-125	ENSMUSG00000027581	stathmin-like 3 [Source:MGI Symbol;Acc:MGI:1277137]	protein_coding
Dct	0.227977	5.63781e-137	ENSMUSG00000022129	dopachrome tautomerase [Source:MGI Symbol;Acc:MGI:102563]	protein_coding
Enpep	0.233342	4.5928e-208	ENSMUSG00000028024	glutamyl aminopeptidase [Source:MGI Symbol;Acc:MGI:106645]	protein_coding
Adh1	0.235158	7.21254e-101	ENSMUSG00000074207	alcohol dehydrogenase 1 (class I) [Source:MGI Symbol;Acc:MGI:87921]	protein_coding
Pappa2	0.258866	1.35496e-123	ENSMUSG00000073530	pappalysin 2 [Source:MGI Symbol;Acc:MGI:3051647]	protein_coding
Slc38a5	0.262911	0	ENSMUSG00000031170	solute carrier family 38, member 5 [Source:MGI Symbol;Acc:MGI:2148066]	protein_coding
Vgf	0.278324	9.61926e-127	ENSMUSG00000037428	VGF nerve growth factor inducible [Source:MGI Symbol;Acc:MGI:1343180]	protein_coding
Etv1	0.354526	4.57471e-216	ENSMUSG00000004151	ets variant 1 [Source:MGI Symbol;Acc:MGI:99254]	protein_coding
Clcn5	0.354896	3.167e-261	ENSMUSG00000004317	chloride channel, voltage-sensitive 5 [Source:MGI Symbol;Acc:MGI:99486]	protein_coding
Serpina7	0.355768	0	ENSMUSG00000031271	serine (or cysteine) peptidase inhibitor, clade A (alpha-1 antiproteinase, antitrypsin), member 7 [Source:MGI Symbol;Acc:MGI:3041197]	protein_coding
Pdyn	0.366951	7.06939e-133	ENSMUSG00000027400	prodynorphin [Source:MGI Symbol;Acc:MGI:97535]	protein_coding
Ambp	0.386915	4.54512e-111	ENSMUSG00000028356	alpha 1 microglobulin/bikunin precursor [Source:MGI Symbol;Acc:MGI:88002]	protein_coding
Tmed6	0.422946	0	ENSMUSG00000031919	transmembrane p24 trafficking protein 6 [Source:MGI Symbol;Acc:MGI:1913519]	protein_coding
Ugt2b34	0.425456	9.57743e-196	ENSMUSG00000029260	UDP glucuronosyltransferase 2 family, polypeptide B34 [Source:MGI Symbol;Acc:MGI:2140962]	protein_coding
Ace2	0.584153	0	ENSMUSG00000015405	angiotensin I converting enzyme (peptidyl-dipeptidase A) 2 [Source:MGI Symbol;Acc:MGI:1917258]	protein_coding
Fxyd2	0.793845	0	ENSMUSG00000059412	FXYD domain-containing ion transport regulator 2 [Source:MGI Symbol;Acc:MGI:1195260]	protein_coding
Gc	0.936198	0	ENSMUSG00000035540	vitamin D binding protein [Source:MGI Symbol;Acc:MGI:95669]	protein_coding
Spp1	1.11214	0	ENSMUSG00000029304	secreted phosphoprotein 1 [Source:MGI Symbol;Acc:MGI:98389]	protein_coding
Cpb2	1.37368	0	ENSMUSG00000021999	carboxypeptidase B2 (plasma) [Source:MGI Symbol;Acc:MGI:1891837]	protein_coding

## Sheet: Supplementary Table 4
Supplementary Table 4 : Differentially expressed genes in Haster pKO HNF1A low beta cluster
Gene name	Haster_pKO/Control (average log fold)	Combined ajusted P-value (Fisher method)	Gene stable ID	Gene description	Gene type
Slc2a2	-1.82086	2.38684e-209	ENSMUSG00000027690	solute carrier family 2 (facilitated glucose transporter), member 2 [Source:MGI Symbol;Acc:MGI:1095438]	protein_coding
Tmem27 (Cltrn)	-1.56695	5.73821e-215	ENSMUSG00000015401	collectrin, amino acid transport regulator [Source:MGI Symbol;Acc:MGI:1926234]	protein_coding
Ppp1r1a	-1.46436	3.36597e-203	ENSMUSG00000022490	protein phosphatase 1, regulatory inhibitor subunit 1A [Source:MGI Symbol;Acc:MGI:1889595]	protein_coding
Ttr	-1.15651	1.19587e-140	ENSMUSG00000061808	transthyretin [Source:MGI Symbol;Acc:MGI:98865]	protein_coding
Enpp2	-1.0972	2.2479e-114	ENSMUSG00000022425	ectonucleotide pyrophosphatase/phosphodiesterase 2 [Source:MGI Symbol;Acc:MGI:1321390]	protein_coding
Ddc	-0.986696	3.01397e-117	ENSMUSG00000020182	dopa decarboxylase [Source:MGI Symbol;Acc:MGI:94876]	protein_coding
Ins1	-0.952162	2.24062e-218	ENSMUSG00000035804	insulin I [Source:MGI Symbol;Acc:MGI:96572]	protein_coding
Rnase4	-0.919815	7.41063e-117	ENSMUSG00000021876	ribonuclease, RNase A family 4 [Source:MGI Symbol;Acc:MGI:1926217]	protein_coding
Defb1	-0.908735	1.90192e-70	ENSMUSG00000044748	defensin beta 1 [Source:MGI Symbol;Acc:MGI:1096878]	protein_coding
Serpina10	-0.89528	2.05881e-107	ENSMUSG00000061947	serine (or cysteine) peptidase inhibitor, clade A (alpha-1 antiproteinase, antitrypsin), member 10 [Source:MGI Symbol;Acc:MGI:2667725]	protein_coding
Kif12	-0.888826	3.63766e-132	ENSMUSG00000028357	kinesin family member 12 [Source:MGI Symbol;Acc:MGI:1098232]	protein_coding
Tm4sf4	-0.838536	1.20781e-101	ENSMUSG00000027801	transmembrane 4 superfamily member 4 [Source:MGI Symbol;Acc:MGI:2385173]	protein_coding
Wnt4	-0.838336	3.88905e-102	ENSMUSG00000036856	wingless-type MMTV integration site family, member 4 [Source:MGI Symbol;Acc:MGI:98957]	protein_coding
Ins2	-0.816859	6.09744e-233	ENSMUSG00000000215	insulin II [Source:MGI Symbol;Acc:MGI:96573]	protein_coding
Akr1c19	-0.742414	1.65993e-81	ENSMUSG00000071551	aldo-keto reductase family 1, member C19 [Source:MGI Symbol;Acc:MGI:2653678]	protein_coding
Slc4a7	-0.738252	2.59323e-87	ENSMUSG00000021733	solute carrier family 4, sodium bicarbonate cotransporter, member 7 [Source:MGI Symbol;Acc:MGI:2443878]	protein_coding
C1qa	-0.694527	7.80086e-30	ENSMUSG00000036887	complement component 1, q subcomponent, alpha polypeptide [Source:MGI Symbol;Acc:MGI:88223]	protein_coding
Mrln	-0.681455	4.42482e-82	ENSMUSG00000019933	myoregulin [Source:MGI Symbol;Acc:MGI:1916813]	protein_coding
Fxyd6	-0.670279	6.41399e-58	ENSMUSG00000066705	FXYD domain-containing ion transport regulator 6 [Source:MGI Symbol;Acc:MGI:1890226]	protein_coding
Ang	-0.669517	6.09301e-60	ENSMUSG00000072115	angiogenin, ribonuclease, RNase A family, 5 [Source:MGI Symbol;Acc:MGI:88022]	protein_coding
Rasd1	-0.660427	1.86536e-26	ENSMUSG00000049892	RAS, dexamethasone-induced 1 [Source:MGI Symbol;Acc:MGI:1270848]	protein_coding
Egr1	-0.65031	1.82335e-19	ENSMUSG00000038418	early growth response 1 [Source:MGI Symbol;Acc:MGI:95295]	protein_coding
Txnip	-0.64267	3.47585e-13	ENSMUSG00000038393	thioredoxin interacting protein [Source:MGI Symbol;Acc:MGI:1889549]	protein_coding
Prlr	-0.640418	6.81615e-46	ENSMUSG00000005268	prolactin receptor [Source:MGI Symbol;Acc:MGI:97763]	protein_coding
Kdm2b	-0.628705	6.6062e-37	ENSMUSG00000029475	lysine (K)-specific demethylase 2B [Source:MGI Symbol;Acc:MGI:1354737]	protein_coding
Tmsb4x	-0.624169	1.46137e-60	ENSMUSG00000049775	thymosin, beta 4, X chromosome [Source:MGI Symbol;Acc:MGI:99510]	protein_coding
Selenop	-0.603913	7.13989e-63	ENSMUSG00000064373	selenoprotein P [Source:MGI Symbol;Acc:MGI:894288]	protein_coding
Slc38a4	-0.603617	8.81239e-54	ENSMUSG00000022464	solute carrier family 38, member 4 [Source:MGI Symbol;Acc:MGI:1916604]	protein_coding
Sult1d1	-0.589423	8.31456e-29	ENSMUSG00000029273	sulfotransferase family 1D, member 1 [Source:MGI Symbol;Acc:MGI:1926341]	protein_coding
Prom1	-0.585526	9.13949e-26	ENSMUSG00000029086	prominin 1 [Source:MGI Symbol;Acc:MGI:1100886]	protein_coding
Atp2a2	-0.577337	1.95232e-66	ENSMUSG00000029467	ATPase, Ca++ transporting, cardiac muscle, slow twitch 2 [Source:MGI Symbol;Acc:MGI:88110]	protein_coding
Golim4	-0.564662	5.50712e-60	ENSMUSG00000034109	golgi integral membrane protein 4 [Source:MGI Symbol;Acc:MGI:1920374]	protein_coding
Glul	-0.563453	8.20711e-28	ENSMUSG00000026473	glutamate-ammonia ligase (glutamine synthetase) [Source:MGI Symbol;Acc:MGI:95739]	protein_coding
Mia3	-0.558148	9.82125e-69	ENSMUSG00000056050	melanoma inhibitory activity 3 [Source:MGI Symbol;Acc:MGI:2443183]	protein_coding
Gstt1	-0.555625	4.54626e-44	ENSMUSG00000001663	glutathione S-transferase, theta 1 [Source:MGI Symbol;Acc:MGI:107379]	protein_coding
Peg3	-0.555477	1.52523e-82	ENSMUSG00000002265	paternally expressed 3 [Source:MGI Symbol;Acc:MGI:104748]	protein_coding
Dpp4	-0.554024	4.47639e-45	ENSMUSG00000035000	dipeptidylpeptidase 4 [Source:MGI Symbol;Acc:MGI:94919]	protein_coding
Lpp	-0.545036	3.60975e-53	ENSMUSG00000033306	LIM domain containing preferred translocation partner in lipoma [Source:MGI Symbol;Acc:MGI:2441849]	protein_coding
Ids	-0.530894	1.6957e-55	ENSMUSG00000035847	iduronate 2-sulfatase [Source:MGI Symbol;Acc:MGI:96417]	protein_coding
Vwa5b2	-0.52762	2.2871e-37	ENSMUSG00000046613	von Willebrand factor A domain containing 5B2 [Source:MGI Symbol;Acc:MGI:2681859]	protein_coding
Abcc8	-0.521016	7.28784e-51	ENSMUSG00000040136	ATP-binding cassette, sub-family C (CFTR/MRP), member 8 [Source:MGI Symbol;Acc:MGI:1352629]	protein_coding
Cpn1	-0.520196	7.2366e-47	ENSMUSG00000025196	carboxypeptidase N, polypeptide 1 [Source:MGI Symbol;Acc:MGI:2135874]	protein_coding
Stard10	-0.51969	6.71755e-42	ENSMUSG00000030688	START domain containing 10 [Source:MGI Symbol;Acc:MGI:1860093]	protein_coding
Arfgef3	-0.519676	1.00188e-58	ENSMUSG00000019852	ARFGEF family member 3 [Source:MGI Symbol;Acc:MGI:106387]	protein_coding
Ero1lb	-0.51763	3.99597e-37	ENSMUSG00000057069	ERO1-like beta (S. cerevisiae) [Source:MGI Symbol;Acc:MGI:1914725]	protein_coding
Vldlr	-0.509476	1.11045e-28	ENSMUSG00000024924	very low density lipoprotein receptor [Source:MGI Symbol;Acc:MGI:98935]	protein_coding
Gatsl2 (Castor2)	-0.505674	1.10867e-40	ENSMUSG00000015944	cytosolic arginine sensor for mTORC1 subunit 2 [Source:MGI Symbol;Acc:MGI:1933384]	protein_coding
Dapl1	-0.503455	0.00465683	ENSMUSG00000026989	death associated protein-like 1 [Source:MGI Symbol;Acc:MGI:1923997]	protein_coding
Mlxipl	-0.496702	3.65123e-41	ENSMUSG00000005373	MLX interacting protein-like [Source:MGI Symbol;Acc:MGI:1927999]	protein_coding
Cbs	-0.491073	4.3198e-18	ENSMUSG00000024039	cystathionine beta-synthase [Source:MGI Symbol;Acc:MGI:88285]	protein_coding
Tmem65	-0.489724	1.47125e-39	ENSMUSG00000062373	transmembrane protein 65 [Source:MGI Symbol;Acc:MGI:1922118]	protein_coding
Luc7l2	-0.488178	4.49904e-45	ENSMUSG00000029823	LUC7-like 2 (S. cerevisiae) [Source:MGI Symbol;Acc:MGI:2183260]	protein_coding
Adam32	-0.482074	5.03657e-12	ENSMUSG00000037437	a disintegrin and metallopeptidase domain 32 [Source:MGI Symbol;Acc:MGI:2653822]	protein_coding
Sytl4	-0.479854	1.19294e-29	ENSMUSG00000031255	synaptotagmin-like 4 [Source:MGI Symbol;Acc:MGI:1351606]	protein_coding
Rbm47	-0.476212	1.00473e-30	ENSMUSG00000070780	RNA binding motif protein 47 [Source:MGI Symbol;Acc:MGI:2384294]	protein_coding
Cnot6l	-0.46797	1.86017e-33	ENSMUSG00000034724	CCR4-NOT transcription complex, subunit 6-like [Source:MGI Symbol;Acc:MGI:2443154]	protein_coding
Tagln2	-0.467713	6.74433e-33	ENSMUSG00000026547	transgelin 2 [Source:MGI Symbol;Acc:MGI:1312985]	protein_coding
Abhd17c	-0.466915	2.37751e-31	ENSMUSG00000038459	abhydrolase domain containing 17C [Source:MGI Symbol;Acc:MGI:1917428]	protein_coding
Cspp1	-0.463248	1.71522e-40	ENSMUSG00000056763	centrosome and spindle pole associated protein 1 [Source:MGI Symbol;Acc:MGI:2681832]	protein_coding
Rap1b	-0.462006	5.01511e-26	ENSMUSG00000052681	RAS related protein 1b [Source:MGI Symbol;Acc:MGI:894315]	protein_coding
Slc16a10	-0.4556	5.7603e-33	ENSMUSG00000019838	solute carrier family 16 (monocarboxylic acid transporters), member 10 [Source:MGI Symbol;Acc:MGI:1919722]	protein_coding
S100a11	-0.450553	2.40583e-51	ENSMUSG00000027907	S100 calcium binding protein A11 [Source:MGI Symbol;Acc:MGI:1338798]	protein_coding
Deptor	-0.447877	4.06452e-29	ENSMUSG00000022419	DEP domain containing MTOR-interacting protein [Source:MGI Symbol;Acc:MGI:2146322]	protein_coding
Chic1	-0.443041	4.42624e-39	ENSMUSG00000031327	cysteine-rich hydrophobic domain 1 [Source:MGI Symbol;Acc:MGI:1344694]	protein_coding
Ppm1b	-0.441987	8.88706e-28	ENSMUSG00000061130	protein phosphatase 1B, magnesium dependent, beta isoform [Source:MGI Symbol;Acc:MGI:101841]	protein_coding
Chka	-0.441565	3.68888e-27	ENSMUSG00000024843	choline kinase alpha [Source:MGI Symbol;Acc:MGI:107760]	protein_coding
A230057D06Rik	-0.440385	6.22117e-19	ENSMUSG00000109394	RIKEN cDNA A230057D06 gene [Source:MGI Symbol;Acc:MGI:2442922]	lncRNA
Rcan2	-0.438187	6.30041e-26	ENSMUSG00000039601	regulator of calcineurin 2 [Source:MGI Symbol;Acc:MGI:1858219]	protein_coding
Nipal1	-0.437279	5.13475e-19	ENSMUSG00000067219	NIPA-like domain containing 1 [Source:MGI Symbol;Acc:MGI:1917951]	protein_coding
Nkx2-2	-0.436207	6.20255e-23	ENSMUSG00000027434	NK2 homeobox 2 [Source:MGI Symbol;Acc:MGI:97347]	protein_coding
Cpd	-0.435163	1.78762e-22	ENSMUSG00000020841	carboxypeptidase D [Source:MGI Symbol;Acc:MGI:107265]	protein_coding
Mapk15	-0.42404	6.03312e-16	ENSMUSG00000063704	mitogen-activated protein kinase 15 [Source:MGI Symbol;Acc:MGI:2652894]	protein_coding
Cacna2d1	-0.423815	3.6488e-38	ENSMUSG00000040118	calcium channel, voltage-dependent, alpha2/delta subunit 1 [Source:MGI Symbol;Acc:MGI:88295]	protein_coding
Lpgat1	-0.423708	1.00644e-18	ENSMUSG00000026623	lysophosphatidylglycerol acyltransferase 1 [Source:MGI Symbol;Acc:MGI:2446186]	protein_coding
Gclm	-0.422374	1.13166e-35	ENSMUSG00000028124	glutamate-cysteine ligase, modifier subunit [Source:MGI Symbol;Acc:MGI:104995]	protein_coding
Myo6	-0.420221	4.88088e-30	ENSMUSG00000033577	myosin VI [Source:MGI Symbol;Acc:MGI:104785]	protein_coding
Hepacam2	-0.416617	1.95484e-26	ENSMUSG00000044156	HEPACAM family member 2 [Source:MGI Symbol;Acc:MGI:2141520]	protein_coding
Pcbd1	-0.416555	3.6231e-30	ENSMUSG00000020098	pterin 4 alpha carbinolamine dehydratase/dimerization cofactor of hepatocyte nuclear factor 1 alpha (TCF1) 1 [Source:MGI Symbol;Acc:MGI:94873]	protein_coding
Ddx17	-0.413053	5.20584e-27	ENSMUSG00000055065	DEAD (Asp-Glu-Ala-Asp) box polypeptide 17 [Source:MGI Symbol;Acc:MGI:1914290]	protein_coding
Plxnb2	-0.411575	4.00006e-35	ENSMUSG00000036606	plexin B2 [Source:MGI Symbol;Acc:MGI:2154239]	protein_coding
Hgfac	-0.411501	1.14185e-20	ENSMUSG00000029102	hepatocyte growth factor activator [Source:MGI Symbol;Acc:MGI:1859281]	protein_coding
Cdh1	-0.409813	2.08525e-27	ENSMUSG00000000303	cadherin 1 [Source:MGI Symbol;Acc:MGI:88354]	protein_coding
4833439L19Rik	-0.4095	6.66916e-33	ENSMUSG00000025871	RIKEN cDNA 4833439L19 gene [Source:MGI Symbol;Acc:MGI:1921162]	protein_coding
Sec61a1	-0.409208	3.41833e-21	ENSMUSG00000030082	Sec61 alpha 1 subunit (S. cerevisiae) [Source:MGI Symbol;Acc:MGI:1858417]	protein_coding
Irf2bp2	-0.40665	5.53726e-30	ENSMUSG00000051495	interferon regulatory factor 2 binding protein 2 [Source:MGI Symbol;Acc:MGI:2443921]	protein_coding
Anks4b	-0.405901	2.00857e-20	ENSMUSG00000030909	ankyrin repeat and sterile alpha motif domain containing 4B [Source:MGI Symbol;Acc:MGI:1919324]	protein_coding
Npnt	-0.400354	6.15289e-13	ENSMUSG00000040998	nephronectin [Source:MGI Symbol;Acc:MGI:2148811]	protein_coding
Phldb2	-0.398964	1.81835e-28	ENSMUSG00000033149	pleckstrin homology like domain, family B, member 2 [Source:MGI Symbol;Acc:MGI:2444981]	protein_coding
Plekha6	-0.394292	2.97807e-22	ENSMUSG00000041757	pleckstrin homology domain containing, family A member 6 [Source:MGI Symbol;Acc:MGI:2388662]	protein_coding
Insrr	-0.393862	4.27216e-25	ENSMUSG00000005640	insulin receptor-related receptor [Source:MGI Symbol;Acc:MGI:1346037]	protein_coding
Vil1	-0.393705	1.57715e-19	ENSMUSG00000026175	villin 1 [Source:MGI Symbol;Acc:MGI:98930]	protein_coding
Akap13	-0.392236	2.19808e-08	ENSMUSG00000066406	A kinase (PRKA) anchor protein 13 [Source:MGI Symbol;Acc:MGI:2676556]	protein_coding
Hdac6	-0.391345	5.02908e-26	ENSMUSG00000031161	histone deacetylase 6 [Source:MGI Symbol;Acc:MGI:1333752]	protein_coding
Fmo1	-0.391097	0.000184751	ENSMUSG00000040181	flavin containing monooxygenase 1 [Source:MGI Symbol;Acc:MGI:1310002]	protein_coding
Fam20c	-0.385625	3.55551e-21	ENSMUSG00000025854	family with sequence similarity 20, member C [Source:MGI Symbol;Acc:MGI:2136853]	protein_coding
AL589670.4	-0.385477	4.69443e-15
Agfg1	-0.384663	8.41519e-16	ENSMUSG00000026159	ArfGAP with FG repeats 1 [Source:MGI Symbol;Acc:MGI:1333754]	protein_coding
Anxa4	-0.384428	3.62136e-13	ENSMUSG00000029994	annexin A4 [Source:MGI Symbol;Acc:MGI:88030]	protein_coding
Ptbp3	-0.383521	2.37546e-23	ENSMUSG00000028382	polypyrimidine tract binding protein 3 [Source:MGI Symbol;Acc:MGI:1923334]	protein_coding
Pbxip1	-0.381919	2.76373e-16	ENSMUSG00000042613	pre B cell leukemia transcription factor interacting protein 1 [Source:MGI Symbol;Acc:MGI:2441670]	protein_coding
Ankrd44	-0.378327	4.48252e-10	ENSMUSG00000052331	ankyrin repeat domain 44 [Source:MGI Symbol;Acc:MGI:3045243]	protein_coding
Etnk1	-0.375969	2.30376e-25	ENSMUSG00000030275	ethanolamine kinase 1 [Source:MGI Symbol;Acc:MGI:1922570]	protein_coding
Col6a6	-0.367482	1.08525e-13	ENSMUSG00000043719	collagen, type VI, alpha 6 [Source:MGI Symbol;Acc:MGI:2444259]	protein_coding
Sfxn2	-0.365276	1.54949e-16	ENSMUSG00000025036	sideroflexin 2 [Source:MGI Symbol;Acc:MGI:2137678]	protein_coding
Dio1	-0.364087	2.77426e-10	ENSMUSG00000034785	deiodinase, iodothyronine, type I [Source:MGI Symbol;Acc:MGI:94896]	protein_coding
Ugt2b34	-0.363919	2.55942e-12	ENSMUSG00000029260	UDP glucuronosyltransferase 2 family, polypeptide B34 [Source:MGI Symbol;Acc:MGI:2140962]	protein_coding
Tmprss4	-0.362642	2.18863e-10	ENSMUSG00000032091	transmembrane protease, serine 4 [Source:MGI Symbol;Acc:MGI:2384877]	protein_coding
Rhobtb1	-0.361895	3.89881e-11	ENSMUSG00000019944	Rho-related BTB domain containing 1 [Source:MGI Symbol;Acc:MGI:1916538]	protein_coding
Muc4	-0.361275	2.92204e-08	ENSMUSG00000079620	mucin 4 [Source:MGI Symbol;Acc:MGI:2153525]	protein_coding
Tspan5	-0.360237	1.19851e-20	ENSMUSG00000028152	tetraspanin 5 [Source:MGI Symbol;Acc:MGI:1928096]	protein_coding
Tm9sf3	-0.357452	1.48009e-21	ENSMUSG00000025016	transmembrane 9 superfamily member 3 [Source:MGI Symbol;Acc:MGI:1914262]	protein_coding
Scly	-0.353398	1.59661e-14	ENSMUSG00000026307	selenocysteine lyase [Source:MGI Symbol;Acc:MGI:1355310]	protein_coding
Gramd3	-0.352851	1.76541e-15	ENSMUSG00000001700	GRAM domain containing 3 [Source:MGI Symbol;Acc:MGI:1914815]	protein_coding
Stt3a	-0.352758	3.40153e-13	ENSMUSG00000032116	STT3, subunit of the oligosaccharyltransferase complex, homolog A (S. cerevisiae) [Source:MGI Symbol;Acc:MGI:105124]	protein_coding
Kras	-0.352129	1.31749e-15	ENSMUSG00000030265	Kirsten rat sarcoma viral oncogene homolog [Source:MGI Symbol;Acc:MGI:96680]	protein_coding
Man1a	-0.351654	1.14553e-10	ENSMUSG00000003746	mannosidase 1, alpha [Source:MGI Symbol;Acc:MGI:104677]	protein_coding
Cadps	-0.351021	4.29034e-17	ENSMUSG00000054423	Ca2+-dependent secretion activator [Source:MGI Symbol;Acc:MGI:1350922]	protein_coding
Zfp516	-0.349216	8.12582e-23	ENSMUSG00000058881	zinc finger protein 516 [Source:MGI Symbol;Acc:MGI:2443957]	protein_coding
Slc40a1	-0.347893	2.08685e-14	ENSMUSG00000025993	solute carrier family 40 (iron-regulated transporter), member 1 [Source:MGI Symbol;Acc:MGI:1315204]	protein_coding
Ndrg1	-0.347558	7.92327e-12	ENSMUSG00000005125	N-myc downstream regulated gene 1 [Source:MGI Symbol;Acc:MGI:1341799]	protein_coding
Ank	-0.346814	6.4947e-12	ENSMUSG00000022265	progressive ankylosis [Source:MGI Symbol;Acc:MGI:3045421]	protein_coding
Ubqln2	-0.346663	9.29991e-09	ENSMUSG00000050148	ubiquilin 2 [Source:MGI Symbol;Acc:MGI:1860283]	protein_coding
Hpgds	-0.345256	3.27441e-06	ENSMUSG00000029919	hematopoietic prostaglandin D synthase [Source:MGI Symbol;Acc:MGI:1859384]	protein_coding
Sephs2	-0.341647	1.02573e-08	ENSMUSG00000049091	selenophosphate synthetase 2 [Source:MGI Symbol;Acc:MGI:108388]	protein_coding
Hnf1aos1	-0.3409	8.36327e-10	ENSMUSG00000086054	HNF1 homeobox A, opposite strand 1 [Source:MGI Symbol;Acc:MGI:3652225]	lncRNA
5330417C22Rik	-0.338876	9.75199e-12	ENSMUSG00000040412	RIKEN cDNA 5330417C22 gene [Source:MGI Symbol;Acc:MGI:1923930]	protein_coding
Tmod2	-0.338337	7.94719e-16	ENSMUSG00000032186	tropomodulin 2 [Source:MGI Symbol;Acc:MGI:1355335]	protein_coding
Arfgef1	-0.337421	3.3506e-18	ENSMUSG00000067851	ADP-ribosylation factor guanine nucleotide-exchange factor 1(brefeldin A-inhibited) [Source:MGI Symbol;Acc:MGI:2442988]	protein_coding
Cmip	-0.333465	7.14682e-19	ENSMUSG00000034390	c-Maf inducing protein [Source:MGI Symbol;Acc:MGI:1921690]	protein_coding
Gpd2	-0.330931	1.92737e-15	ENSMUSG00000026827	glycerol phosphate dehydrogenase 2, mitochondrial [Source:MGI Symbol;Acc:MGI:99778]	protein_coding
Igf1r	-0.33082	2.11643e-06	ENSMUSG00000005533	insulin-like growth factor I receptor [Source:MGI Symbol;Acc:MGI:96433]	protein_coding
Cmas	-0.330385	1.73093e-09	ENSMUSG00000030282	cytidine monophospho-N-acetylneuraminic acid synthetase [Source:MGI Symbol;Acc:MGI:1337124]	protein_coding
Pde4dip	-0.328784	1.58378e-10	ENSMUSG00000038170	phosphodiesterase 4D interacting protein (myomegalin) [Source:MGI Symbol;Acc:MGI:1891434]	protein_coding
Fam151a	-0.328435	1.29132e-14	ENSMUSG00000034871	family with sequence simliarity 151, member A [Source:MGI Symbol;Acc:MGI:2657115]	protein_coding
Ahcyl1	-0.323506	3.05774e-15	ENSMUSG00000027893	S-adenosylhomocysteine hydrolase-like 1 [Source:MGI Symbol;Acc:MGI:2385184]	protein_coding
Ush1c	-0.321385	1.04568e-06	ENSMUSG00000030838	USH1 protein network component harmonin [Source:MGI Symbol;Acc:MGI:1919338]	protein_coding
Hap1	-0.321067	3.04391e-06	ENSMUSG00000006930	huntingtin-associated protein 1 [Source:MGI Symbol;Acc:MGI:1261831]	protein_coding
Insm1	-0.321001	3.12835e-08	ENSMUSG00000068154	insulinoma-associated 1 [Source:MGI Symbol;Acc:MGI:1859980]	protein_coding
Usp9x	-0.319861	6.75337e-27	ENSMUSG00000031010	ubiquitin specific peptidase 9, X chromosome [Source:MGI Symbol;Acc:MGI:894681]	protein_coding
Fam91a1	-0.318446	3.29076e-09	ENSMUSG00000037119	family with sequence similarity 91, member A1 [Source:MGI Symbol;Acc:MGI:1277178]	protein_coding
Fam91a1	-0.318446	3.29076e-09	ENSMUSG00000116351	family with sequence similarity 91, member A1 [Source:MGI Symbol;Acc:MGI:1277178]	protein_coding
Creb3l1	-0.318373	0.0063716	ENSMUSG00000027230	cAMP responsive element binding protein 3-like 1 [Source:MGI Symbol;Acc:MGI:1347062]	protein_coding
Slc7a2	-0.31755	7.28717e-11	ENSMUSG00000031596	solute carrier family 7 (cationic amino acid transporter, y+ system), member 2 [Source:MGI Symbol;Acc:MGI:99828]	protein_coding
Eva1b	-0.314792	2.67129e-07	ENSMUSG00000050212	eva-1 homolog B (C. elegans) [Source:MGI Symbol;Acc:MGI:1922063]	protein_coding
Pik3r1	-0.305996	2.96369e-06	ENSMUSG00000041417	phosphoinositide-3-kinase regulatory subunit 1 [Source:MGI Symbol;Acc:MGI:97583]	protein_coding
Taok3	-0.30411	9.39415e-07	ENSMUSG00000061288	TAO kinase 3 [Source:MGI Symbol;Acc:MGI:3041177]	protein_coding
Ddb1	-0.303401	8.83494e-11	ENSMUSG00000024740	damage specific DNA binding protein 1 [Source:MGI Symbol;Acc:MGI:1202384]	protein_coding
Grtp1	-0.302889	7.11341e-11	ENSMUSG00000038515	GH regulated TBC protein 1 [Source:MGI Symbol;Acc:MGI:1914040]	protein_coding
Slc43a2	-0.302041	4.51495e-05	ENSMUSG00000038178	solute carrier family 43, member 2 [Source:MGI Symbol;Acc:MGI:2442746]	protein_coding
Gm27033	-0.301491	1.75119e-07	ENSMUSG00000098053	predicted gene, 27033 [Source:MGI Symbol;Acc:MGI:5504148]	lncRNA
Slc12a7	-0.297015	0.000138832	ENSMUSG00000017756	solute carrier family 12, member 7 [Source:MGI Symbol;Acc:MGI:1342283]	protein_coding
Ffar1	-0.29565	3.2671e-05	ENSMUSG00000044453	free fatty acid receptor 1 [Source:MGI Symbol;Acc:MGI:2684079]	protein_coding
Tmigd3	-0.295327	0.00734027	ENSMUSG00000074344	transmembrane and immunoglobulin domain containing 3 [Source:MGI Symbol;Acc:MGI:5604098]	protein_coding
Serp1	-0.295136	4.15141e-07	ENSMUSG00000027808	stress-associated endoplasmic reticulum protein 1 [Source:MGI Symbol;Acc:MGI:92638]	protein_coding
Sec31a	-0.295014	1.00586e-17	ENSMUSG00000035325	Sec31 homolog A (S. cerevisiae) [Source:MGI Symbol;Acc:MGI:1916412]	protein_coding
H2-Q2	-0.294565	1.44875e-10	ENSMUSG00000091705	histocompatibility 2, Q region locus 2 [Source:MGI Symbol;Acc:MGI:95931]	protein_coding
Itga6	-0.294083	3.70436e-06	ENSMUSG00000027111	integrin alpha 6 [Source:MGI Symbol;Acc:MGI:96605]	protein_coding
Ptp4a1	-0.29348	0.00801037	ENSMUSG00000117310	protein tyrosine phosphatase 4a1 [Source:NCBI gene;Acc:19243]	protein_coding
Ptp4a1	-0.29348	0.00801037	ENSMUSG00000026064	protein tyrosine phosphatase 4a1 [Source:MGI Symbol;Acc:MGI:1277096]	protein_coding
Tacc1	-0.292831	1.04594e-05	ENSMUSG00000065954	transforming, acidic coiled-coil containing protein 1 [Source:MGI Symbol;Acc:MGI:2443510]	protein_coding
Celf1	-0.290775	5.4093e-10	ENSMUSG00000005506	CUGBP, Elav-like family member 1 [Source:MGI Symbol;Acc:MGI:1342295]	protein_coding
Celf1	-0.290775	5.4093e-10	ENSMUSG00000110883	CUGBP, Elav-like family member 1 [Source:MGI Symbol;Acc:MGI:1342295]	protein_coding
Fam120a	-0.289385	4.62169e-07	ENSMUSG00000038014	family with sequence similarity 120, member A [Source:MGI Symbol;Acc:MGI:2446163]	protein_coding
Tmem248	-0.288421	1.71266e-06	ENSMUSG00000053094	transmembrane protein 248 [Source:MGI Symbol;Acc:MGI:1918917]	protein_coding
Dicer1	-0.285779	3.59766e-07	ENSMUSG00000041415	dicer 1, ribonuclease type III [Source:MGI Symbol;Acc:MGI:2177178]	protein_coding
Plekha1	-0.285666	0.00781041	ENSMUSG00000040268	pleckstrin homology domain containing, family A (phosphoinositide binding specific) member 1 [Source:MGI Symbol;Acc:MGI:2442213]	protein_coding
Zfp871	-0.284279	0.00798314	ENSMUSG00000024298	zinc finger protein 871 [Source:MGI Symbol;Acc:MGI:1921793]	protein_coding
St18	-0.283379	1.25525e-08	ENSMUSG00000033740	suppression of tumorigenicity 18 [Source:MGI Symbol;Acc:MGI:2446700]	protein_coding
2900026A02Rik	-0.282565	4.12507e-10	ENSMUSG00000051339	RIKEN cDNA 2900026A02 gene [Source:MGI Symbol;Acc:MGI:1920194]	protein_coding
38777	-0.279266	2.95902e-06	ENSMUSG00000039100	membrane-associated ring finger (C3HC4) 6 [Source:MGI Symbol;Acc:MGI:2442773]	protein_coding
Cacna1d	-0.277852	1.83132e-07	ENSMUSG00000015968	calcium channel, voltage-dependent, L type, alpha 1D subunit [Source:MGI Symbol;Acc:MGI:88293]	protein_coding
Psme4	-0.275958	0.000102787	ENSMUSG00000040850	proteasome (prosome, macropain) activator subunit 4 [Source:MGI Symbol;Acc:MGI:2143994]	protein_coding
Fndc3b	-0.275798	0.00819662	ENSMUSG00000039286	fibronectin type III domain containing 3B [Source:MGI Symbol;Acc:MGI:1919257]	protein_coding
Stxbp6	-0.275392	0.000147114	ENSMUSG00000046314	syntaxin binding protein 6 (amisyn) [Source:MGI Symbol;Acc:MGI:2384963]	protein_coding
Strn3	-0.274313	3.5279e-09	ENSMUSG00000020954	striatin, calmodulin binding protein 3 [Source:MGI Symbol;Acc:MGI:2151064]	protein_coding
C1galt1	-0.272728	0.000126002	ENSMUSG00000042460	core 1 synthase, glycoprotein-N-acetylgalactosamine 3-beta-galactosyltransferase, 1 [Source:MGI Symbol;Acc:MGI:2151071]	protein_coding
Ganab	-0.271768	2.4495e-05	ENSMUSG00000071650	alpha glucosidase 2 alpha neutral subunit [Source:MGI Symbol;Acc:MGI:1097667]	protein_coding
Coa3	-0.269047	5.57406e-26	ENSMUSG00000017188	cytochrome C oxidase assembly factor 3 [Source:MGI Symbol;Acc:MGI:1098757]	protein_coding
Arhgef16	-0.268253	3.88583e-08	ENSMUSG00000029032	Rho guanine nucleotide exchange factor (GEF) 16 [Source:MGI Symbol;Acc:MGI:2446219]	protein_coding
Sipa1l3	-0.266472	8.72481e-05	ENSMUSG00000030583	signal-induced proliferation-associated 1 like 3 [Source:MGI Symbol;Acc:MGI:1921456]	protein_coding
Gnaz	-0.266414	0.00631692	ENSMUSG00000040009	guanine nucleotide binding protein, alpha z subunit [Source:MGI Symbol;Acc:MGI:95780]	protein_coding
BC005537	-0.265639	9.71458e-06	ENSMUSG00000019132	cDNA sequence BC005537 [Source:MGI Symbol;Acc:MGI:2441726]	protein_coding
Hnrnph1	-0.264004	6.41851e-06	ENSMUSG00000007850	heterogeneous nuclear ribonucleoprotein H1 [Source:MGI Symbol;Acc:MGI:1891925]	protein_coding
2210016L21Rik	-0.263331	1.33961e-09	ENSMUSG00000029559	RIKEN cDNA 2210016L21 gene [Source:MGI Symbol;Acc:MGI:1919607]	protein_coding
Aida	-0.262973	1.77563e-09	ENSMUSG00000042901	axin interactor, dorsalization associated [Source:MGI Symbol;Acc:MGI:1919737]	protein_coding
Ubr3	-0.262898	1.23003e-05	ENSMUSG00000044308	ubiquitin protein ligase E3 component n-recognin 3 [Source:MGI Symbol;Acc:MGI:1861100]	protein_coding
Ypel2	-0.26137	0.00198801	ENSMUSG00000018427	yippee like 2 [Source:MGI Symbol;Acc:MGI:1925114]	protein_coding
Gars	-0.258772	0.000153377	ENSMUSG00000029777	glycyl-tRNA synthetase [Source:MGI Symbol;Acc:MGI:2449057]	protein_coding
Larp4b	-0.256499	6.06721e-07	ENSMUSG00000033499	La ribonucleoprotein domain family, member 4B [Source:MGI Symbol;Acc:MGI:106330]	protein_coding
Pik3c2a	-0.256452	0.00128366	ENSMUSG00000030660	phosphatidylinositol-4-phosphate 3-kinase catalytic subunit type 2 alpha [Source:MGI Symbol;Acc:MGI:1203729]	protein_coding
Cnot1	-0.255555	0.000825811	ENSMUSG00000036550	CCR4-NOT transcription complex, subunit 1 [Source:MGI Symbol;Acc:MGI:2442402]	protein_coding
Sec24d	-0.255394	0.000931581	ENSMUSG00000039234	Sec24 related gene family, member D (S. cerevisiae) [Source:MGI Symbol;Acc:MGI:1916858]	protein_coding
Cpeb4	-0.253313	0.000200288	ENSMUSG00000020300	cytoplasmic polyadenylation element binding protein 4 [Source:MGI Symbol;Acc:MGI:1914829]	protein_coding
Nfat5	-0.252828	0.00715659	ENSMUSG00000003847	nuclear factor of activated T cells 5 [Source:MGI Symbol;Acc:MGI:1859333]	protein_coding
Copg1	-0.24979	9.08383e-06	ENSMUSG00000030058	coatomer protein complex, subunit gamma 1 [Source:MGI Symbol;Acc:MGI:1858696]	protein_coding
Ddt	-0.247008	0.00766548	ENSMUSG00000001666	D-dopachrome tautomerase [Source:MGI Symbol;Acc:MGI:1298381]	protein_coding
Ppp2ca	-0.242807	0.00314115	ENSMUSG00000020349	protein phosphatase 2 (formerly 2A), catalytic subunit, alpha isoform [Source:MGI Symbol;Acc:MGI:1321159]	protein_coding
Fnip1	-0.241929	0.00525865	ENSMUSG00000035992	folliculin interacting protein 1 [Source:MGI Symbol;Acc:MGI:2444668]	protein_coding
Rps6ka2	-0.241876	0.000125865	ENSMUSG00000023809	ribosomal protein S6 kinase, polypeptide 2 [Source:MGI Symbol;Acc:MGI:1342290]	protein_coding
Pde3b	-0.240302	0.00903496	ENSMUSG00000030671	phosphodiesterase 3B, cGMP-inhibited [Source:MGI Symbol;Acc:MGI:1333863]	protein_coding
2010111I01Rik (Aopep)	-0.237366	8.59513e-08	ENSMUSG00000021458	aminopeptidase O [Source:MGI Symbol;Acc:MGI:1919311]	protein_coding
Abhd2	-0.237344	5.89343e-07	ENSMUSG00000039202	abhydrolase domain containing 2 [Source:MGI Symbol;Acc:MGI:1914344]	protein_coding
Atp11b	-0.237139	0.000875714	ENSMUSG00000037400	ATPase, class VI, type 11B [Source:MGI Symbol;Acc:MGI:1923545]	protein_coding
Rab37	-0.237121	7.80503e-05	ENSMUSG00000020732	RAB37, member RAS oncogene family [Source:MGI Symbol;Acc:MGI:1929945]	protein_coding
Tet2	-0.236211	6.48044e-06	ENSMUSG00000040943	tet methylcytosine dioxygenase 2 [Source:MGI Symbol;Acc:MGI:2443298]	protein_coding
Atp8b1	-0.235245	2.63379e-05	ENSMUSG00000039529	ATPase, class I, type 8B, member 1 [Source:MGI Symbol;Acc:MGI:1859665]	protein_coding
Bpnt1	-0.230665	0.00140016	ENSMUSG00000026617	bisphosphate 3'-nucleotidase 1 [Source:MGI Symbol;Acc:MGI:1338800]	protein_coding
Llgl2	-0.224828	3.89247e-05	ENSMUSG00000020782	LLGL2 scribble cell polarity complex component [Source:MGI Symbol;Acc:MGI:1918843]	protein_coding
Slc7a8	-0.221654	0.00920203	ENSMUSG00000022180	solute carrier family 7 (cationic amino acid transporter, y+ system), member 8 [Source:MGI Symbol;Acc:MGI:1355323]	protein_coding
Hdlbp	-0.21727	2.46186e-08	ENSMUSG00000034088	high density lipoprotein (HDL) binding protein [Source:MGI Symbol;Acc:MGI:99256]	protein_coding
Rab1a	-0.192011	0.00087618	ENSMUSG00000020149	RAB1A, member RAS oncogene family [Source:MGI Symbol;Acc:MGI:97842]	protein_coding
Pycr2	-0.181651	0.000331391	ENSMUSG00000026520	pyrroline-5-carboxylate reductase family, member 2 [Source:MGI Symbol;Acc:MGI:1277956]	protein_coding

## Sheet: Supplementary Table 5
Supplementary Table 5. Oligonucleotide and probe sequences used in this study.
RTqPCR UPL assays
Gene	Species	Forward primer (5'-3')	Reverse primer (5'-3')	UPL probe ID
TBP	Human	cccatgactcccatgacc	tttacaaccaagattcactgtgg	51
HASTER	Human	ggaacaaaaatcacctgaatcc	acagagtctcactccgtcacc	59
HASTER (exon 1)	Human	ggcctctctctacactctctgc	gcatttgaaggggaagca	85
HNF1A	Human	gtgacccagagccccttc	gggcttgtggctgtagagg	49
HNF4A	Human	cctcagcaacggacagatg	gagaggggcttgacgattg	51
RPLP0	Human	ggcaccattgaaatcctgag	gaagggggagatgttgagc	36
HNF1A UTR	Human	gcctcttcctcccagtaacc	ccccaagcaggcagtaca	81
MALAT1	Human	gcacagtgcagctttggtt	aacatttggcctactcaagctc	2
FLAG	n.a.	gaccttcatctccacccaga	acctttatcgtcatcgtctttgt	69
Tbp	Mouse	ggcggtttggctaggttt	tctgggttatcttcacacacca	107
Haster	Mouse	tgccgataagcagtcaagaa	ggttgctgggatttgaacac	78
Hnf1a	Mouse	cctctctcccagtaaggtcca	gccgcagacactgtgactaa	67
Allele specific TaqMan assays
Assay	Assay name	Assays ID	SNP	Allele 1	Allele 2
RT-qPCR	Hnf1a_UTR	1940234 C11	rs232041978	A (C57BL/6)	C (PWK/PhJ)
ChIPmentation
Nextera primer	Sequence (5'-3')
Ad1 (no index)	AATGATACGGCGACCACCGAGATCTACACTCGTCGGCAGCGTCAGATGTG
Ad2.1_TAAGGCGA	CAAGCAGAAGACGGCATACGAGATTCGCCTTAGTCTCGTGGGCTCGGAGATGT
Ad2.2_CGTACTAG	CAAGCAGAAGACGGCATACGAGATCTAGTACGGTCTCGTGGGCTCGGAGATGT
Ad2.3_AGGCAGAA	CAAGCAGAAGACGGCATACGAGATTTCTGCCTGTCTCGTGGGCTCGGAGATGT
Ad2.4_TCCTGAGC	CAAGCAGAAGACGGCATACGAGATGCTCAGGAGTCTCGTGGGCTCGGAGATGT
Ad2.6_TAGGCATG	CAAGCAGAAGACGGCATACGAGATCATGCCTAGTCTCGTGGGCTCGGAGATGT
Ad2.7_CTCTCTAC	CAAGCAGAAGACGGCATACGAGATGTAGAGAGGTCTCGTGGGCTCGGAGATGT
UMI-4C
Assays	Species	Sequence (5'-3') (bait specific sequence)
Illumina forked adapter 1	NA	[Phos]GATCGGAAGAGCACACGTCTGAACTCCAGTCACNNNNNNATCTCGTATGCCGTCTTCTGCTTG
Illumina forked adapter 2	NA	AATGATACGGCGACCACCGAGATCTACACTCTTTCCCTACACGACGCTCTTCCGATC*T
Illumina universal primer 2	NA	CAAGCAGAAGACGGCATACGA
Hnf1a promoter upstream	Mouse	AGCCATGGTTTCTAAGCTG
Hnf1a promoter downstream	Mouse	AATGATACGGCGACCACCGAGATCTACACTCTTTCCCTACACGACGCTCTTCCGATCTGTCTGGCCTGAGCAAAGAG
C upstream bait primer	Mouse	AGGAATGTTTTTCAAGGGCC
C downstream bait primer	Mouse	AATGATACGGCGACCACCGAGATCTACACTCTTTCCCTACACGACGCTCTTCCGATCTTTTCCTGTTGGATGTGTTCG
HNF1A promoter upstream	Human	CAACTCAAATGCCTGGAGAA
HNF1A promoter downstream	Human	AATGATACGGCGACCACCGAGATCTACACTCTTTCCCTACACGACGCTCTTCCGATCTTGGGAGGTGGTGGAAATTTT
3'RACE primers
Assays	Sequence (5'-3')
3RACE-QT	CCAGTGAGCAGAGTGACGAGGACTCGAGCTCAAGCTTTTTTTTTTTTTTTTT
3RACE-Q0	CCAGTGAGCAGAGTGACG
3RACE-QI	GAGGACTCGAGCTCAAGC
HASTER F1	CTCCGTTCTGCTTCTCCCAG
HASTER F2	caccTCTCTGTCCATCTCCCCCAA
gBlocks
Name	Sequence (5'-3')
FUS_IDR	GGCGGTGGCAGCGCCTCAAACGATTATACCCAGCAGGCAACCCAGAGTTACGGAGCGTACCCTACACAACCGGGACAGGGTTATTCCCAACAGAGTTCACAGCCGTACGGCCAGCAAAGTTACTCCGGTTATAGCCAATCTACCGATACGTCTGGCTACGGACAGAGCTCATATTCATCCTACGGTCAGAGCCAAAACACAGGCTACGGCACGCAGTCAACCCCCCAGGGGTATGGTTCTACTGGTGGTTATGGAAGTAGTCAGTCCTCACAATCCTCTTACGGGCAGCAGTCAAGCTATCCTGGATATGGACAGCAGCCTGCGCCCAGTTCCACCAGTGGCAGTTATGGTTCATCAAGTCAGAGCAGTTCATACGGACAACCACAATCAGGTAGCTAC…
Genotyping primers
Assay	Sequence (5'-3')	WT allele size	Mutant allele size
Haster flox	GAGAGGGTCTCTCAGCAGCTG	591 bp	689 bp
	CTGTCTACCTGCTGGCATTGG
	AGCCAGAGGCCACTTGTGTA
Haster null	GCTGGTGGTTAAGGGCTTCT	446 bp	581 bp
	GGGAGGGGAAGTCACAGAAC
	TGGCTAGTGGGGAAGTTGAG
Haster Stop	CTATGCTCCTGGCAAGCTTCAC	273 bp	589 bp
	GAGCACAAACGACCACACTG

## Sheet: Supplementary Table 6
Supplementary Table 6. sgRNA sequences and CRISPR vectors used in this study.
CRISPR-Cas9
Target	Region type	sgRNA ID	Species	sgRNA sequence	Vector
HNF1A	Promoter	HNF1A_1	Human	TGGCGGCCCTGCTCGAGTCA	plenti-HIP-Cas9-BSD
Negative control	GFP	GFP	Non-targeting	GAGCTGGACGGCGACGTAAA	plenti-HIP-Cas9-BSD
CRISPR-dCas9
Target	Region type	sgRNA ID	Species	sgRNA sequence	Vector
Negative control	Intergenic	Control #1	Human	TTGTATATACCCTACCCCCC	plenti-HIP-dCas9-BSD
Negative control	Intergenic	Control #2	Human	TAATGTGACTTTCGACATAA	plenti-HIP-dCas9-BSD
Negative control	HNF1A/HASTER intron 1	HNF1A intron 1 #1	Human	AGGAAAACAGTAGCCACGGC	plenti-HIP-dCas9-BSD
Negative control	HNF1A/HASTER intron 1	HNF1A intron 1 #2	Human	GGATCAGAATACTTCAAGAT	plenti-HIP-dCas9-BSD
HASTER #1	HASTER TSS	HASTER #1	Human	AAGGGGCACGGGAGAGAATG	plenti-HIP-dCas9-BSD
HASTER #2	HASTER TSS	HASTER #2	Human	GGCGCCCCAAGCTTGCAAGG	plenti-HIP-dCas9-BSD
CRISPR-SAM
Target	Region type	sgRNA ID	Species	sgRNA sequence	Vector
Negative control	Intergenic	Control_1	Human	TTGTATATACCCTACCCCCC	plenti-sgRNA(MS2)-Zeo
Negative control	Intergenic	Control_2	Human	TAATGTGACTTTCGACATAA	plenti-sgRNA(MS2)-Zeo
Negative control	Non-targeting	GFP	Non-targeting	GAGCTGGACGGCGACGTAAA	plenti-sgRNA(MS2)-Zeo
HASTER	Promoter	HASTER_1	Human	AGAGTTTATAACTAACTACC	plenti-sgRNA(MS2)-Zeo
HASTER	Promoter	HASTER_2	Human	ACCTGGGTTACTTATTGTTC	plenti-sgRNA(MS2)-Zeo
HASTER	Promoter	HASTER_3	Human	AAGTGGGGCCTCCAGCGTCA	plenti-sgRNA(MS2)-Zeo
Negative control	Intergenic	Control_mm_1	Mouse	GGGACCACATTTAAAAGGTC	plenti-sgRNA(MS2)-Zeo
Negative control	Intergenic	Control_mm_2	Mouse	GAGCTTTCGGTGTCTAAATC	plenti-sgRNA(MS2)-Zeo
Haster	Promoter	Haster_1	Mouse	TAGTTAGTTATAAACTCCGC	plenti-sgRNA(MS2)-Zeo
Haster	Promoter	Haster_2	Mouse	TTATAAACTCCGCAGGAACA	plenti-sgRNA(MS2)-Zeo
Hnf1a	Promoter	Hnf1a_1	Mouse	GGTCCCTCTCACCCGCCATG	plenti-sgRNA(MS2)-Zeo
Hnf1a	Promoter	Hnf1a_2	Mouse	CCTTGCAAGTGCAGGCCTCA	plenti-sgRNA(MS2)-Zeo
CRISPR-deletion
Target	Species	sgRNA1 sequence	sgRNA2 sequence	Vector
AAVS1	Human	ACCCCACAGTGGGGCCACTA	TCACCAATCCTGTCCCTAG	pSp-Cas9-2A-puro/pSp-Cas9-2A-hygR
HNF1A intron 1	Human	CTCCCATCTTGGACCCCCCT	GAGTTCACAACTCAAATGCC	pSp-Cas9-2A-puro/pSp-Cas9-2A-hygR
HASTER ΔP1 #1	Human	GTGTAGAGAGAGGCCATTGG	AACGCCCTGAGTGAAAAAAG	pSp-Cas9-2A-puro/pSp-Cas9-2A-hygR
HASTER ΔP1 #2	Human	TCTCTGTCCATCTCCCCCAA	AAGTGGGGCCTCCAGCGTCA	pSp-Cas9-2A-puro/pSp-Cas9-2A-hygR
HASTER ΔP #1	Human	TAAACGCATGAGTCCCTAGG	AACGCCCTGAGTGAAAAAAG	pSp-Cas9-2A-hygR
HASTER ΔP #2	Human	GGCTAAACGCATGAGTCCCT	AAGTGGGGCCTCCAGCGTCA	pSp-Cas9-2A-hygR
E enhancer	Human	GTTCTAGAAAAAAGTGGCAC	GGGCACACCGTCTACTTCCT	pSp-Cas9-2A-hygR
E enhancer	Human	TAAACAATTCCTAGTAGAGT	CACTTACATCTTATAACCCT	pSp-Cas9-2A-hygR
E enhancer	Human	AAGCCTGTCTTCGGTTTCTA	CTTGTGCAAGGTGATCTAGT	pSp-Cas9-2A-hygR
C region	Human	AACCAAGGCTTTAAGAGGAT	AGAGGGTACCACTCTCCTTA	pSp-Cas9-2A-hygR
C region	Human	TAATCGGCTAAGGCAGAATT	GTACCACTCTCCTTAAGGCG	pSp-Cas9-2A-hygR
C region	Human	GCTTAGATTCTGGCGTCATG	ATAAAACATAAATGCACTGG	pSp-Cas9-2A-hygR
Control (GFP)	Human	GAAGTTCGAGGGCGACACCC	GAGCTGGACGGCGACGTAAA	pSp-Cas9-2A-hygR
Control (GFP)	Human	GATGCCGTTCTTCTGCTTGT	GGAGCGCACCATCTTCTTCA	pSp-Cas9-2A-hygR
Control (GFP)	Human	GGCCACAAGTTCAGCGTGTC	GGCGAGGGCGATGCCACCTA	pSp-Cas9-2A-hygR

## Sheet: Supplementary Table 7
Supplementary Table 7. LNA GapmeR sequences used in this study.
LNA GapmeR sequences
Target	Species	Sequence (5'-3')
HNF1A (exon 8)	Human	GTCGGTGATGAGCATA
HNF1A (exon 1)	Human	CCAAACTCCTTGCACC
HASTER	Human	TTGATCCACAGCATTT
HASTER	Human	CAGAGAGTGTAGAGAG
Negative Control A	n.a.	AACACGTCTATACGC

## Sheet: Supplementary Table 8
Supplementary Table 8. smFISH probe sequences used in this study.
HASTER (human)
Probe name	Probe sequence (5'-3')	Dye
HASTER_1	tggaggaaagagggtaccac	Quasar 570
HASTER_2	cttgcacgggggtttacaaa	Quasar 570
HASTER_3	gtaagctgctcaacctcaaa	Quasar 570
HASTER_4	ctggacttgagaatgctgtc	Quasar 570
HASTER_5	aaagccacaaagggacagca	Quasar 570
HASTER_6	ggaaagtcaccaagaggcag	Quasar 570
HASTER_7	cccagcagttaatgagttta	Quasar 570
HASTER_8	agactcaaatgctcagccac	Quasar 570
HASTER_9	attccctctccaaccaaatc	Quasar 570
HASTER_10	gagttaattcagctttgtcc	Quasar 570
HASTER_11	ctcttatttgcagtgactct	Quasar 570
HASTER_12	aaactcatagccaccatttc	Quasar 570
HASTER_13	cccagtaggagagaattgtg	Quasar 570
HASTER_14	ttagtcttgcaaacagctgc	Quasar 570
HASTER_15	ctgctaagaccaaggggaag	Quasar 570
HASTER_16	ctgaagggacactcgtcttg	Quasar 570
HASTER_17	attgccaaagagctctgaga	Quasar 570
HASTER_18	actgaaggacaagggtcagt	Quasar 570
HASTER_19	cagtccgagtttgaatgcag	Quasar 570
HASTER_20	gataataggggtgggaagga	Quasar 570
HASTER_21	actgaggtgacaaggccaac	Quasar 570
HASTER_22	atgctttcaaggtgttggac	Quasar 570
HASTER_23	acagtgatcgttcagtcatg	Quasar 570
HASTER_24	gtcgtcatgttggtaatcac	Quasar 570
HASTER_25	cagtttggccaagagaagtg	Quasar 570
HASTER_26	cttgaatgccaggatgaggg	Quasar 570
HASTER_27	tagagagtggggttgagtcg	Quasar 570
HASTER_28	ctacgccagagaagggaatg	Quasar 570
HASTER_29	aaaagtgggcagggggtaag	Quasar 570
HASTER_30	tgggagcttcaacacagtac	Quasar 570
HASTER_31	aaatgtactcttgcctctgg	Quasar 570
HASTER_32	ttgagtgctaggctaaagca	Quasar 570
HASTER_33	gcagcttgacaaatggaggt	Quasar 570
HASTER_34	tgctccagtgagtagggaag	Quasar 570
HASTER_35	catgttacaaggttcagggc	Quasar 570
HASTER_36	ggggaacagaactgtcgaga	Quasar 570
HASTER_37	gatcctgagacaaacacctc	Quasar 570
HASTER_38	gtaatagacggaccttggtt	Quasar 570
HASTER_39	gattatgaaaccctggatgc	Quasar 570
HASTER_40	atgcgcaatgtgtggagttc	Quasar 570
HASTER_41	tctacaggtgtttttcttgc	Quasar 570
HASTER_42	gctgcatagaattagcgtgt	Quasar 570
HASTER_43	cttaggctaacgtgtttgga	Quasar 570
HASTER_44	gttctctggcagtttgactg	Quasar 570
HASTER_45	tgcctgaagtgtttgttcaa	Quasar 570
HASTER_46	acctaagaagctgtgtgaga	Quasar 570
HASTER_47	aacatctggagggcaagagc	Quasar 570
HASTER_48	cgcgaccgaagtacaacgtc	Quasar 570
HNF1A nascent RNA (human)
Probe name	Probe sequence (5'-3')	Dye
HNF1A_intronic_1	tagtggaagagagtgacggg	Quasar 670
HNF1A_intronic_2	cttgacagggaaccagagaa	Quasar 670
HNF1A_intronic_3	agatatcttcagggcctcag	Quasar 670
HNF1A_intronic_4	acacccaggaaggaactctg	Quasar 670
HNF1A_intronic_5	tttgagctgatcagggacag	Quasar 670
HNF1A_intronic_6	acttcaagattggggtttga	Quasar 670
HNF1A_intronic_7	tactgttttcctgagtctca	Quasar 670
HNF1A_intronic_8	ctacaagtgccatgccattt	Quasar 670
HNF1A_intronic_9	attgcagttactacatgttt	Quasar 670
HNF1A_intronic_10	ctcgaggttgctgtatggag	Quasar 670
HNF1A_intronic_11	actggggaggggaaagtgtg	Quasar 670
HNF1A_intronic_12	ggtcaacttaaacagcagga	Quasar 670
HNF1A_intronic_13	tttagacctggccttgattc	Quasar 670
HNF1A_intronic_14	gagctgacttctcagtgtgg	Quasar 670
HNF1A_intronic_15	tattcatctccacatctgga	Quasar 670
HNF1A_intronic_16	tttcagggcatgcaaggttg	Quasar 670
HNF1A_intronic_17	aatcggatgtccaaggcttt	Quasar 670
HNF1A_intronic_18	agagcccaggagaagtgaag	Quasar 670
HNF1A_intronic_19	catctcctgctttgactcta	Quasar 670
HNF1A_intronic_20	caactgtcctagctcagaac	Quasar 670
HNF1A_intronic_21	caagggcctgactatttttg	Quasar 670
HNF1A_intronic_22	tgccacttttttctagaacc	Quasar 670
HNF1A_intronic_23	tttcccttttctgggagaag	Quasar 670
HNF1A_intronic_24	cagagaaccaagagggcatg	Quasar 670
HNF1A_intronic_25	aattcctagtagagttgggc	Quasar 670
HNF1A_intronic_26	tgagctgatacgaacgttcc	Quasar 670
HNF1A_intronic_27	acccttagaaaccgaagaca	Quasar 670
HNF1A_intronic_28	accctgcacaaatacatgtg	Quasar 670
HNF1A_intronic_29	gccaggtcaaatttaagctg	Quasar 670
HNF1A_intronic_30	gagaatagggtcagtcttcc	Quasar 670
HNF1A_intronic_31	ctctgtggcaaacatgttta	Quasar 670
HNF1A_intronic_32	tgttgtccttgtgtactttg	Quasar 670
HNF1A_intronic_33	ggatgggagtgagaaggaca	Quasar 670
HNF1A_intronic_34	ttccagaggagaacggggtg	Quasar 670
HNF1A_intronic_35	caaggaactggggactctgg	Quasar 670
HNF1A_intronic_36	gtgtaaaataccggagggca	Quasar 670
HNF1A_intronic_37	tgaaaaaaccccgctgagga	Quasar 670
HNF1A_intronic_38	tacagctcaatacagcagca	Quasar 670
HNF1A_intronic_39	ggggaacagaagggatcaga	Quasar 670
HNF1A_intronic_40	tgagtcatgtctctgctgtg	Quasar 670
HNF1A_intronic_41	agagactcaaagggacctga	Quasar 670
HNF1A_intronic_42	gaggcctcatagtaccaaaa	Quasar 670
HNF1A_intronic_43	caggtgacagggttgacatt	Quasar 670
HNF1A_intronic_44	ggctggtttttcaacagagt	Quasar 670
HNF1A_intronic_45	ctgcagcaccagaacaggag	Quasar 670
HNF1A_intronic_46	ccctaaaggctgtcttagaa	Quasar 670
HNF1A_intronic_47	ccagtgattagggtgcaaac	Quasar 670
HNF1A_intronic_48	ggagacctgctggaaaaagg	Quasar 670

## Sheet: Supplementary Table 9
Supplementary Fig. 9: Haster-LKO HNF1A differentially bound sites
HNF1A_peak	seqnames	start	end	width	strand	Conc	Conc_LKO	Conc_Control	Fold LKO/Control	MACS2 p.value	FDR
8280	chr16	26529994	26531360	1367	*	5.9	6.85	2.17	4.68	8.92e-19	1.96e-14
7505	chr15	60783272	60784812	1541	*	6.28	7.16	3.65	3.52	4.55e-18	5e-14
12109	chr2	102406490	102407376	887	*	5.75	6.63	3.16	3.47	1.78e-15	1.3e-11
1276	chr1	170141811	170143180	1370	*	5.33	6.26	1.86	4.4	3.77e-15	2.07e-11
6119	chr13	112188599	112190507	1909	*	5.65	6.48	3.42	3.07	2.04e-13	8.96e-10
7706	chr15	80059505	80060316	812	*	4.78	5.71	1.3	4.42	4.44e-12	1.46e-08
559	chr1	83031915	83032960	1046	*	5.01	5.99	-0.28	6.27	4.66e-12	1.46e-08
3638	chr11	87455091	87456078	988	*	4.97	5.85	2.36	3.49	7.36e-11	2.02e-07
10696	chr19	24652358	24653424	1067	*	4.35	5.31	0.04	5.27	8.34e-10	2.03e-06
21687	chrX	36086500	36087401	902	*	4.43	5.36	0.98	4.38	1.1e-09	2.42e-06
8078	chr16	13040732	13041633	902	*	4.75	5.58	2.5	3.08	1.77e-09	3.53e-06
6325	chr14	22782764	22783887	1124	*	6.06	6.81	4.39	2.42	2.49e-09	4.36e-06
17180	chr6	37521163	37521815	653	*	4.48	5.36	1.86	3.5	2.58e-09	4.36e-06
6803	chr14	75669090	75669795	706	*	4.12	5.06	0.4	4.67	2.85e-09	4.45e-06
3559	chr11	83641766	83642932	1167	*	5.5	6.29	3.64	2.65	3.04e-09	4.45e-06
5785	chr13	73680225	73680857	633	*	4.71	5.54	2.54	3.01	3.51e-09	4.82e-06
10698	chr19	24662160	24663052	893	*	5.73	6.53	3.74	2.8	4.38e-09	5.66e-06
2223	chr10	75565870	75566318	449	*	4.2	5.17	-0.28	5.45	5.21e-09	6.36e-06
8829	chr16	95699854	95700779	926	*	4.34	5.22	1.67	3.55	8.32e-09	8.96e-06
17450	chr6	70103731	70104476	746	*	4.64	5.48	2.34	3.14	8.5e-09	8.96e-06
16478	chr5	114968467	114969324	858	*	4.12	-0.51	5.09	-5.6	8.57e-09	8.96e-06
11185	chr19	49313947	49315040	1094	*	5.11	5.91	3.14	2.77	1.03e-08	1.03e-05
17768	chr6	108255851	108256512	662	*	4.29	5.19	1.5	3.69	1.1e-08	1.05e-05
13595	chr3	102274201	102274896	696	*	4.45	5.36	1.46	3.9	1.23e-08	1.12e-05
13288	chr3	80058789	80060277	1489	*	5.96	6.7	4.39	2.31	1.34e-08	1.18e-05
9530	chr17	85319457	85320005	549	*	4.31	5.16	1.92	3.25	1.78e-08	1.49e-05
16479	chr5	114969384	114969966	583	*	4.03	-0.51	5	-5.52	1.92e-08	1.49e-05
15064	chr4	107436126	107436807	682	*	4.4	5.24	2.14	3.1	1.95e-08	1.49e-05
6958	chr14	118021849	118022677	829	*	4.49	5.36	1.97	3.38	1.97e-08	1.49e-05
3467	chr11	74524996	74525727	732	*	4.38	5.26	1.75	3.51	2.08e-08	1.52e-05
18422	chr7	17157125	17157775	651	*	4.07	5.03	-0.28	5.31	2.49e-08	1.76e-05
1554	chr1	194038539	194039217	679	*	4.2	5.08	1.62	3.46	3.19e-08	2.19e-05
9030	chr17	27965201	27965768	568	*	4.16	5.04	1.5	3.54	3.64e-08	2.42e-05
2262	chr10	79815344	79816195	852	*	5.68	6.44	3.97	2.47	4.06e-08	2.62e-05
19025	chr7	101312865	101313530	666	*	4.72	5.53	2.73	2.8	4.31e-08	2.7e-05
10585	chr19	17475975	17476563	589	*	3.94	4.9	-0.28	5.18	4.96e-08	3.02e-05
17027	chr6	22295311	22296491	1181	*	5.24	6.03	3.31	2.73	5.42e-08	3.22e-05
21182	chr9	77045337	77046980	1644	*	6.56	7.15	5.53	1.62	6.5e-08	3.7e-05
14400	chr4	40969013	40969707	695	*	4.18	5.07	1.44	3.63	6.57e-08	3.7e-05
3659	chr11	88618129	88618787	659	*	4.51	5.35	2.26	3.08	7.45e-08	4.09e-05
6029	chr13	103237947	103238648	702	*	3.99	4.96	-0.28	5.23	7.71e-08	4.13e-05
3194	chr11	49128341	49128813	473	*	4.89	5.71	2.81	2.9	8.79e-08	4.6e-05
2187	chr10	71127515	71128410	896	*	5.45	6.15	4.07	2.08	1.11e-07	5.54e-05
10754	chr19	28559401	28560851	1451	*	5.53	6.3	3.8	2.5	1.11e-07	5.54e-05
16382	chr5	104417453	104418646	1194	*	6.01	6.73	4.54	2.18	1.14e-07	5.56e-05
4975	chr12	113940563	113941317	755	*	4.53	5.32	2.6	2.72	1.5e-07	7.17e-05
15553	chr5	4019126	4019782	657	*	3.86	4.75	1.01	3.74	1.65e-07	7.71e-05
3179	chr11	48840746	48841733	988	*	5.71	6.5	3.82	2.68	1.78e-07	8.14e-05
9669	chr18	10414686	10415436	751	*	4.67	5.45	2.88	2.57	2.31e-07	9.9e-05
14226	chr4	10929625	10930202	578	*	4.57	5.4	2.4	3.01	2.33e-07	9.9e-05
20304	chr8	115980545	115981108	564	*	4.26	5.07	2.25	2.82	2.34e-07	9.9e-05
3180	chr11	48843050	48843890	841	*	3.84	4.78	0.3	4.48	2.37e-07	9.9e-05
14101	chr3	150150808	150152349	1542	*	5.61	6.35	3.99	2.36	2.39e-07	9.9e-05
16451	chr5	111301145	111302003	859	*	5.12	5.83	3.67	2.16	2.47e-07	0.0001
16557	chr5	122497071	122498140	1070	*	5.55	6.29	3.93	2.36	3e-07	0.00012
15462	chr4	148641016	148641611	596	*	3.71	4.64	0.48	4.15	3.45e-07	0.000135
9203	chr17	45401893	45402997	1105	*	4.69	5.5	2.69	2.82	3.52e-07	0.000135
17583	chr6	86387503	86388158	656	*	4.5	5.3	2.54	2.76	3.78e-07	0.000143
8462	chr16	38945539	38946154	616	*	4.02	4.91	1.25	3.66	4.67e-07	0.000174
13165	chr3	60757031	60758135	1105	*	5.06	5.84	3.27	2.57	5.16e-07	0.000189
6473	chr14	45429992	45430533	542	*	3.95	4.79	1.72	3.07	5.39e-07	0.000194
1053	chr1	151696673	151697170	498	*	3.73	4.62	1.01	3.6	6.78e-07	0.000239
8707	chr16	81190882	81192502	1621	*	5.68	6.41	4.16	2.25	6.98e-07	0.000239
5786	chr13	73692387	73692755	369	*	3.6	4.5	0.6	3.9	7.06e-07	0.000239
18117	chr6	136419319	136419989	671	*	4.28	5.13	1.93	3.2	7.07e-07	0.000239
21369	chr9	95854789	95855302	514	*	4.13	4.96	1.99	2.97	8.01e-07	0.000266
558	chr1	83016198	83017125	928	*	5.18	5.87	3.79	2.08	8.25e-07	0.00027
3762	chr11	98590173	98591063	891	*	5.47	6.19	3.97	2.22	9.92e-07	0.000318
11501	chr2	24477978	24479680	1703	*	6.62	7.19	5.65	1.54	9.98e-07	0.000318
18124	chr6	136761801	136762375	575	*	3.49	4.41	0.15	4.26	1.11e-06	0.000347
19815	chr8	47971116	47971603	488	*	3.54	4.45	0.52	3.93	1.14e-06	0.000354
10240	chr18	67581669	67582206	538	*	3.58	4.53	-0.28	4.81	1.2e-06	0.000366
19321	chr7	136801605	136802676	1072	*	5.99	6.66	4.71	1.95	1.26e-06	0.00038
17252	chr6	44304325	44305158	834	*	4.63	5.45	2.47	2.99	1.28e-06	0.000381
6074	chr13	108859199	108859753	555	*	3.84	4.71	1.35	3.36	1.43e-06	0.000418
1537	chr1	192103070	192103727	658	*	4.53	5.32	2.61	2.72	1.45e-06	0.00042
6948	chr14	117408037	117408700	664	*	3.96	4.81	1.68	3.13	1.47e-06	0.00042
7246	chr15	32226397	32227112	716	*	3.57	4.48	0.48	4	1.53e-06	0.00043
15756	chr5	33055707	33056843	1137	*	5.7	6.32	4.61	1.71	1.59e-06	0.000443
11179	chr19	48407795	48408815	1021	*	5.25	6.03	3.48	2.55	1.67e-06	0.000458
10633	chr19	20742229	20743233	1005	*	5.23	5.91	3.89	2.02	2.18e-06	0.000591
15344	chr4	135819705	135820257	553	*	3.87	4.73	1.44	3.29	2.37e-06	0.000634
11148	chr19	46406783	46407223	441	*	3.39	4.33	-0.28	4.61	2.67e-06	0.000706
18947	chr7	90092979	90093448	470	*	3.71	4.67	-0.28	4.94	3.18e-06	0.00083
16384	chr5	104460910	104461787	878	*	4.47	5.31	2.26	3.05	3.29e-06	0.00085
6073	chr13	108856762	108857844	1083	*	4.94	5.7	3.25	2.44	4.02e-06	0.00103
5261	chr13	25026361	25027091	731	*	5.26	5.93	3.99	1.94	4.13e-06	0.00104
7795	chr15	85469575	85469911	337	*	3.31	4.23	0.15	4.08	4.42e-06	0.0011
2241	chr10	77125111	77125729	619	*	4.57	5.29	3.08	2.21	4.63e-06	0.00114
8155	chr16	22697932	22699367	1436	*	5.8	6.45	4.55	1.9	4.82e-06	0.00118
18934	chr7	89434046	89435031	986	*	5.13	5.78	3.92	1.86	5.1e-06	0.00123
10299	chr18	75149202	75149780	579	*	3.28	4.22	-0.28	4.49	5.4e-06	0.00129
10643	chr19	21185849	21186778	930	*	5.02	5.71	3.64	2.07	6.14e-06	0.00145
6166	chr13	115207397	115208144	748	*	5.49	6.12	4.35	1.77	6.37e-06	0.00149
8706	chr16	81187339	81189501	2163	*	6.89	7.47	5.93	1.54	6.59e-06	0.00152
12752	chr3	3613369	3614145	777	*	5.2	5.83	4.06	1.77	7.18e-06	0.00164
8826	chr16	95679517	95679955	439	*	4.19	4.93	2.61	2.32	7.82e-06	0.00177
15781	chr5	37330819	37331940	1122	*	6.09	6.67	5.13	1.54	8.31e-06	0.00186
14564	chr4	57297782	57298928	1147	*	5.95	6.64	4.59	2.04	8.51e-06	0.00189
17655	chr6	94169211	94170522	1312	*	5.68	6.35	4.37	1.98	8.8e-06	0.00193
15798	chr5	41918982	41919752	771	*	4.51	5.26	2.9	2.36	9e-06	0.00195
21183	chr9	77071633	77072177	545	*	4.14	4.9	2.47	2.43	9.04e-06	0.00195
9324	chr17	64499224	64500092	869	*	4.49	5.27	2.62	2.66	9.27e-06	0.00197
8260	chr16	25063191	25063897	707	*	3.85	4.67	1.71	2.96	9.32e-06	0.00197
8962	chr17	15174451	15175003	553	*	3.82	4.63	1.77	2.86	9.41e-06	0.00197
11344	chr2	4509742	4511150	1409	*	6.67	7.2	5.82	1.39	9.6e-06	0.00199
3717	chr11	95078079	95078653	575	*	4.14	4.9	2.41	2.49	1.02e-05	0.00207
16938	chr6	8454733	8455633	901	*	4.47	5.22	2.82	2.4	1.02e-05	0.00207
6121	chr13	112195972	112196946	975	*	5.16	5.87	3.7	2.17	1.03e-05	0.00207
17715	chr6	98477323	98478335	1013	*	5.41	6.01	4.37	1.64	1.12e-05	0.00222
3321	chr11	59913274	59913777	504	*	4.45	5.21	2.76	2.45	1.12e-05	0.00222
10965	chr19	37553224	37554579	1356	*	6.7	7.34	5.54	1.8	1.16e-05	0.00227
15690	chr5	27537484	27538035	552	*	4.79	5.56	3.02	2.54	1.17e-05	0.00227
15378	chr4	138920632	138921300	669	*	3.83	4.66	1.66	3	1.26e-05	0.00242
16242	chr5	92429940	92430636	697	*	4.38	5.12	2.78	2.34	1.34e-05	0.00256
15112	chr4	111898514	111898855	342	*	3.13	4.06	-0.28	4.34	1.37e-05	0.00258
1641	chr10	12633875	12634332	458	*	3.43	4.29	0.98	3.31	1.44e-05	0.00271
14906	chr4	98693250	98694284	1035	*	5.7	6.29	4.69	1.61	1.53e-05	0.00285
7376	chr15	52183538	52184203	666	*	4.3	5.08	2.51	2.57	1.58e-05	0.00291
21576	chr9	119198953	119199694	742	*	4.88	5.61	3.32	2.29	1.59e-05	0.00291
15576	chr5	8064169	8064714	546	*	4.38	5.12	2.74	2.38	1.63e-05	0.00295
16985	chr6	17177703	17179313	1611	*	6.07	6.74	4.79	1.95	1.65e-05	0.00297
14327	chr4	32538341	32539092	752	*	4.33	5.08	2.68	2.4	1.75e-05	0.0031
2143	chr10	68532760	68533961	1202	*	5.85	6.48	4.7	1.78	1.75e-05	0.0031
13657	chr3	107948901	107950824	1924	*	6.44	7.05	5.39	1.66	1.78e-05	0.00313
21578	chr9	119231583	119232135	553	*	4.04	4.83	2.16	2.66	1.85e-05	0.00322
561	chr1	83099777	83100177	401	*	3.58	4.39	1.52	2.87	1.88e-05	0.00326
14699	chr4	72165713	72166175	463	*	4.19	4.91	2.68	2.23	1.91e-05	0.00326
18933	chr7	89428781	89429233	453	*	3.36	4.23	0.82	3.4	1.92e-05	0.00326
1769	chr10	23710939	23712895	1957	*	6.31	6.97	5.05	1.92	1.97e-05	0.00333
7079	chr15	8265546	8266495	950	*	3.93	4.74	1.92	2.82	1.99e-05	0.00333
20794	chr9	48795039	48795993	955	*	4.54	5.23	3.17	2.06	2.03e-05	0.00333
6120	chr13	112192248	112193270	1023	*	5.14	5.84	3.72	2.12	2.04e-05	0.00333
5265	chr13	25106331	25107310	980	*	5.78	6.38	4.73	1.65	2.05e-05	0.00333
17767	chr6	108254388	108254859	472	*	3.06	3.98	-0.28	4.26	2.05e-05	0.00333
10755	chr19	28561300	28561765	466	*	3.55	4.38	1.37	3.01	2.14e-05	0.00345
11893	chr2	69570658	69570987	330	*	3.23	4.1	0.72	3.38	2.3e-05	0.00369
81	chr1	20653117	20654990	1874	*	7.13	7.6	6.43	1.17	2.35e-05	0.00373
18237	chr6	143160722	143161243	522	*	4.23	5	2.41	2.59	2.37e-05	0.00373
17370	chr6	54997586	54998154	569	*	3.73	4.53	1.71	2.82	2.38e-05	0.00373
6028	chr13	102926235	102926821	587	*	3.75	4.59	1.46	3.14	2.5e-05	0.00389
18779	chr7	70868769	70869622	854	*	5.76	6.31	4.84	1.47	2.52e-05	0.00389
18553	chr7	34484826	34485745	920	*	5.38	6.02	4.21	1.8	2.53e-05	0.00389
6328	chr14	23818777	23819405	629	*	3.93	4.72	2.07	2.65	2.57e-05	0.00392
13703	chr3	113576324	113576958	635	*	4.2	4.95	2.52	2.43	2.66e-05	0.00402
20952	chr9	62008321	62008592	272	*	3.03	3.96	-0.28	4.24	2.7e-05	0.00406
11608	chr2	35170403	35171215	813	*	4.68	5.38	3.31	2.07	2.76e-05	0.00413
9316	chr17	63397132	63398066	935	*	5.26	5.91	4.03	1.88	2.89e-05	0.00428
3193	chr11	49127813	49128265	453	*	3.01	3.94	-0.28	4.22	2.99e-05	0.0044
16939	chr6	8462273	8462992	720	*	4.51	5.2	3.14	2.07	3.12e-05	0.00454
17204	chr6	37853335	37853789	455	*	4.03	4.85	1.96	2.89	3.12e-05	0.00454
19223	chr7	123419644	123420733	1090	*	5.52	6.15	4.36	1.79	3.19e-05	0.00461
19439	chr8	9025717	9026660	944	*	5.06	5.68	3.97	1.71	3.46e-05	0.00496
11918	chr2	71650201	71650566	366	*	3	3.93	-0.28	4.2	3.53e-05	0.00503
8423	chr16	36786319	36786966	648	*	4.19	4.97	2.34	2.63	3.59e-05	0.00508
21728	chrX	49644285	49645077	793	*	5.23	5.91	3.92	1.99	3.75e-05	0.00528
1206	chr1	164471528	164472094	567	*	4.54	5.26	3.07	2.19	3.84e-05	0.00536
4458	chr12	56897743	56898322	580	*	3.5	4.31	1.43	2.88	4.08e-05	0.00567
5587	chr13	49298878	49299187	310	*	3.05	3.95	0.15	3.8	4.12e-05	0.00569
15180	chr4	118031100	118031475	376	*	2.95	3.87	-0.28	4.15	4.41e-05	0.00603
7636	chr15	75994278	75994575	298	*	3.2	4.07	0.71	3.35	4.42e-05	0.00603
7231	chr15	31406027	31406818	792	*	5.05	5.68	3.88	1.8	4.51e-05	0.00611
19599	chr8	31524797	31525726	930	*	4.67	5.33	3.39	1.94	4.65e-05	0.00626
9411	chr17	75775272	75776558	1287	*	5.25	5.91	4.01	1.91	4.77e-05	0.00639
4925	chr12	108312061	108312763	703	*	4.41	5.09	3.07	2.02	5.04e-05	0.00671
10739	chr19	27395506	27396660	1155	*	5.51	6.17	4.27	1.9	5.08e-05	0.00672
7096	chr15	9252782	9253448	667	*	4.48	5.18	3.05	2.13	5.16e-05	0.00677
9698	chr18	12302222	12302732	511	*	3.43	4.28	1.17	3.1	5.18e-05	0.00677
21368	chr9	95845405	95846272	868	*	4.34	5.04	2.91	2.14	5.27e-05	0.00685
12988	chr3	36617115	36618539	1425	*	5.8	6.37	4.83	1.55	5.86e-05	0.00756
11404	chr2	10512594	10513143	550	*	5.04	5.69	3.82	1.87	6.1e-05	0.00784
10738	chr19	27393877	27395407	1531	*	7.09	7.62	6.23	1.39	6.15e-05	0.00784
3392	chr11	65088063	65088804	742	*	3.72	4.54	1.58	2.96	6.39e-05	0.00811
18686	chr7	58718859	58719174	316	*	3.06	3.93	0.6	3.32	6.73e-05	0.0085
1267	chr1	169211451	169212232	782	*	4.75	5.42	3.42	2	6.87e-05	0.00862
14802	chr4	86329456	86330165	710	*	3.51	4.32	1.46	2.86	7.25e-05	0.00905
6443	chr14	36883683	36884297	615	*	4.03	4.8	2.27	2.53	7.42e-05	0.00921
17775	chr6	108444953	108445433	481	*	3.61	4.4	1.69	2.71	7.48e-05	0.00923
2041	chr10	59540243	59541105	863	*	4.88	5.49	3.78	1.71	7.64e-05	0.00937
10753	chr19	28520357	28522257	1901	*	6.89	7.39	6.11	1.29	7.89e-05	0.00962
1739	chr10	20486545	20487322	778	*	4.68	5.38	3.28	2.1	7.98e-05	0.00964
18012	chr6	127458241	127458840	600	*	4.26	5.03	2.48	2.55	7.99e-05	0.00964
655	chr1	89714005	89715320	1316	*	6.12	6.7	5.15	1.55	8.2e-05	0.00983
17576	chr6	85918399	85920320	1922	*	6.93	7.48	6.04	1.44	8.27e-05	0.00986
16302	chr5	98878876	98879438	563	*	4.39	5.11	2.9	2.21	8.38e-05	0.00995
14018	chr3	142917262	142917692	431	*	3.2	4.04	0.93	3.11	8.47e-05	0.01
8552	chr16	49642647	49643201	555	*	3.45	4.24	1.53	2.71	8.61e-05	0.0101
802	chr1	125072891	125073379	489	*	4.1	4.84	2.52	2.32	8.83e-05	0.0103
21641	chrX	9412067	9412530	464	*	4.02	4.76	2.4	2.35	9.01e-05	0.0105
15863	chr5	49344200	49345536	1337	*	6.61	7.18	5.65	1.54	9.27e-05	0.0107
2613	chr10	111205156	111206827	1672	*	6.34	6.9	5.43	1.47	9.48e-05	0.0109
783	chr1	119877346	119877907	562	*	3.88	4.66	2.07	2.6	0.000101	0.0116
125	chr1	30801885	30802285	401	*	3.63	4.4	1.88	2.52	0.000108	0.0123
5962	chr13	99048684	99049269	586	*	3.58	4.36	1.79	2.57	0.000111	0.0125
16291	chr5	97089096	97090583	1488	*	5.72	6.31	4.7	1.61	0.000111	0.0125
2121	chr10	68229701	68230962	1262	*	5.61	6.24	4.44	1.8	0.000113	0.0126
8834	chr16	96262133	96262749	617	*	4.46	5.14	3.14	2	0.000115	0.0128
9410	chr17	75770814	75771234	421	*	3.75	4.51	2.06	2.44	0.000115	0.0128
16386	chr5	104511129	104511996	868	*	4.77	5.43	3.51	1.92	0.000123	0.0136
19478	chr8	13577845	13578138	294	*	2.86	3.78	-0.28	4.05	0.000129	0.0142
16851	chr5	149021160	149021786	627	*	4.51	5.18	3.21	1.97	0.000132	0.0144
2454	chr10	95119795	95120658	864	*	5.59	6.11	4.76	1.35	0.000133	0.0145
6228	chr14	12072852	12075411	2560	*	7.63	8.15	6.79	1.37	0.000134	0.0145
8298	chr16	28990031	28990790	760	*	4.51	5.25	2.92	2.33	0.000138	0.0148
13110	chr3	57566688	57567209	522	*	3.32	4.11	1.4	2.71	0.000139	0.0149
10283	chr18	74570253	74570919	667	*	3.86	4.6	2.27	2.32	0.000143	0.0151
11779	chr2	60582780	60584122	1343	*	5.47	6.09	4.36	1.72	0.000143	0.0151
15293	chr4	132469632	132470434	803	*	4.97	5.67	3.58	2.09	0.000143	0.0151
9413	chr17	75797109	75797610	502	*	3.67	4.45	1.82	2.63	0.000144	0.0151
10750	chr19	28191736	28192744	1009	*	5.51	6.06	4.61	1.45	0.000151	0.0158
11361	chr2	5286182	5286794	613	*	4.39	5.06	3.08	1.98	0.000152	0.0158
15851	chr5	46160456	46161265	810	*	4.7	5.33	3.56	1.76	0.000153	0.0158
13205	chr3	66964872	66965448	577	*	3.41	4.2	1.53	2.67	0.000155	0.0159
2261	chr10	79813891	79815309	1419	*	6.16	6.68	5.34	1.34	0.000157	0.0161
16010	chr5	71998511	71999154	644	*	3.84	4.59	2.21	2.38	0.000158	0.0161
856	chr1	131211569	131212033	465	*	3.86	4.58	2.37	2.21	0.000158	0.0161
19021	chr7	101150636	101151528	893	*	5.34	6.03	3.96	2.07	0.00016	0.0162
2411	chr10	92693294	92693677	384	*	3.33	4.15	1.22	2.92	0.000161	0.0162
21242	chr9	79795757	79797071	1315	*	6.2	6.71	5.43	1.28	0.000161	0.0162
13756	chr3	118552260	118553207	948	*	5.63	6.22	4.63	1.59	0.000165	0.0164
3076	chr11	30367646	30368107	462	*	2.79	3.71	-0.28	3.98	0.000165	0.0164
931	chr1	135821050	135821354	305	*	3.09	3.95	0.71	3.23	0.000168	0.0166
14656	chr4	63172259	63172488	230	*	2.73	3.64	-0.28	3.92	0.000168	0.0166
13222	chr3	69094142	69095101	960	*	5.03	5.66	3.88	1.78	0.000169	0.0166
557	chr1	82992108	82992442	335	*	2.75	3.66	-0.28	3.94	0.00017	0.0166
7991	chr15	102561934	102563134	1201	*	6.34	6.89	5.44	1.45	0.000172	0.0167
7762	chr15	82542958	82543281	324	*	3.63	4.39	1.9	2.49	0.000175	0.0169
7793	chr15	85445541	85446301	761	*	4	4.78	2.16	2.62	0.000176	0.017
3074	chr11	30366166	30367016	851	*	5.32	5.89	4.33	1.56	0.000183	0.0176
18689	chr7	61658096	61658606	511	*	3.87	4.64	2.11	2.53	0.000185	0.0177
21435	chr9	104171683	104172695	1013	*	5.08	5.67	4.05	1.62	0.000188	0.0178
9982	chr18	43736974	43737502	529	*	3.75	4.5	2.12	2.38	0.00019	0.0179
2864	chr11	5297461	5297866	406	*	3.35	4.11	1.61	2.5	0.000203	0.0191
21321	chr9	91981871	91982519	649	*	4.07	4.81	2.46	2.35	0.000204	0.0191
16019	chr5	72519443	72519939	497	*	3.76	4.52	2.1	2.41	0.000205	0.0192
6324	chr14	22782359	22782711	353	*	2.78	3.69	-0.28	3.97	0.000206	0.0192
13284	chr3	79727050	79727578	529	*	4.17	4.85	2.84	2.02	0.000208	0.0193
7434	chr15	55272037	55272602	566	*	3.79	4.49	2.35	2.14	0.000215	0.0199
21054	chr9	67837322	67837836	515	*	3.85	4.58	2.32	2.26	0.000219	0.02
10758	chr19	28916224	28917149	926	*	5.72	6.31	4.71	1.6	0.000219	0.02
2165	chr10	69253228	69253785	558	*	3.97	4.66	2.61	2.05	0.00022	0.02
20559	chr9	22330762	22331308	547	*	4.39	5.08	3.01	2.07	0.000224	0.0204
10192	chr18	64476937	64477664	728	*	3.77	4.5	2.22	2.28	0.000231	0.0209
11689	chr2	50143365	50143785	421	*	3.43	4.2	1.68	2.52	0.000233	0.021
15683	chr5	25178548	25179006	459	*	3.74	4.44	2.32	2.12	0.000237	0.0212
2150	chr10	69012701	69013178	478	*	3.64	4.41	1.87	2.54	0.000242	0.0216
21532	chr9	113146708	113147254	547	*	3.6	4.35	1.96	2.39	0.000246	0.0219
14121	chr3	153223177	153223477	301	*	2.72	3.6	0.04	3.56	0.000253	0.0224
6542	chr14	51375956	51377131	1176	*	5.55	6.12	4.59	1.53	0.000262	0.0231
4940	chr12	110203481	110203770	290	*	2.67	3.57	-0.28	3.85	0.000265	0.0231
10460	chr19	7633081	7633548	468	*	3.62	4.35	2.09	2.25	0.000265	0.0231
2305	chr10	84704944	84705426	483	*	3.56	4.29	2.01	2.27	0.000265	0.0231
20252	chr8	109823403	109824152	750	*	5.11	5.72	4.03	1.69	0.000269	0.0234
9037	chr17	28451027	28452518	1492	*	6.62	7.1	5.9	1.2	0.000277	0.0239
44	chr1	9985020	9986166	1147	*	6.6	7.11	5.82	1.29	0.000282	0.0243
21409	chr9	102424116	102424614	499	*	3.88	4.56	2.52	2.04	0.000289	0.0247
17093	chr6	29538946	29539319	374	*	3.07	3.89	1.01	2.88	0.000292	0.0249
3470	chr11	74750640	74751097	458	*	3.76	4.48	2.26	2.23	0.000292	0.0249
424	chr1	69024626	69025082	457	*	3.8	4.52	2.28	2.25	0.000294	0.0249
16339	chr5	101858822	101859252	431	*	3.32	4.1	1.5	2.6	0.000297	0.025
11163	chr19	46768489	46769396	908	*	5.11	5.69	4.13	1.56	0.000305	0.0256
20302	chr8	115968141	115968525	385	*	3.32	4.09	1.51	2.58	0.000306	0.0256
3878	chr11	105654432	105655324	893	*	5.12	5.76	3.94	1.83	0.000322	0.0269
8279	chr16	26505026	26506306	1281	*	5.31	5.9	4.3	1.6	0.000324	0.0269
5595	chr13	51111189	51111769	581	*	4.25	4.93	2.91	2.02	0.000333	0.0276
15631	chr5	17889299	17889824	526	*	3.64	4.38	2.04	2.34	0.000336	0.0277
7153	chr15	13171649	13172140	492	*	4	4.72	2.54	2.18	0.000343	0.0282
16417	chr5	107236782	107237210	429	*	2.86	3.78	-0.28	4.05	0.000348	0.0285
15583	chr5	8686978	8688335	1358	*	5.77	6.39	4.65	1.73	0.00035	0.0286
6693	chr14	65878843	65879081	239	*	2.86	3.7	0.6	3.09	0.000351	0.0286
15117	chr4	113245782	113246474	693	*	4.43	5.1	3.14	1.97	0.000355	0.0287
8010	chr16	3923431	3923867	437	*	3.44	4.2	1.74	2.46	0.000359	0.0289
15501	chr4	150575337	150575882	546	*	3.97	4.68	2.54	2.14	0.000363	0.0292
1024	chr1	150177108	150177877	770	*	4.5	5.19	3.16	2.03	0.000364	0.0292
21376	chr9	96891615	96892132	518	*	3.66	4.44	1.89	2.55	0.000365	0.0292
969	chr1	137194900	137195993	1094	*	5.53	6.09	4.62	1.47	0.000368	0.0293
13950	chr3	135501177	135501473	297	*	2.85	0.72	3.68	-2.96	0.000371	0.0294
4169	chr12	10445447	10446324	878	*	5.4	5.93	4.57	1.36	0.000372	0.0294
756	chr1	112947776	112948316	541	*	4.14	4.85	2.67	2.17	0.000377	0.0297
1629	chr10	10424626	10426270	1645	*	6.16	6.7	5.28	1.42	0.000383	0.0301
8542	chr16	46622700	46623665	966	*	5.39	5.91	4.54	1.37	0.000387	0.0302
15668	chr5	23513396	23513765	370	*	3.19	4.01	1.08	2.93	0.00039	0.0304
6204	chr14	8331402	8333093	1692	*	6.01	6.5	5.27	1.23	0.000392	0.0304
21495	chr9	110149942	110150697	756	*	4.72	5.34	3.6	1.74	0.000398	0.0308
15397	chr4	140452432	140452883	452	*	4.19	4.84	2.98	1.86	0.000402	0.031
12768	chr3	9211521	9212207	687	*	5.14	5.7	4.2	1.5	0.000406	0.0312
16014	chr5	72266835	72267412	578	*	4.08	4.74	2.81	1.93	0.000419	0.032
15399	chr4	140636371	140636623	253	*	2.92	3.74	0.87	2.87	0.000439	0.0334
10525	chr19	11168968	11169369	402	*	3.63	4.35	2.12	2.23	0.000447	0.034
6403	chr14	31565624	31565966	343	*	3.47	4.21	1.88	2.32	0.000449	0.034
16170	chr5	89067193	89067667	475	*	3.84	4.51	2.55	1.97	0.000454	0.0343
9389	chr17	73602675	73603021	347	*	2.63	3.51	0.04	3.47	0.000459	0.0345
5784	chr13	72572307	72572749	443	*	4.14	4.79	2.93	1.86	0.000464	0.0348
19489	chr8	18021070	18021633	564	*	3.62	4.32	2.21	2.11	0.00047	0.0351
2405	chr10	91594304	91595646	1343	*	6.36	6.86	5.6	1.26	0.00048	0.0357
12580	chr2	158165997	158166262	266	*	2.8	3.65	0.48	3.16	0.000502	0.0372
7607	chr15	75142443	75142832	390	*	3.2	3.96	1.5	2.46	0.000504	0.0372
4291	chr12	31539174	31540224	1051	*	6.13	6.57	5.49	1.08	0.000504	0.0372
11974	chr2	76665566	76666147	582	*	4.19	4.83	3.04	1.78	0.000523	0.0384
6401	chr14	31515672	31516035	364	*	3.34	4.09	1.7	2.39	0.000527	0.0385
5169	chr13	20418168	20419070	903	*	5.33	5.91	4.34	1.57	0.000539	0.0393
11128	chr19	44649121	44649622	502	*	3.76	4.51	2.12	2.39	0.000541	0.0393
7761	chr15	82512171	82512558	388	*	3.78	4.47	2.41	2.05	0.000543	0.0394
13204	chr3	66959172	66959716	545	*	3.96	4.61	2.76	1.84	0.000555	0.0401
12582	chr2	158215098	158215661	564	*	4.86	5.43	3.91	1.52	0.000568	0.0409
14482	chr4	49205682	49206318	637	*	3.78	4.46	2.46	2	0.000589	0.0423
9629	chr18	6450629	6450882	254	*	2.51	3.4	-0.28	3.68	0.000596	0.0425
20423	chr8	126473532	126474136	605	*	3.37	4.19	1.3	2.89	0.000596	0.0425
13565	chr3	98892114	98894075	1962	*	6.99	7.5	6.19	1.31	0.000603	0.0428
9345	chr17	66753952	66754699	748	*	5.57	6.07	4.81	1.26	0.000616	0.0437
17209	chr6	38110420	38111048	629	*	4.73	5.34	3.64	1.7	0.000627	0.0442
8356	chr16	32427586	32428003	418	*	3.9	4.56	2.65	1.9	0.000628	0.0442
8321	chr16	30073113	30074037	925	*	5.44	6.02	4.45	1.57	0.000635	0.0446
2849	chr11	3937228	3937747	520	*	4.08	4.77	2.74	2.03	0.000638	0.0446
10697	chr19	24659698	24660124	427	*	2.72	3.58	0.3	3.27	0.000645	0.0448
18370	chr7	6883500	6884100	601	*	3.92	4.59	2.64	1.95	0.000645	0.0448
15909	chr5	53656070	53657449	1380	*	5.69	6.21	4.87	1.34	0.000647	0.0448
18690	chr7	61751276	61752591	1316	*	5.67	6.15	4.93	1.23	0.000655	0.0451
481	chr1	74404207	74404787	581	*	4.41	5.02	3.3	1.73	0.000656	0.0451
11993	chr2	79448035	79448767	733	*	4.48	5.1	3.38	1.72	0.000657	0.0451
11129	chr19	44741385	44742092	708	*	4.25	4.86	3.17	1.69	0.000673	0.046
6997	chr14	122661593	122662111	519	*	4.26	4.92	3.02	1.9	0.000675	0.046
15821	chr5	43788248	43790034	1787	*	6.31	6.84	5.47	1.37	0.000683	0.0464
8924	chr17	10414450	10415022	573	*	4.58	5.2	3.48	1.71	0.000691	0.0467
14839	chr4	92826977	92827550	574	*	4.57	5.19	3.45	1.74	0.000692	0.0467
16381	chr5	104398237	104400295	2059	*	6.62	7.11	5.88	1.24	0.000704	0.0474
642	chr1	88399284	88399746	463	*	3.68	4.43	2	2.43	0.000715	0.048
10665	chr19	22057722	22058088	367	*	3.59	2.24	4.27	-2.03	0.000742	0.0496
10044	chr18	53138260	53139130	871	*	5.14	5.67	4.3	1.37	0.000746	0.0498
17967	chr6	122637491	122637901	411	*	3.9	4.6	2.47	2.14	0.000756	0.0503
13213	chr3	67586353	67586998	646	*	4.37	4.99	3.28	1.71	0.000759	0.0503
6953	chr14	117754999	117755593	595	*	4.03	4.71	2.72	1.99	0.000762	0.0504
14227	chr4	10954978	10955428	451	*	2.95	3.77	0.88	2.88	0.000774	0.051
14624	chr4	62018129	62018478	350	*	3.06	3.86	1.15	2.71	0.000792	0.052
7559	chr15	67017561	67018239	679	*	4.24	4.9	2.97	1.93	0.000824	0.054
16011	chr5	71999220	71999883	664	*	4.14	4.84	2.72	2.12	0.000838	0.0548
21873	chrX	140429614	140430037	424	*	3.84	4.52	2.48	2.04	0.000847	0.0552
11911	chr2	71251372	71251876	505	*	3.94	4.67	2.4	2.27	0.000863	0.056
15866	chr5	50034947	50035433	487	*	3.56	4.28	2.05	2.23	0.000865	0.056
3497	chr11	77476848	77477262	415	*	4.1	4.73	2.96	1.77	0.000874	0.0564
20620	chr9	31353755	31354456	702	*	4.33	4.96	3.21	1.75	0.000876	0.0564
18617	chr7	44818725	44819170	446	*	3.32	4.05	1.77	2.28	0.000882	0.0566
5396	chr13	37477961	37478331	371	*	2.87	3.7	0.75	2.94	0.000888	0.0568
3075	chr11	30367106	30367570	465	*	3.83	4.48	2.62	1.86	0.000917	0.0585
13738	chr3	116890548	116890963	416	*	3.95	4.63	2.63	1.99	0.000919	0.0585
738	chr1	106234302	106234849	548	*	4.41	5	3.4	1.61	0.000922	0.0585
13040	chr3	49738598	49739225	628	*	4.59	5.2	3.5	1.7	0.00095	0.0601
21918	chrX	162723340	162723611	272	*	2.75	3.58	0.58	3	0.000955	0.0603
3003	chr11	21564624	21565260	637	*	4.25	4.86	3.16	1.7	0.000978	0.0615
11200	chr19	53127336	53127965	630	*	4.53	5.14	3.48	1.66	0.000983	0.0616
13581	chr3	100810319	100810987	669	*	4.2	4.87	2.93	1.94	0.000988	0.0618
2951	chr11	18055817	18057093	1277	*	5.76	6.31	4.87	1.44	0.00101	0.0626
12973	chr3	35141307	35142155	849	*	5.4	5.94	4.53	1.41	0.00101	0.0626
12106	chr2	102380486	102381131	646	*	4.36	4.96	3.34	1.61	0.00101	0.0626
1944	chr10	42972249	42972476	228	*	2.4	3.29	-0.28	3.57	0.00101	0.0626
18366	chr7	6243814	6245033	1220	*	6.18	6.67	5.42	1.25	0.00103	0.0636
13963	chr3	137033251	137033776	526	*	4	4.67	2.74	1.92	0.00107	0.0654
10544	chr19	12418412	12418873	462	*	3.74	4.44	2.34	2.1	0.00107	0.0654
8154	chr16	22663224	22663566	343	*	3.4	4.1	1.97	2.12	0.00107	0.0654
9305	chr17	60749753	60750665	913	*	5.33	5.88	4.43	1.45	0.00108	0.066
16320	chr5	99852419	99852780	362	*	3.63	4.32	2.25	2.07	0.00109	0.066
21523	chr9	112022721	112024170	1450	*	6.23	6.76	5.38	1.38	0.00109	0.0663
10634	chr19	20744176	20745540	1365	*	7.14	7.56	6.56	1	0.0011	0.0665
4272	chr12	29078602	29080336	1735	*	7.18	7.56	6.65	0.92	0.0011	0.0665
13686	chr3	110655233	110656068	836	*	4.67	5.32	3.48	1.84	0.00111	0.0668
15377	chr4	138509971	138510342	372	*	3.01	3.76	1.31	2.46	0.00114	0.0685
1121	chr1	157354487	157355230	744	*	5.25	5.78	4.42	1.36	0.00115	0.0688
17787	chr6	108632105	108633049	945	*	5.43	5.99	4.52	1.46	0.00116	0.069
13351	chr3	84741025	84741503	479	*	4.09	4.76	2.81	1.95	0.00117	0.0692
6838	chr14	77931219	77932099	881	*	5.88	6.32	5.23	1.09	0.00117	0.0692
16945	chr6	8951869	8952387	519	*	3.33	4.09	1.64	2.45	0.00117	0.0694
6517	chr14	47823439	47824804	1366	*	5.29	5.84	4.38	1.46	0.00118	0.0694
10253	chr18	68276303	68277044	742	*	4.89	5.46	3.93	1.54	0.00121	0.0711
13941	chr3	133818796	133819999	1204	*	6.17	6.68	5.37	1.31	0.00121	0.0711
16392	chr5	105301941	105302229	289	*	3.27	3.99	1.75	2.24	0.00122	0.0715
20762	chr9	46238942	46239383	442	*	4	4.64	2.85	1.78	0.00122	0.0715
5560	chr13	46695460	46696079	620	*	4.55	5.14	3.51	1.63	0.00127	0.0742
93	chr1	21323677	21325004	1328	*	6.43	6.92	5.68	1.25	0.00128	0.0745
11186	chr19	49359555	49360937	1383	*	6.33	6.82	5.59	1.24	0.00129	0.0747
12090	chr2	94066750	94068401	1652	*	5.43	6.02	4.43	1.59	0.0013	0.0747
13580	chr3	100785613	100785999	387	*	3.39	4.15	1.71	2.44	0.0013	0.0747
7214	chr15	27995038	27996098	1061	*	6.18	6.63	5.53	1.09	0.00134	0.0772
7080	chr15	8268145	8268945	801	*	4.78	5.33	3.9	1.43	0.00135	0.0774
10461	chr19	7644797	7645032	236	*	2.76	3.58	0.71	2.86	0.00136	0.0776
395	chr1	66550580	66551413	834	*	3.97	4.63	2.73	1.9	0.00137	0.078
9145	chr17	34946602	34947304	703	*	4.71	5.29	3.73	1.56	0.00137	0.078
14285	chr4	19816917	19817378	462	*	3.71	4.41	2.3	2.12	0.00138	0.0782
10261	chr18	69383394	69383888	495	*	3.75	4.4	2.57	1.83	0.00139	0.0786
21181	chr9	77005578	77005961	384	*	3.13	3.88	1.48	2.4	0.00139	0.0787
10432	chr19	5575302	5575802	501	*	4.02	4.65	2.86	1.79	0.0014	0.0787
21900	chrX	151808043	151808726	684	*	4.7	5.3	3.65	1.65	0.00141	0.0794
17294	chr6	49977536	49978321	786	*	4.41	5	3.41	1.59	0.00144	0.0804
17880	chr6	117145646	117146437	792	*	5.07	5.59	4.24	1.35	0.00144	0.0804
1434	chr1	183764452	183765053	602	*	4.13	4.79	2.9	1.89	0.00145	0.0806
14077	chr3	148982254	148983000	747	*	5.2	5.74	4.33	1.41	0.00146	0.0814
10725	chr19	26730556	26730803	248	*	2.75	3.56	0.71	2.84	0.00149	0.0824
14231	chr4	11075105	11075705	601	*	3.88	4.51	2.77	1.74	0.00149	0.0824
12253	chr2	120588499	120588768	270	*	3.19	3.93	1.64	2.29	0.0015	0.0824
10269	chr18	70566056	70567310	1255	*	5.6	6.12	4.78	1.34	0.0015	0.0824
20424	chr8	126478549	126479521	973	*	5.61	6.11	4.85	1.26	0.00151	0.0828
17239	chr6	41127922	41128279	358	*	3.13	3.88	1.5	2.38	0.00151	0.0828
16548	chr5	122016612	122017594	983	*	5.86	6.31	5.19	1.12	0.00152	0.0828
15562	chr5	4733095	4733653	559	*	3.64	4.33	2.29	2.04	0.00153	0.083
19212	chr7	122665350	122666542	1193	*	5.27	5.81	4.39	1.41	0.00153	0.083
19330	chr7	138472563	138472890	328	*	3	3.75	1.33	2.42	0.00153	0.083
1389	chr1	180222010	180222597	588	*	4.61	5.17	3.7	1.46	0.00154	0.0833
21118	chr9	71484496	71485762	1267	*	6.52	6.91	6	0.91	0.00155	0.0833
15870	chr5	51039373	51040598	1226	*	6.05	6.53	5.33	1.2	0.00155	0.0833
11241	chr19	55484257	55485321	1065	*	6.08	6.51	5.49	1.02	0.00156	0.0836
8928	chr17	10737678	10738445	768	*	4.39	4.99	3.34	1.64	0.00156	0.0836
4814	chr12	98263493	98264146	654	*	4.17	4.86	2.79	2.07	0.00156	0.0836
1695	chr10	18409135	18409932	798	*	4.76	5.39	3.6	1.79	0.00158	0.0838
16900	chr6	5174123	5174806	684	*	4	4.66	2.72	1.94	0.00158	0.0838
10701	chr19	24720582	24721284	703	*	5.14	5.65	4.34	1.3	0.00158	0.0838
17550	chr6	83905082	83905937	856	*	5.38	5.94	4.47	1.47	0.0016	0.0846
482	chr1	74452325	74453002	678	*	4.62	5.22	3.58	1.65	0.0016	0.0846
15012	chr4	104972492	104974161	1670	*	6.24	6.71	5.53	1.18	0.00162	0.0854
11240	chr19	55480734	55481608	875	*	5.18	5.71	4.36	1.34	0.00163	0.0858
7032	chr15	3499794	3501103	1310	*	6.58	7.04	5.89	1.15	0.00165	0.0862
3926	chr11	107403418	107403845	428	*	3.52	4.19	2.23	1.96	0.00165	0.0865
12059	chr2	91320610	91321007	398	*	3.32	4.04	1.85	2.19	0.00166	0.0865
8599	chr16	56312768	56313165	398	*	2.91	3.67	1.18	2.5	0.00167	0.0868
15227	chr4	124431901	124432458	558	*	4.36	4.92	3.42	1.5	0.00169	0.0879
20988	chr9	64234525	64235848	1324	*	5.64	6.15	4.84	1.31	0.00171	0.0882
17619	chr6	89232014	89232342	329	*	3.75	4.38	2.61	1.77	0.00171	0.0882
17253	chr6	47341422	47341910	489	*	3.05	3.85	1.09	2.76	0.00173	0.0891
12620	chr2	163103073	163103531	459	*	4.04	4.69	2.82	1.87	0.00173	0.0891
5099	chr13	9715159	9716328	1170	*	6.35	6.78	5.73	1.05	0.00176	0.0904
14605	chr4	59717365	59718152	788	*	5.1	5.64	4.24	1.4	0.00177	0.0904
18145	chr6	138261819	138262538	720	*	4.62	5.16	3.73	1.43	0.00178	0.0907
2703	chr10	120390777	120392016	1240	*	6.66	7.05	6.12	0.92	0.00181	0.0922
12753	chr3	3614176	3615901	1726	*	6.09	6.5	5.53	0.97	0.00183	0.0929
16709	chr5	138080100	138080829	730	*	4.88	5.49	3.82	1.67	0.00185	0.0936
12732	chr2	178636791	178637224	434	*	3.33	4.09	1.62	2.48	0.00188	0.0949
3567	chr11	83851533	83854325	2793	*	7.23	7.61	6.7	0.91	0.0019	0.0957
8705	chr16	81175576	81175775	200	*	2.5	3.32	0.4	2.93	0.00192	0.0965
20086	chr8	91378519	91380376	1858	*	7.39	7.8	6.82	0.98	0.00192	0.0965
10196	chr18	64592655	64593095	441	*	3.85	4.51	2.63	1.88	0.00194	0.097
9913	chr18	38337653	38338323	671	*	3.98	4.64	2.72	1.92	0.00194	0.0972
12696	chr2	169755046	169755537	492	*	3.69	4.37	2.39	1.98	0.00197	0.0985
10756	chr19	28569665	28570293	629	*	4.18	4.8	3.09	1.7	0.00198	0.0986
6783	chr14	73453321	73453653	333	*	3.2	3.91	1.78	2.13	0.002	0.0993
9728	chr18	15337480	15338210	731	*	4.37	5	3.24	1.76	0.00205	0.102
657	chr1	89898148	89898683	536	*	4.07	4.7	2.93	1.76	0.00206	0.102
20214	chr8	106623054	106623929	876	*	4.74	5.32	3.78	1.54	0.00206	0.102
6217	chr14	11264515	11264853	339	*	3.44	4.12	2.1	2.02	0.00209	0.103
16940	chr6	8469519	8470834	1316	*	5.69	6.25	4.79	1.45	0.00214	0.105
19181	chr7	119561287	119561746	460	*	3.62	4.29	2.35	1.94	0.00214	0.105
8960	chr17	15125961	15126410	450	*	3.41	4.15	1.8	2.35	0.00216	0.106
15877	chr5	51445454	51447193	1740	*	6.66	7.09	6.04	1.05	0.00218	0.106
16617	chr5	126565103	126566471	1369	*	7.03	7.44	6.44	1	0.00221	0.108
11466	chr2	18441069	18442512	1444	*	6.99	7.67	5.65	2.02	0.00223	0.108
6943	chr14	116947786	116948556	771	*	4.39	4.97	3.43	1.54	0.00223	0.108
6170	chr13	116441195	116441978	784	*	4.49	5.11	3.39	1.71	0.00223	0.108
11910	chr2	71243067	71244820	1754	*	7.08	7.49	6.49	1	0.00224	0.108
13153	chr3	60324035	60324892	858	*	4.64	5.21	3.68	1.53	0.00224	0.108
13406	chr3	89505916	89506316	401	*	3.82	4.46	2.65	1.81	0.00224	0.108
8586	chr16	55532595	55533084	490	*	3.7	4.37	2.42	1.95	0.00228	0.109
6960	chr14	118040531	118041161	631	*	4.41	5	3.39	1.61	0.00228	0.109
20563	chr9	23119683	23121028	1346	*	6.18	6.6	5.58	1.02	0.0023	0.11
7750	chr15	82240703	82241750	1048	*	5.07	5.62	4.16	1.46	0.00231	0.11
1125	chr1	157886918	157887871	954	*	5.7	6.15	5.04	1.1	0.00231	0.11
212	chr1	42741489	42741872	384	*	2.93	3.71	1.09	2.62	0.00234	0.111
14064	chr3	147579035	147579529	495	*	3.94	4.56	2.79	1.77	0.00238	0.112
12487	chr2	147961447	147962003	557	*	3.69	4.33	2.49	1.84	0.00238	0.112
5523	chr13	44243146	44243540	395	*	3.95	4.55	2.93	1.61	0.00238	0.112
1052	chr1	151689911	151690538	628	*	4.2	4.83	3.04	1.8	0.00243	0.114
4909	chr12	104381987	104382371	385	*	3.02	3.77	1.35	2.42	0.00244	0.114
14448	chr4	45585325	45585921	597	*	4.54	5.06	3.72	1.34	0.00244	0.114
6942	chr14	116945686	116946713	1028	*	5.54	6.07	4.71	1.36	0.00244	0.114
18570	chr7	35355292	35355778	487	*	3.77	4.43	2.53	1.9	0.00244	0.114
9106	chr17	32021812	32022456	645	*	4.26	4.84	3.25	1.59	0.00251	0.117
19490	chr8	18021703	18022298	596	*	3.46	4.13	2.16	1.96	0.00251	0.117
12334	chr2	128566114	128566780	667	*	4.87	5.4	4.04	1.36	0.00253	0.117
20493	chr9	7987152	7987564	413	*	3.14	3.89	1.46	2.43	0.00253	0.117
9259	chr17	51510806	51511276	471	*	3.46	4.18	1.95	2.23	0.00259	0.119
5105	chr13	10442898	10443972	1075	*	5.26	5.84	4.27	1.57	0.00263	0.121
2210	chr10	75078280	75078809	530	*	3.52	4.22	2.12	2.1	0.00264	0.121
4969	chr12	112343110	112343538	429	*	3.37	4.04	2.1	1.94	0.00265	0.122
14840	chr4	92827739	92828033	295	*	2.56	3.37	0.53	2.84	0.00267	0.122
11202	chr19	53185803	53187064	1262	*	5.23	5.8	4.27	1.52	0.00274	0.125
1949	chr10	43378500	43379387	888	*	5.27	5.84	4.34	1.5	0.00275	0.125
8944	chr17	12935589	12936479	891	*	5.21	5.73	4.41	1.32	0.00281	0.128
11115	chr19	44056103	44057439	1337	*	5.84	6.36	5	1.36	0.00286	0.13
11704	chr2	51497777	51498407	631	*	4.07	4.68	2.99	1.69	0.00287	0.13
4330	chr12	35573317	35574014	698	*	4.38	4.98	3.36	1.62	0.00288	0.13
13446	chr3	94830687	94832068	1382	*	5.88	6.34	5.2	1.14	0.0029	0.131
10582	chr19	17310917	17311836	920	*	4.25	4.88	3.1	1.77	0.00292	0.131
6957	chr14	118021519	118021823	305	*	2.35	3.19	0.04	3.15	0.00292	0.131
17435	chr6	66998741	67000361	1621	*	5.8	6.25	5.12	1.14	0.00293	0.131
1717	chr10	19924259	19924949	691	*	4.84	5.38	3.97	1.41	0.00303	0.135
1481	chr1	187755422	187756951	1530	*	5.95	6.41	5.28	1.13	0.00304	0.135
6977	chr14	121145386	121146034	649	*	4.71	5.32	3.64	1.68	0.00305	0.136
9226	chr17	47246474	47247178	705	*	4.77	5.27	3.98	1.29	0.00309	0.138
15120	chr4	114345166	114345954	789	*	4.85	5.44	3.82	1.62	0.00314	0.139
21375	chr9	96787953	96788251	299	*	2.66	3.48	0.52	2.96	0.00314	0.139
7574	chr15	67468919	67470388	1470	*	6.07	6.57	5.3	1.27	0.00319	0.141
13428	chr3	93589734	93590077	344	*	3.28	3.96	1.98	1.98	0.00321	0.141
11345	chr2	4572374	4573527	1154	*	5.95	6.35	5.39	0.96	0.00322	0.141
3578	chr11	84073762	84074248	487	*	3.78	4.46	2.42	2.04	0.00323	0.141
20167	chr8	103538456	103539069	614	*	4.66	5.24	3.67	1.57	0.00323	0.141
9412	chr17	75795970	75796551	582	*	3.94	4.57	2.79	1.78	0.00324	0.141
1483	chr1	187762026	187764719	2694	*	7.66	8.12	6.98	1.14	0.00324	0.141
5004	chr13	3260489	3260810	322	*	2.41	3.29	-0.28	3.57	0.00326	0.142
2057	chr10	61277885	61278778	894	*	4.98	5.49	4.19	1.3	0.00329	0.143
10759	chr19	28928165	28929972	1808	*	7.12	7.57	6.44	1.13	0.00337	0.146
2224	chr10	75784408	75785148	741	*	4.32	4.86	3.44	1.42	0.0034	0.147
10854	chr19	32538995	32539590	596	*	4.11	4.68	3.16	1.52	0.00347	0.15
12993	chr3	37316154	37317388	1235	*	5.62	6.12	4.83	1.29	0.00355	0.153
13349	chr3	84640123	84641096	974	*	5.56	6.03	4.88	1.14	0.00358	0.154
6553	chr14	52119718	52120101	384	*	3.2	3.88	1.89	1.99	0.0036	0.155
7986	chr15	102309721	102310087	367	*	3.23	3.91	1.89	2.02	0.00361	0.155
3550	chr11	82852999	82853438	440	*	3.28	3.95	1.98	1.97	0.00362	0.155
15685	chr5	25252249	25253307	1059	*	5.66	6.11	5	1.1	0.00363	0.155
16363	chr5	103365039	103365334	296	*	3.43	4.09	2.19	1.91	0.00364	0.155
4459	chr12	56905917	56906305	389	*	3.46	4.11	2.26	1.85	0.00365	0.155
15691	chr5	27608330	27609627	1298	*	6.11	6.81	4.7	2.1	0.00374	0.159
12766	chr3	8691974	8692392	419	*	3.27	3.95	1.95	2	0.00378	0.16
744	chr1	107586247	107586680	434	*	4.01	4.58	3.07	1.51	0.00378	0.16
14527	chr4	53246512	53246858	347	*	3.07	3.78	1.64	2.14	0.00379	0.16
13721	chr3	116203784	116204648	865	*	5.43	5.91	4.72	1.18	0.00381	0.161
16971	chr6	15617143	15617828	686	*	4.41	5.03	3.32	1.71	0.00384	0.161
12727	chr2	173590887	173591096	210	*	2.78	3.53	1.12	2.4	0.00384	0.161
7430	chr15	55186820	55187114	295	*	2.73	3.48	1.07	2.42	0.00387	0.162
2324	chr10	86495922	86496232	311	*	3.35	4.02	2.08	1.94	0.00389	0.163
1673	chr10	17510288	17511277	990	*	5.65	6.16	4.86	1.31	0.0039	0.163
12816	chr3	16107327	16107940	614	*	4.19	4.8	3.11	1.7	0.00391	0.163
6014	chr13	101917090	101917451	362	*	3.37	4.05	2.06	1.98	0.00393	0.163
1729	chr10	20078088	20078669	582	*	4.88	5.4	4.09	1.31	0.00393	0.163
19491	chr8	18156019	18156555	537	*	4.43	4.97	3.59	1.38	0.00394	0.163
11067	chr19	42454125	42454490	366	*	3.21	3.9	1.85	2.05	0.00397	0.164
170	chr1	37298706	37299733	1028	*	5.47	5.98	4.67	1.31	0.00403	0.166
15656	chr5	22345203	22345795	593	*	4.15	4.74	3.14	1.6	0.00403	0.166
220	chr1	43877676	43878588	913	*	4.81	5.33	3.98	1.35	0.00405	0.166
2862	chr11	5093096	5093435	340	*	3.16	3.85	1.8	2.05	0.00411	0.168
4652	chr12	79317258	79317646	389	*	3.4	4.03	2.26	1.78	0.00411	0.168
21276	chr9	85343003	85343798	796	*	4.82	5.33	4	1.33	0.00412	0.168
14549	chr4	55707978	55708510	533	*	4.35	4.87	3.54	1.33	0.00414	0.169
16385	chr5	104470987	104471656	670	*	4.72	5.3	3.73	1.57	0.00416	0.169
213	chr1	42755897	42756434	538	*	3.91	4.54	2.77	1.77	0.00416	0.169
16040	chr5	74089407	74090220	814	*	5.58	6.02	4.93	1.09	0.00419	0.17
14970	chr4	102486753	102487291	539	*	4.15	4.7	3.25	1.45	0.0042	0.17
9175	chr17	42753605	42754515	911	*	5.85	6.27	5.24	1.03	0.00421	0.17
4754	chr12	84043803	84044554	752	*	5.56	5.98	4.95	1.03	0.00422	0.17
9067	chr17	30019051	30019750	700	*	4.24	4.81	3.31	1.5	0.00422	0.17
8265	chr16	25876903	25878786	1884	*	6.29	6.77	5.56	1.21	0.00424	0.17
1200	chr1	164414888	164416249	1362	*	6.9	7.29	6.35	0.95	0.00425	0.17
17534	chr6	73280879	73281454	576	*	3.88	4.49	2.79	1.7	0.00425	0.17
7085	chr15	8967759	8968614	856	*	5.01	5.52	4.2	1.32	0.00426	0.17
14138	chr3	157724455	157724852	398	*	3.31	4.01	1.9	2.11	0.00429	0.171
8427	chr16	37363616	37364364	749	*	5.17	5.67	4.4	1.27	0.00431	0.171
11276	chr19	57253063	57253417	355	*	3.32	3.96	2.13	1.83	0.00433	0.171
12212	chr2	115249239	115250643	1405	*	7.19	7.61	6.59	1.02	0.00433	0.171
14194	chr4	8219585	8219960	376	*	3.47	4.17	2.06	2.11	0.00433	0.171
17690	chr6	95846414	95847133	720	*	5.06	5.57	4.26	1.32	0.00433	0.171
7462	chr15	58588683	58589331	649	*	5.22	5.69	4.51	1.18	0.00434	0.171
12111	chr2	102551148	102551792	645	*	5.18	5.65	4.49	1.17	0.00436	0.172
21908	chrX	155337170	155337871	702	*	4.51	5.02	3.71	1.3	0.00436	0.172
5783	chr13	71960763	71961885	1123	*	4.89	5.44	4	1.44	0.00437	0.172
4028	chr11	113667016	113667577	562	*	4.5	5.03	3.65	1.38	0.00443	0.174
18973	chr7	97621131	97623332	2202	*	6.91	7.32	6.35	0.97	0.00449	0.175
15447	chr4	145055715	145056421	707	*	4.88	5.35	4.18	1.17	0.0045	0.175
17307	chr6	50731104	50731910	807	*	5.6	6.09	4.84	1.25	0.0045	0.175
14604	chr4	59663466	59663716	251	*	3.12	3.81	1.77	2.05	0.00451	0.176
20696	chr9	42512120	42513541	1422	*	5.32	5.8	4.57	1.23	0.00454	0.176
1226	chr1	165468529	165470660	2132	*	7.04	7.48	6.42	1.06	0.00457	0.177
13062	chr3	52468306	52468914	609	*	5	5.5	4.24	1.26	0.00459	0.178
13525	chr3	98081490	98081971	482	*	3.91	4.54	2.76	1.79	0.00463	0.179
9095	chr17	31609123	31610170	1048	*	5.53	6.01	4.82	1.19	0.00471	0.181
14443	chr4	45505422	45506029	608	*	4.39	4.94	3.48	1.46	0.00472	0.181
531	chr1	80391368	80391873	506	*	3.73	4.35	2.63	1.72	0.00472	0.181
12885	chr3	24115999	24116490	492	*	4.58	5.1	3.76	1.34	0.00477	0.183
16908	chr6	5282790	5283607	818	*	5.1	5.57	4.41	1.16	0.00477	0.183
10281	chr18	74475980	74476448	469	*	3.32	3.98	2.07	1.91	0.0048	0.184
19817	chr8	48489025	48490049	1025	*	5.69	6.14	5.03	1.11	0.00482	0.184
3890	chr11	106428520	106429118	599	*	4.44	4.97	3.62	1.35	0.00483	0.184
4369	chr12	40794732	40795218	487	*	4.43	4.94	3.61	1.33	0.00486	0.185
15151	chr4	116674953	116675429	477	*	3.6	4.24	2.42	1.82	0.00486	0.185
12110	chr2	102430650	102431095	446	*	3.85	4.42	2.9	1.51	0.00487	0.185
18261	chr6	144408038	144408440	403	*	3.91	4.49	2.93	1.56	0.00488	0.185
21922	chrX	164140103	164140599	497	*	4.08	4.76	2.75	2.01	0.00491	0.185
14757	chr4	81661018	81661514	497	*	3.74	4.33	2.71	1.62	0.00492	0.185
5225	chr13	23913599	23915460	1862	*	6.43	6.88	5.77	1.1	0.00494	0.185
2303	chr10	83555920	83556258	339	*	3.27	3.92	2.07	1.85	0.00495	0.185
13220	chr3	68777006	68777616	611	*	4.31	4.87	3.39	1.48	0.00496	0.185
8517	chr16	45471650	45473015	1366	*	6.4	6.86	5.7	1.16	0.00496	0.185
511	chr1	77965129	77966131	1003	*	4.98	5.53	4.06	1.47	0.00496	0.185
1547	chr1	193229127	193231131	2005	*	6.91	7.36	6.26	1.1	0.00497	0.185
4047	chr11	115450169	115450566	398	*	4.04	4.65	2.99	1.66	0.00497	0.185
15684	chr5	25246184	25247936	1753	*	6.06	6.56	5.27	1.29	0.00505	0.188
14114	chr3	152225580	152226279	700	*	4.6	5.16	3.66	1.5	0.00508	0.189
13124	chr3	58577112	58578374	1263	*	6.76	7.15	6.21	0.94	0.00514	0.191
1563	chr1	194471732	194472280	549	*	4.39	4.94	3.48	1.47	0.00515	0.191
973	chr1	138393189	138393588	400	*	3.4	4.07	2.15	1.92	0.00519	0.192
19811	chr8	47494679	47494893	215	*	2.52	3.28	0.79	2.49	0.00519	0.192
757	chr1	113193984	113194848	865	*	6.2	6.59	5.66	0.93	0.00521	0.192
2188	chr10	71156500	71156951	452	*	3.77	4.33	2.82	1.52	0.00522	0.192
4002	chr11	110700996	110701262	267	*	3.1	3.78	1.77	2.01	0.00524	0.192
21353	chr9	95539372	95539730	359	*	3.68	4.26	2.7	1.56	0.00525	0.192
10173	chr18	62104292	62105115	824	*	4.74	5.32	3.75	1.58	0.00531	0.194
2103	chr10	67211815	67212837	1023	*	5.4	5.86	4.72	1.14	0.00531	0.194
5309	chr13	31400171	31401132	962	*	5.68	6.13	5.04	1.09	0.00538	0.196
2349	chr10	87847629	87848369	741	*	4.66	5.15	3.91	1.24	0.00539	0.196
2083	chr10	66914606	66914988	383	*	2.86	3.61	1.25	2.35	0.0054	0.196
1697	chr10	18547048	18547627	580	*	4.62	5.1	3.88	1.22	0.00541	0.196
19372	chr7	141094023	141094342	320	*	3.1	3.78	1.73	2.05	0.00547	0.198
21504	chr9	110695288	110695804	517	*	3.61	4.26	2.4	1.86	0.00547	0.198
5834	chr13	86111267	86111838	572	*	4.74	5.27	3.88	1.39	0.00548	0.198
19635	chr8	34622107	34622874	768	*	5.08	5.53	4.42	1.11	0.00548	0.198
21367	chr9	95794899	95795594	696	*	5.61	6.03	5.01	1.02	0.00551	0.198
1813	chr10	26828719	26829302	584	*	4.65	5.18	3.78	1.4	0.00552	0.198
11800	chr2	62882612	62883512	901	*	5.57	6.05	4.86	1.19	0.00553	0.198
19510	chr8	22335369	22335762	394	*	3.97	4.53	3.05	1.48	0.00557	0.199
5529	chr13	44451179	44451817	639	*	4.6	5.13	3.76	1.37	0.00559	0.199
14120	chr3	152980140	152980515	376	*	3.26	3.93	2	1.93	0.00559	0.199
5983	chr13	101215963	101217106	1144	*	6.18	6.61	5.55	1.06	0.0056	0.199
16972	chr6	15730495	15731132	638	*	4.42	4.98	3.47	1.52	0.00562	0.2
6007	chr13	101778608	101779744	1137	*	6.39	6.81	5.81	1	0.00565	0.2
12983	chr3	36096189	36096743	555	*	3.97	4.51	3.08	1.43	0.00566	0.2
17398	chr6	58639047	58640310	1264	*	5.58	6.06	4.86	1.2	0.00567	0.2
16265	chr5	93149876	93150269	394	*	3.22	3.9	1.92	1.98	0.00568	0.2
9415	chr17	77734369	77736135	1767	*	6.56	6.99	5.95	1.05	0.00568	0.2
8783	chr16	92493897	92494484	588	*	4.07	4.65	3.1	1.55	0.0057	0.2
18600	chr7	39822629	39823086	458	*	4.09	4.62	3.25	1.37	0.00571	0.2
17397	chr6	58628982	58629676	695	*	4.35	4.9	3.44	1.46	0.00571	0.2
2123	chr10	68263118	68264696	1579	*	6.82	7.17	6.35	0.82	0.00572	0.2
9181	chr17	43116915	43117344	430	*	3.29	3.98	1.89	2.1	0.00572	0.2
20259	chr8	110230804	110231162	359	*	4.04	4.59	3.14	1.44	0.00579	0.202
4717	chr12	81880056	81880651	596	*	4.44	4.99	3.53	1.47	0.0058	0.202
3655	chr11	88276721	88277285	565	*	3.98	4.61	2.84	1.77	0.0058	0.202
20063	chr8	89207008	89208888	1881	*	7.28	7.68	6.73	0.94	0.00584	0.203
5203	chr13	23693896	23694379	484	*	3.87	4.47	2.83	1.64	0.00586	0.203
15572	chr5	5694771	5695181	411	*	3.04	3.76	1.5	2.26	0.00588	0.204
8293	chr16	28829623	28830537	915	*	4.43	5.04	3.35	1.69	0.00591	0.205
4316	chr12	34238184	34239221	1038	*	5.18	5.72	4.29	1.43	0.00592	0.205
1888	chr10	39982605	39982964	360	*	3.2	3.85	1.99	1.86	0.00598	0.207
15855	chr5	46861944	46863006	1063	*	5.81	6.29	5.09	1.2	0.006	0.207
17661	chr6	94389813	94391740	1928	*	7.13	7.54	6.55	1	0.006	0.207
5668	chr13	57674754	57675334	581	*	4.48	5.07	3.48	1.6	0.00607	0.208
13193	chr3	65925172	65925751	580	*	4.32	4.82	3.54	1.28	0.00609	0.208
5158	chr13	18172209	18173498	1290	*	5.13	5.61	4.4	1.2	0.00609	0.208
17723	chr6	99153510	99154216	707	*	5.61	6.04	5.01	1.02	0.00609	0.208
3063	chr11	29549368	29550532	1165	*	4.9	5.68	3.1	2.58	0.00611	0.209
7520	chr15	62128552	62128923	372	*	3.01	3.74	1.46	2.28	0.00616	0.21
5398	chr13	37512659	37513244	586	*	5.36	5.78	4.78	1	0.0062	0.211
15878	chr5	51447353	51448277	925	*	4.53	5.07	3.67	1.4	0.0062	0.211
3912	chr11	106899584	106900840	1257	*	5.88	6.32	5.26	1.05	0.00623	0.211
19385	chr7	143286495	143287120	626	*	3.93	4.61	2.63	1.97	0.00623	0.211
15602	chr5	9398246	9398582	337	*	3.05	3.71	1.79	1.92	0.00625	0.212
19190	chr7	119847536	119847865	330	*	3.2	2	3.85	-1.84	0.00631	0.213
2555	chr10	106941409	106941710	302	*	2.92	3.63	1.5	2.13	0.00633	0.213
11967	chr2	75718763	75719638	876	*	5.47	5.94	4.78	1.16	0.00633	0.213
15114	chr4	112988610	112989577	968	*	5.39	5.87	4.67	1.2	0.00636	0.214
2407	chr10	91623013	91624149	1137	*	5.48	5.95	4.8	1.15	0.00637	0.214
10471	chr19	8131948	8132474	527	*	4.81	5.34	3.97	1.37	0.00645	0.216
5685	chr13	59668517	59669142	626	*	4.5	4.99	3.75	1.24	0.00648	0.217
2583	chr10	108333365	108334975	1611	*	5.91	6.3	5.37	0.93	0.00651	0.217
13182	chr3	63991760	63992442	683	*	3.81	4.5	2.46	2.03	0.00651	0.217
20747	chr9	45884604	45884913	310	*	2.8	3.52	1.28	2.23	0.00652	0.217
1274	chr1	170031750	170032088	339	*	3.49	4.14	2.29	1.85	0.00653	0.217
292	chr1	55699522	55700646	1125	*	5.79	6.25	5.12	1.13	0.00654	0.217
19418	chr8	3567441	3568292	852	*	4.82	5.35	3.99	1.36	0.00656	0.218
17144	chr6	34181856	34182208	353	*	3.2	3.84	2.04	1.8	0.00658	0.218
3355	chr11	61360291	61361085	795	*	4.78	5.56	2.94	2.62	0.00659	0.218
5279	chr13	28661968	28663163	1196	*	5.74	6.18	5.11	1.07	0.00661	0.218
19734	chr8	41545048	41545287	240	*	2.5	3.26	0.75	2.51	0.00667	0.22
14704	chr4	72766188	72767694	1507	*	6.14	6.53	5.6	0.93	0.00673	0.222
831	chr1	128355301	128356122	822	*	5.43	5.95	4.62	1.33	0.00674	0.222
7966	chr15	100601899	100602569	671	*	4.85	5.35	4.08	1.27	0.0068	0.223
21078	chr9	69332198	69332479	282	*	2.36	3.14	0.48	2.66	0.0068	0.223
13013	chr3	40947513	40948016	504	*	3.58	4.21	2.45	1.76	0.00681	0.223
13526	chr3	98104715	98106714	2000	*	6.29	6.66	5.78	0.88	0.00683	0.223
15122	chr4	114779141	114779536	396	*	3.37	4.01	2.17	1.84	0.00687	0.224
19593	chr8	29766079	29766938	860	*	5.32	5.76	4.67	1.09	0.00693	0.225
5776	chr13	69631093	69631686	594	*	4.25	4.83	3.29	1.54	0.00693	0.225
21726	chrX	49618601	49619362	762	*	5.24	5.7	4.54	1.16	0.00696	0.226
10948	chr19	37242465	37243358	894	*	5.89	6.33	5.26	1.07	0.00697	0.226
7103	chr15	9596548	9597611	1064	*	6.28	6.65	5.78	0.87	0.00698	0.226
268	chr1	52951022	52951922	901	*	4.94	5.41	4.23	1.18	0.00698	0.226
20953	chr9	62023050	62023698	649	*	5.27	5.79	4.43	1.37	0.007	0.226
18475	chr7	25981160	25981614	455	*	3.2	3.94	1.55	2.4	0.00703	0.227
715	chr1	105360955	105361530	576	*	3.9	4.5	2.85	1.65	0.00705	0.227
2211	chr10	75107891	75108489	599	*	4.74	5.24	3.97	1.27	0.00709	0.228
8760	chr16	90674629	90675089	461	*	3.57	4.15	2.61	1.54	0.0071	0.228
9882	chr18	35144388	35144977	590	*	3.93	4.54	2.86	1.68	0.00711	0.228
15745	chr5	32195860	32196253	394	*	3.91	4.54	2.79	1.75	0.00717	0.229
10408	chr19	4072966	4073408	443	*	3.77	4.36	2.73	1.64	0.00717	0.229
840	chr1	130739803	130740252	450	*	3.83	4.42	2.84	1.57	0.00717	0.229
3942	chr11	108358902	108359359	458	*	3.45	4.05	2.41	1.64	0.00726	0.231
95	chr1	21530670	21531350	681	*	4.91	5.37	4.23	1.14	0.00729	0.232
17654	chr6	94168179	94169026	848	*	4.18	4.74	3.25	1.5	0.00734	0.233
17327	chr6	51693883	51694625	743	*	4.69	5.14	4.01	1.14	0.00734	0.233
454	chr1	72287820	72289354	1535	*	6.33	6.73	5.77	0.96	0.00735	0.233
15888	chr5	51799623	51799812	190	*	2.02	2.86	-0.28	3.14	0.00735	0.233
10027	chr18	47365150	47366168	1019	*	5.6	6.07	4.9	1.17	0.00737	0.233
309	chr1	57845237	57845612	376	*	3.47	4.08	2.41	1.67	0.00739	0.233
20923	chr9	59910963	59911602	640	*	4.18	4.77	3.17	1.6	0.0074	0.233
3095	chr11	33814658	33815051	394	*	3.93	4.53	2.9	1.63	0.00742	0.233
455	chr1	72293371	72294546	1176	*	5.89	6.37	5.16	1.2	0.00743	0.233
6131	chr13	113096078	113096651	574	*	4.15	4.67	3.33	1.33	0.00746	0.234
126	chr1	30874584	30874872	289	*	3.03	3.74	1.6	2.14	0.00746	0.234
8511	chr16	44305600	44305940	341	*	3.17	3.82	1.97	1.85	0.00751	0.235
658	chr1	89909679	89910560	882	*	5.87	6.33	5.18	1.15	0.00756	0.235
2235	chr10	76359736	76359982	247	*	2.69	3.41	1.2	2.21	0.00758	0.235
12100	chr2	101967407	101968118	712	*	4.57	5.05	3.84	1.21	0.00759	0.235
3288	chr11	56438647	56438926	280	*	3.01	3.72	1.52	2.21	0.00759	0.235
2022	chr10	57493841	57494566	726	*	4.36	4.89	3.54	1.35	0.00759	0.235
909	chr1	133452464	133453184	721	*	5.38	5.82	4.73	1.09	0.0076	0.235
4109	chr11	121282105	121282585	481	*	3.79	4.44	2.58	1.86	0.0076	0.235
11452	chr2	16491029	16491812	784	*	5.26	5.7	4.64	1.06	0.00761	0.235
13885	chr3	130055995	130056529	535	*	4.52	5.01	3.78	1.23	0.00762	0.235
16162	chr5	88645062	88645826	765	*	4.69	5.28	3.69	1.58	0.00763	0.235
8848	chr16	97280993	97282267	1275	*	6.23	6.89	4.98	1.91	0.00766	0.236
15182	chr4	118143639	118144018	380	*	4.04	4.57	3.2	1.36	0.00767	0.236
3195	chr11	49153709	49154316	608	*	3.97	4.6	2.83	1.77	0.00769	0.236
21410	chr9	102502185	102502450	266	*	3	3.69	1.6	2.09	0.00774	0.236
43	chr1	9982930	9983387	458	*	3.12	3.82	1.69	2.13	0.00774	0.236
6524	chr14	49086595	49086940	346	*	3.39	4.04	2.16	1.88	0.00775	0.236
13938	chr3	133765392	133766534	1143	*	5.29	5.82	4.42	1.4	0.00776	0.236
19431	chr8	5098774	5099830	1057	*	5.08	5.61	4.24	1.37	0.00776	0.236
18085	chr6	134516729	134518177	1449	*	5.76	6.2	5.12	1.08	0.00776	0.236
8704	chr16	80272420	80273478	1059	*	5.62	4.92	6.1	-1.18	0.0078	0.237
8247	chr16	24476757	24477424	668	*	4.6	5.11	3.79	1.32	0.0078	0.237
10792	chr19	29822538	29823030	493	*	4.3	4.85	3.41	1.44	0.00785	0.238
10757	chr19	28656617	28658224	1608	*	5.99	6.68	4.63	2.05	0.00786	0.238
1019	chr1	143681266	143681774	509	*	3.84	4.43	2.85	1.57	0.00786	0.238
5114	chr13	12550432	12551007	576	*	4.05	4.59	3.18	1.4	0.00787	0.238
6048	chr13	104800004	104800262	259	*	2.89	3.58	1.52	2.06	0.00788	0.238
6323	chr14	22781534	22781785	252	*	2.59	3.36	0.88	2.47	0.0079	0.238
18280	chr6	145499548	145500759	1212	*	6.15	6.6	5.5	1.1	0.00798	0.24
21057	chr9	67961508	67962531	1024	*	5.9	6.32	5.29	1.04	0.008	0.24
21543	chr9	114824327	114824681	355	*	3.01	3.7	1.6	2.1	0.00801	0.24
6027	chr13	102905936	102907269	1334	*	5.73	6.13	5.17	0.96	0.00802	0.24
4456	chr12	55904359	55905441	1083	*	6.74	7.07	6.31	0.76	0.00802	0.24
14565	chr4	57299017	57299390	374	*	3.42	4.05	2.26	1.79	0.00804	0.24
13665	chr3	108069439	108070695	1257	*	5.67	6.1	5.06	1.04	0.00804	0.24
17656	chr6	94181590	94182167	578	*	3.75	4.32	2.8	1.53	0.00805	0.24
17361	chr6	54593822	54595019	1198	*	6.48	6.83	6.01	0.81	0.00805	0.24
5088	chr13	9277909	9278366	458	*	4.41	4.89	3.7	1.19	0.0081	0.241
20386	chr8	123472908	123473617	710	*	4.03	4.6	3.08	1.52	0.00811	0.241
17572	chr6	85908361	85908611	251	*	3.16	3.82	1.9	1.93	0.00814	0.241
16418	chr5	107272153	107273212	1060	*	5.78	6.21	5.17	1.04	0.00818	0.241
3064	chr11	29550934	29551278	345	*	2.86	3.55	1.47	2.08	0.00818	0.241
10184	chr18	63829983	63830284	302	*	3.3	3.93	2.16	1.76	0.00818	0.241
13297	chr3	81980573	81981632	1060	*	4.56	5.13	3.59	1.55	0.00819	0.241
16848	chr5	149001703	149002875	1173	*	6.18	6.58	5.64	0.94	0.00824	0.243
20156	chr8	95881538	95882049	512	*	3.68	4.27	2.65	1.63	0.00827	0.243
16637	chr5	130245718	130246479	762	*	4.25	4.77	3.43	1.34	0.00828	0.243
11902	chr2	70764641	70765002	362	*	2.99	3.69	1.6	2.09	0.00829	0.243
17104	chr6	29828341	29829177	837	*	4.63	5.12	3.89	1.23	0.00831	0.243
19341	chr7	139559621	139560155	535	*	5.39	5.92	4.52	1.4	0.00833	0.243
6521	chr14	48507331	48507887	557	*	3.94	4.5	3.03	1.47	0.00833	0.243
18386	chr7	13817464	13818034	571	*	3.9	4.53	2.78	1.75	0.00839	0.245
14019	chr3	143340003	143340342	340	*	2.91	3.59	1.6	1.98	0.00845	0.246
17780	chr6	108458009	108458987	979	*	4.98	5.48	4.23	1.25	0.00847	0.246
13639	chr3	106222604	106223962	1359	*	6.25	6.61	5.77	0.84	0.00853	0.247
2535	chr10	99551951	99552402	452	*	3.44	4.04	2.38	1.65	0.00854	0.247
17456	chr6	70866722	70867294	573	*	3.66	4.22	2.75	1.47	0.00855	0.247
4460	chr12	56906365	56907054	690	*	4.29	4.78	3.55	1.24	0.00856	0.247
908	chr1	133431044	133431669	626	*	4.32	4.87	3.4	1.48	0.00857	0.247
6485	chr14	45988496	45989721	1226	*	5.52	6.02	4.75	1.27	0.00857	0.247
15552	chr5	4007500	4007983	484	*	4.25	4.74	3.51	1.23	0.00862	0.248
10795	chr19	29945778	29948833	3056	*	7.4	7.73	6.96	0.78	0.00866	0.249
11873	chr2	68804023	68804435	413	*	3.59	4.15	2.67	1.49	0.00868	0.249
11275	chr19	57241286	57241877	592	*	4.48	5.02	3.61	1.42	0.0087	0.249
12051	chr2	90944519	90945148	630	*	3.84	4.41	2.87	1.54	0.0087	0.249
17365	chr6	54729352	54729916	565	*	4.6	5.09	3.85	1.24	0.0087	0.249
10506	chr19	10070707	10071557	851	*	4.75	5.34	3.75	1.59	0.00873	0.249
8939	chr17	12670998	12671633	636	*	5.17	5.61	4.53	1.08	0.00875	0.249
21246	chr9	80157837	80158135	299	*	3.28	3.93	2.08	1.85	0.00875	0.249
5376	chr13	35880519	35880774	256	*	2.93	3.6	1.65	1.96	0.00875	0.249
20344	chr8	117736679	117737120	442	*	3.74	4.37	2.58	1.8	0.00879	0.249
8582	chr16	52700535	52702131	1597	*	5.08	5.65	4.12	1.54	0.00879	0.249
11560	chr2	30759807	30760239	433	*	3.91	4.44	3.08	1.36	0.0088	0.249
6956	chr14	118020892	118021421	530	*	3.43	4.07	2.24	1.84	0.0088	0.249
20598	chr9	28552054	28553019	966	*	5.29	5.71	4.68	1.03	0.00883	0.25
1181	chr1	164152182	164153539	1358	*	6.23	6.63	5.66	0.97	0.00884	0.25
18476	chr7	25986746	25987867	1122	*	6.59	7.03	5.95	1.08	0.00885	0.25
10579	chr19	16498104	16499086	983	*	5.18	5.65	4.47	1.18	0.00892	0.251
17561	chr6	85819824	85821285	1462	*	6.37	7.1	4.79	2.32	0.00892	0.251
20895	chr9	57215660	57216419	760	*	5.4	5.81	4.83	0.98	0.00896	0.252
18606	chr7	40644837	40645441	605	*	4.59	5.16	3.63	1.54	0.00902	0.253
6203	chr14	8326974	8327482	509	*	4.51	4.99	3.78	1.2	0.00903	0.253
21539	chr9	114700945	114701412	468	*	3.82	4.43	2.76	1.67	0.00905	0.253
17245	chr6	42435416	42435960	545	*	3.86	4.47	2.78	1.69	0.00905	0.253
2865	chr11	5305551	5306762	1212	*	5.8	6.5	4.41	2.08	0.0091	0.254
19646	chr8	35300512	35301449	938	*	5.01	5.48	4.3	1.19	0.00911	0.254
18406	chr7	14537726	14538325	600	*	3.95	4.51	3.05	1.46	0.00911	0.254
10673	chr19	23051640	23051969	330	*	3.07	3.73	1.8	1.92	0.00912	0.254
6322	chr14	22633308	22634412	1105	*	6.44	6.8	5.96	0.84	0.00918	0.255
1950	chr10	43440010	43440250	241	*	2.67	3.39	1.18	2.21	0.0092	0.255
16076	chr5	77384446	77385192	747	*	4.62	5.12	3.85	1.28	0.0092	0.255
5770	chr13	69524076	69524293	218	*	2.7	3.4	1.28	2.11	0.00922	0.255
4686	chr12	80249043	80249443	401	*	3.83	4.38	2.95	1.43	0.00923	0.255
14310	chr4	25384635	25385137	503	*	4.38	4.91	3.54	1.38	0.00924	0.255
17722	chr6	99144648	99145677	1030	*	5.77	6.21	5.11	1.1	0.00925	0.255
11318	chr19	60676574	60676811	238	*	2.95	3.62	1.66	1.95	0.00925	0.255
2166	chr10	69263278	69264038	761	*	4.4	4.91	3.6	1.31	0.0093	0.255
1895	chr10	40103467	40104316	850	*	5.07	5.54	4.37	1.17	0.0093	0.255
13926	chr3	132727580	132728484	905	*	5.03	5.52	4.27	1.25	0.00931	0.255
10782	chr19	29488443	29490283	1841	*	6.21	6.58	5.7	0.88	0.00939	0.257
3065	chr11	29572465	29573330	866	*	4.99	5.53	4.1	1.43	0.0094	0.257
4811	chr12	95588926	95589569	644	*	4.8	5.3	4.03	1.27	0.00952	0.26
15708	chr5	28943678	28944228	551	*	4.51	4.99	3.8	1.19	0.00954	0.26
15343	chr4	135818115	135818833	719	*	4.95	5.43	4.23	1.2	0.00955	0.26
17301	chr6	50191917	50192927	1011	*	6.15	6.54	5.61	0.94	0.00964	0.262
14473	chr4	48319159	48319475	317	*	3.41	4	2.38	1.63	0.00965	0.262
10977	chr19	38161820	38162459	640	*	4.96	5.44	4.22	1.23	0.00968	0.263
15564	chr5	4761530	4762561	1032	*	6.17	6.52	5.7	0.82	0.00968	0.263
1205	chr1	164460713	164461705	993	*	5.54	6.02	4.82	1.2	0.00971	0.263
19492	chr8	18158494	18159110	617	*	4.47	4.93	3.78	1.15	0.00973	0.264
14997	chr4	104211748	104212223	476	*	3.44	4.05	2.35	1.71	0.00983	0.266
14343	chr4	34629911	34630304	394	*	3.36	3.95	2.33	1.62	0.00984	0.266
11190	chr19	49393736	49394489	754	*	4.85	5.37	4.03	1.33	0.00984	0.266
21634	chrX	7780413	7780954	542	*	3.66	4.23	2.7	1.53	0.00991	0.267
19218	chr7	123179273	123179690	418	*	3.78	4.38	2.72	1.66	0.00992	0.267
16918	chr6	6205572	6207032	1461	*	6.04	6.44	5.47	0.98	0.00993	0.267
5024	chr13	4143381	4144032	652	*	5.23	5.67	4.6	1.08	0.00994	0.267
13944	chr3	135321029	135321354	326	*	3.01	3.68	1.73	1.95	0.00995	0.267
1965	chr10	44604449	44604868	420	*	3.57	4.14	2.62	1.51	0.00997	0.267
14485	chr4	49383507	49384297	791	*	5.64	6.04	5.07	0.98	0.01	0.267
446	chr1	71938119	71939101	983	*	6.01	6.39	5.48	0.92	0.01	0.267
6931	chr14	115052076	115053307	1232	*	7.06	7.42	6.57	0.84	0.01	0.267
19322	chr7	136813610	136814133	524	*	3.58	4.24	2.34	1.9	0.01	0.267
15865	chr5	50031093	50031554	462	*	3.53	4.16	2.39	1.77	0.0101	0.269
7473	chr15	59037511	59037675	165	*	2.07	2.89	0.04	2.85	0.0101	0.269
1271	chr1	169921709	169922381	673	*	4.73	5.21	4.01	1.2	0.0102	0.272
17822	chr6	113444430	113445080	651	*	4.63	5.1	3.94	1.16	0.0103	0.272
20564	chr9	23205945	23206558	614	*	4.03	4.57	3.17	1.4	0.0103	0.273
191	chr1	39612485	39612930	446	*	3.61	4.25	2.44	1.8	0.0104	0.274
11311	chr19	59455563	59456048	486	*	3.9	4.44	3.04	1.4	0.0104	0.275
14871	chr4	97012793	97013241	449	*	3.4	4.03	2.26	1.77	0.0104	0.275
21024	chr9	66154737	66155522	786	*	5.25	5.76	4.43	1.33	0.0105	0.276
14838	chr4	92753457	92753736	280	*	2.95	3.65	1.52	2.13	0.0105	0.276
9953	chr18	39497655	39498592	938	*	6.01	6.42	5.44	0.98	0.0105	0.276
16907	chr6	5278405	5278898	494	*	3.59	4.18	2.56	1.62	0.0106	0.277
1830	chr10	28178230	28178950	721	*	4.82	5.28	4.13	1.16	0.0106	0.277
9174	chr17	42752143	42752931	789	*	4.45	4.98	3.61	1.37	0.0106	0.277
21774	chrX	77557564	77557907	344	*	2.79	3.49	1.37	2.12	0.0106	0.277
21249	chr9	80200872	80201342	471	*	3.26	3.91	2.06	1.85	0.0106	0.277
9132	chr17	33717598	33718636	1039	*	5.41	5.85	4.78	1.07	0.0107	0.278
7326	chr15	39869291	39870212	922	*	6	6.43	5.4	1.03	0.0107	0.278
10153	chr18	61216025	61216362	338	*	2.46	3.22	0.75	2.47	0.0107	0.278
12302	chr2	126622611	126622977	367	*	3.19	3.83	2.02	1.81	0.0108	0.28
13223	chr3	69114606	69115331	726	*	4.85	5.31	4.17	1.13	0.0108	0.28
3454	chr11	72551722	72552022	301	*	3.2	3.83	2.05	1.78	0.0108	0.281
7789	chr15	85154034	85154651	618	*	5.09	5.52	4.49	1.03	0.0108	0.281
8906	chr17	8277265	8277785	521	*	4.54	5	3.86	1.14	0.0109	0.281
6587	chr14	56273818	56274623	806	*	4.83	5.29	4.14	1.15	0.0109	0.282
50	chr1	10319646	10320958	1313	*	6.31	6.69	5.81	0.88	0.0109	0.282
11267	chr19	56613410	56614128	719	*	4.5	5.04	3.63	1.41	0.0109	0.282
19696	chr8	40306980	40307844	865	*	5.3	5.72	4.7	1.03	0.0109	0.282
19466	chr8	11830966	11831579	614	*	4.8	5.27	4.12	1.15	0.0109	0.282
4588	chr12	73861193	73862321	1129	*	5.85	6.28	5.25	1.03	0.011	0.282
1249	chr1	167377271	167377778	508	*	3.72	4.3	2.74	1.56	0.011	0.282
20521	chr9	15297122	15297489	368	*	3.26	3.91	2.05	1.86	0.011	0.282
1586	chr10	4618684	4619200	517	*	3.76	4.35	2.72	1.64	0.011	0.282
2185	chr10	70643311	70643503	193	*	2.67	3.36	1.33	2.03	0.011	0.282
14973	chr4	102512536	102513597	1062	*	5.19	5.62	4.57	1.05	0.0111	0.282
17215	chr6	38263607	38264201	595	*	4.62	5.08	3.96	1.12	0.0111	0.282
3218	chr11	50335569	50336161	593	*	3.97	4.58	2.92	1.65	0.0111	0.282
10588	chr19	17618024	17618328	305	*	2.77	3.45	1.42	2.04	0.0111	0.282
19100	chr7	112830567	112832146	1580	*	6.78	7.14	6.29	0.85	0.0111	0.282
6311	chr14	21278640	21279533	894	*	4.72	5.2	3.99	1.21	0.0111	0.282
10246	chr18	67961555	67962257	703	*	4.84	5.31	4.14	1.17	0.0111	0.283
12173	chr2	109748315	109748951	637	*	4.8	5.31	4	1.31	0.0112	0.283
12757	chr3	5218301	5219115	815	*	5.16	5.57	4.58	0.99	0.0112	0.283
1780	chr10	24403421	24403702	282	*	2.81	3.5	1.44	2.06	0.0112	0.283
10702	chr19	24730656	24731368	713	*	5.03	5.51	4.31	1.21	0.0112	0.283
10752	chr19	28519526	28519738	213	*	2.41	3.16	0.79	2.37	0.0113	0.285
20811	chr9	50724513	50724925	413	*	4.17	4.72	3.27	1.46	0.0113	0.285
296	chr1	56539337	56541097	1761	*	7.16	7.53	6.68	0.85	0.0113	0.285
4602	chr12	75664283	75664602	320	*	3.05	3.7	1.82	1.88	0.0114	0.286
16301	chr5	98865856	98866541	686	*	4.71	5.2	3.99	1.21	0.0114	0.286
9409	chr17	75641639	75642406	768	*	5.01	5.49	4.29	1.2	0.0114	0.286
14496	chr4	49483000	49483736	737	*	4.82	5.3	4.1	1.21	0.0114	0.286
5003	chr12	119231746	119232374	629	*	3.82	4.44	2.72	1.72	0.0114	0.286
10699	chr19	24682740	24683869	1130	*	4.77	5.27	4	1.26	0.0114	0.286
15906	chr5	53226465	53226790	326	*	3.09	3.71	1.95	1.76	0.0115	0.286
15854	chr5	46856187	46857036	850	*	4.73	5.22	3.99	1.23	0.0115	0.286
5025	chr13	4149870	4150393	524	*	3.31	3.97	2.07	1.9	0.0115	0.286
19476	chr8	13505121	13505864	744	*	5.48	5.97	4.75	1.22	0.0115	0.286
1439	chr1	184545043	184545547	505	*	3.99	4.52	3.13	1.39	0.0115	0.286
12772	chr3	9817433	9817895	463	*	3.99	4.58	2.98	1.6	0.0116	0.288
11248	chr19	55592665	55594277	1613	*	6.75	7.08	6.33	0.75	0.0116	0.288
2316	chr10	85187081	85188145	1065	*	5.82	6.21	5.27	0.93	0.0116	0.288
2387	chr10	89686393	89686640	248	*	3.29	3.92	2.15	1.77	0.0117	0.289
19592	chr8	29132795	29133602	808	*	4.9	5.37	4.2	1.16	0.0117	0.289
19042	chr7	103463062	103463568	507	*	3.68	4.24	2.73	1.51	0.0117	0.289
11492	chr2	23665864	23666897	1034	*	6.14	6.49	5.68	0.81	0.0118	0.291
12682	chr2	168044983	168045459	477	*	4.55	5.07	3.72	1.35	0.0118	0.291
19111	chr7	114141966	114142265	300	*	2.91	3.59	1.6	1.98	0.0118	0.291
14872	chr4	97013327	97014105	779	*	5.12	5.63	4.34	1.3	0.0119	0.293
6063	chr13	107938183	107938858	676	*	4.2	4.73	3.36	1.38	0.0119	0.293
21100	chr9	70720591	70721472	882	*	5.51	5.89	5	0.88	0.0119	0.293
10388	chr19	3674051	3675082	1032	*	5.91	6.3	5.39	0.9	0.012	0.293
11447	chr2	15589624	15590560	937	*	5.37	5.79	4.78	1.01	0.012	0.293
3941	chr11	108309640	108310305	666	*	4.45	4.92	3.76	1.16	0.012	0.294
3857	chr11	103017541	103018075	535	*	4.07	4.61	3.21	1.39	0.0121	0.294
8206	chr16	23919340	23919829	490	*	3.98	4.53	3.09	1.44	0.0121	0.295
9972	chr18	42718979	42719320	342	*	3.48	4.05	2.55	1.5	0.0121	0.295
17174	chr6	36681621	36681942	322	*	3.37	3.97	2.34	1.63	0.0121	0.295
10988	chr19	38687210	38688045	836	*	4.9	5.34	4.25	1.09	0.0122	0.296
16999	chr6	17578337	17578846	510	*	3.85	4.43	2.87	1.56	0.0122	0.296
11437	chr2	13543384	13544228	845	*	4.85	5.3	4.17	1.13	0.0122	0.297
11660	chr2	43548230	43549339	1110	*	5.66	6.07	5.08	0.99	0.0122	0.297
19081	chr7	111122616	111122852	237	*	2.51	3.23	1.01	2.22	0.0123	0.297
20191	chr8	105071345	105071675	331	*	3.19	3.78	2.15	1.63	0.0123	0.297
12916	chr3	27787955	27789102	1148	*	5.97	6.35	5.46	0.9	0.0123	0.297
18433	chr7	19677818	19678210	393	*	3.27	3.88	2.21	1.66	0.0123	0.297
20212	chr8	106605536	106606098	563	*	3.85	4.42	2.92	1.5	0.0123	0.297
4354	chr12	40147324	40147705	382	*	2.93	3.62	1.56	2.07	0.0123	0.297
766	chr1	119008890	119009332	443	*	4.14	4.68	3.25	1.43	0.0124	0.297
9817	chr18	28704278	28704966	689	*	4.63	5.16	3.79	1.37	0.0124	0.297
8617	chr16	57519983	57520291	309	*	2.65	3.37	1.12	2.25	0.0124	0.297
9599	chr18	4100121	4100354	234	*	2.58	3.29	1.11	2.18	0.0124	0.297
7794	chr15	85446473	85446829	357	*	3	3.65	1.79	1.86	0.0124	0.297
5556	chr13	46364068	46364578	511	*	3.47	4.08	2.39	1.7	0.0124	0.297
7172	chr15	22791442	22792260	819	*	4.93	5.4	4.23	1.17	0.0125	0.297
259	chr1	52478244	52478927	684	*	4.25	4.76	3.46	1.3	0.0126	0.3
13080	chr3	52854397	52855038	642	*	4.23	4.75	3.39	1.37	0.0126	0.3
1340	chr1	175529488	175530193	706	*	3.73	4.32	2.72	1.59	0.0127	0.301
11871	chr2	68472291	68472829	539	*	3.97	4.48	3.17	1.32	0.0127	0.301
5068	chr13	6802708	6803316	609	*	5	5.45	4.34	1.11	0.0127	0.301
5460	chr13	40857553	40857884	332	*	3.11	3.75	1.96	1.79	0.0127	0.301
15892	chr5	52588711	52589145	435	*	3.8	4.33	2.95	1.38	0.0127	0.301
21393	chr9	99522829	99523927	1099	*	6.03	6.42	5.5	0.92	0.0127	0.302
13146	chr3	60103786	60105447	1662	*	6.53	6.92	5.99	0.92	0.0128	0.303
13904	chr3	131268524	131269583	1060	*	5.49	5.87	4.96	0.91	0.0129	0.304
14398	chr4	40908363	40909222	860	*	5.62	6.04	5.02	1.01	0.0129	0.304
10608	chr19	18794383	18794896	514	*	4.16	4.66	3.39	1.27	0.0129	0.304
11790	chr2	62289483	62290170	688	*	4.29	4.8	3.51	1.29	0.0129	0.304
21378	chr9	96952626	96953088	463	*	4.3	4.86	3.39	1.47	0.0129	0.304
6327	chr14	23437397	23438048	652	*	4.64	5.12	3.9	1.22	0.0129	0.304
20322	chr8	117308499	117309094	596	*	4.41	4.88	3.71	1.17	0.0129	0.304
8129	chr16	18376460	18377360	901	*	5.46	5.88	4.86	1.02	0.0129	0.304
6585	chr14	55845619	55846190	572	*	3.82	4.35	2.97	1.38	0.013	0.304
15659	chr5	22506246	22506820	575	*	4.67	5.16	3.9	1.26	0.013	0.304
20993	chr9	64618355	64619121	767	*	5.19	5.66	4.48	1.17	0.0131	0.304
17703	chr6	97282283	97283000	718	*	5.03	5.52	4.3	1.22	0.0131	0.304
2666	chr10	116948175	116949869	1695	*	6.65	6.98	6.2	0.78	0.0131	0.304
17878	chr6	116935058	116935619	562	*	4.15	4.68	3.32	1.36	0.0131	0.304
13948	chr3	135481561	135482010	450	*	4.01	4.55	3.14	1.41	0.0131	0.305
20828	chr9	51993697	51994716	1020	*	5.5	5.92	4.9	1.02	0.0131	0.305
7871	chr15	95774792	95775355	564	*	4.32	4.83	3.54	1.29	0.0132	0.305
21472	chr9	107587876	107588255	380	*	3.44	4	2.53	1.47	0.0132	0.305
20870	chr9	54932110	54933216	1107	*	6.7	7.02	6.29	0.73	0.0132	0.305
12720	chr2	173129148	173129411	264	*	3.25	3.84	2.26	1.58	0.0132	0.305
4629	chr12	77257927	77259302	1376	*	6.6	6.96	6.11	0.85	0.0133	0.308
18730	chr7	67255200	67255809	610	*	4.14	4.71	3.16	1.55	0.0133	0.308
8507	chr16	44136302	44137196	895	*	4.59	5.09	3.83	1.25	0.0133	0.308
9894	chr18	35981431	35982008	578	*	3.93	4.54	2.86	1.68	0.0134	0.308
5297	chr13	30337391	30340345	2955	*	7.03	7.41	6.51	0.9	0.0134	0.308
17372	chr6	55182053	55184057	2005	*	7.57	7.91	7.12	0.79	0.0134	0.309
17993	chr6	124880981	124883794	2814	*	6.99	7.33	6.55	0.79	0.0134	0.309
19877	chr8	61273220	61274012	793	*	5.32	5.76	4.68	1.08	0.0135	0.31
15186	chr4	118359471	118359985	515	*	3.79	4.36	2.83	1.54	0.0135	0.31
2081	chr10	66304839	66305590	752	*	4.74	5.25	3.94	1.31	0.0136	0.311
21733	chrX	52154655	52155277	623	*	4.11	4.69	3.12	1.57	0.0136	0.312
10226	chr18	65278146	65278826	681	*	4.75	5.2	4.1	1.1	0.0137	0.312
21890	chrX	143933553	143934797	1245	*	6.06	6.5	5.44	1.05	0.0137	0.312
3073	chr11	30230481	30230833	353	*	2.62	3.35	1.09	2.25	0.0137	0.312
11694	chr2	50338865	50339509	645	*	4.73	5.19	4.03	1.16	0.0137	0.313
14974	chr4	102527393	102527825	433	*	3.47	4.04	2.52	1.52	0.0137	0.313
16335	chr5	101211073	101211998	926	*	5.57	6.03	4.9	1.13	0.0138	0.313
815	chr1	126673148	126673730	583	*	4.12	4.66	3.26	1.4	0.0138	0.314
19816	chr8	48240807	48241332	526	*	4.1	4.63	3.26	1.37	0.0139	0.315
14980	chr4	102588211	102588560	350	*	3.14	3.76	2.02	1.74	0.0139	0.315
11844	chr2	65325431	65326412	982	*	5.5	5.97	4.81	1.16	0.0139	0.315
12913	chr3	27686964	27687353	390	*	3.43	4.01	2.43	1.59	0.0139	0.315
20197	chr8	105138360	105139039	680	*	4.65	5.14	3.89	1.25	0.0139	0.315
7603	chr15	74987831	74989032	1202	*	6.21	6.55	5.77	0.78	0.0139	0.315
21161	chr9	74865862	74867309	1448	*	6.18	6.57	5.65	0.92	0.014	0.316
6056	chr13	107542434	107542728	295	*	3.11	3.81	1.71	2.1	0.014	0.316
10734	chr19	27218801	27219786	986	*	6.21	6.54	5.78	0.75	0.014	0.316
5073	chr13	7429013	7429839	827	*	5.49	5.92	4.87	1.05	0.0141	0.318
1101	chr1	156183406	156184562	1157	*	6.24	6.6	5.77	0.83	0.0141	0.318
16112	chr5	87012271	87012942	672	*	3.86	4.44	2.86	1.57	0.0142	0.318
12171	chr2	109692551	109693274	724	*	4.5	4.97	3.81	1.16	0.0142	0.318
10381	chr18	90601895	90602188	294	*	3.24	2.08	3.87	-1.8	0.0142	0.318
21059	chr9	68825076	68826339	1264	*	5.47	5.9	4.85	1.05	0.0142	0.318
3000	chr11	21515835	21518203	2369	*	7.16	7.47	6.76	0.71	0.0143	0.318
19888	chr8	61591190	61591702	513	*	4	4.54	3.13	1.41	0.0143	0.318
5018	chr13	4048520	4050784	2265	*	7.36	7.74	6.83	0.91	0.0143	0.318
19454	chr8	11033567	11034217	651	*	4.33	4.89	3.42	1.47	0.0143	0.318
17711	chr6	98306814	98307130	317	*	2.98	3.6	1.86	1.74	0.0143	0.318
4009	chr11	111599118	111600205	1088	*	6.02	6.43	5.44	0.99	0.0143	0.318
6955	chr14	118018111	118018460	350	*	3.6	4.14	2.72	1.42	0.0143	0.318
13847	chr3	123505016	123505330	315	*	3.2	3.8	2.15	1.64	0.0144	0.319
3669	chr11	89733976	89734975	1000	*	6.18	6.56	5.68	0.88	0.0144	0.319
18757	chr7	69574548	69575025	478	*	3.75	4.29	2.9	1.39	0.0144	0.319
5264	chr13	25096655	25098115	1461	*	6.89	7.2	6.49	0.71	0.0144	0.319
9469	chr17	80947627	80947941	315	*	2.88	3.55	1.62	1.93	0.0144	0.319
13263	chr3	77944073	77945638	1566	*	6.7	7.12	6.12	0.99	0.0145	0.319
19177	chr7	119550254	119551416	1163	*	6.22	6.6	5.72	0.87	0.0145	0.321
9805	chr18	22734443	22735070	628	*	4.1	4.62	3.28	1.34	0.0146	0.321
9681	chr18	11208984	11209631	648	*	4.74	5.2	4.07	1.13	0.0146	0.321
17230	chr6	39112778	39113093	316	*	3.2	3.8	2.16	1.64	0.0146	0.321
17829	chr6	113878694	113878933	240	*	2.84	3.53	1.46	2.07	0.0146	0.321
17228	chr6	38959348	38960287	940	*	5.46	5.87	4.87	1.01	0.0146	0.321
11302	chr19	58438687	58439315	629	*	4.76	5.22	4.06	1.17	0.0147	0.322
14478	chr4	49156688	49157302	615	*	4.23	4.76	3.4	1.36	0.0147	0.322
1548	chr1	193241030	193242663	1634	*	5.25	5.71	4.57	1.14	0.0147	0.322
15880	chr5	51511269	51512344	1076	*	6.05	6.45	5.5	0.94	0.0148	0.323
14550	chr4	55711486	55711753	268	*	2.67	3.36	1.3	2.05	0.0148	0.323
20882	chr9	55530585	55530880	296	*	2.64	3.33	1.3	2.02	0.0148	0.323
21736	chrX	52947051	52947737	687	*	4.53	5.03	3.78	1.24	0.0148	0.323
6201	chr14	8263682	8264905	1224	*	5.43	5.9	4.74	1.16	0.0148	0.323
18063	chr6	129529233	129531121	1889	*	6.76	7.1	6.33	0.77	0.0149	0.325
4691	chr12	80724864	80725395	532	*	4.66	5.1	4.03	1.07	0.015	0.326
10201	chr18	64627438	64628767	1330	*	5.76	6.17	5.17	1	0.015	0.326
20213	chr8	106611046	106611674	629	*	4.18	4.7	3.34	1.36	0.0151	0.327
18312	chr6	146946535	146947081	547	*	4.17	4.66	3.43	1.23	0.0151	0.327
572	chr1	84362654	84363285	632	*	4.87	5.35	4.15	1.19	0.0151	0.327
13429	chr3	93596842	93597640	799	*	4.7	5.14	4.06	1.08	0.0151	0.327
4061	chr11	116195257	116195736	480	*	3.83	4.35	3.01	1.34	0.0152	0.327
11069	chr19	42490558	42490747	190	*	2.17	2.96	0.3	2.65	0.0152	0.327
5902	chr13	95306494	95306972	479	*	4.11	4.6	3.35	1.25	0.0152	0.327
16056	chr5	75468146	75468436	291	*	3.2	3.83	2.09	1.74	0.0152	0.327
15571	chr5	5684541	5684813	273	*	2.65	3.34	1.27	2.06	0.0152	0.328
18932	chr7	89423079	89424105	1027	*	5.12	5.53	4.54	0.98	0.0153	0.328
5661	chr13	56547530	56549216	1687	*	6.62	7	6.11	0.89	0.0153	0.328
1680	chr10	17674361	17674807	447	*	4.09	4.57	3.36	1.21	0.0153	0.328
21530	chr9	113126908	113127558	651	*	4.77	5.2	4.16	1.04	0.0154	0.329
17143	chr6	34178573	34179376	804	*	5.48	5.86	4.96	0.9	0.0154	0.329
12852	chr3	21494564	21495400	837	*	5.24	5.65	4.67	0.98	0.0154	0.33
15200	chr4	121013306	121013651	346	*	3.07	3.69	1.96	1.73	0.0154	0.33
8150	chr16	21865967	21866743	777	*	4.48	4.97	3.74	1.23	0.0155	0.33
21408	chr9	102196837	102197113	277	*	2.71	3.36	1.49	1.87	0.0155	0.331
16710	chr5	138082920	138083979	1060	*	5.5	5.91	4.93	0.98	0.0156	0.332
10325	chr18	77938142	77938404	263	*	2.97	3.58	1.89	1.69	0.0156	0.332
9105	chr17	31965508	31966126	619	*	4.72	5.15	4.12	1.03	0.0156	0.332
8290	chr16	27343093	27343624	532	*	3.88	4.43	2.99	1.44	0.0156	0.332
21645	chrX	10498614	10499194	581	*	4.2	4.72	3.35	1.37	0.0157	0.334
18098	chr6	134725205	134726130	926	*	5.57	5.98	4.98	1	0.0157	0.334
15767	chr5	34714279	34715271	993	*	5.69	6.07	5.17	0.9	0.0158	0.334
18337	chr6	149220984	149221778	795	*	4.75	5.25	3.99	1.26	0.0158	0.334
18691	chr7	61757107	61757567	461	*	4.01	4.52	3.22	1.3	0.0159	0.336
16493	chr5	116019502	116019754	253	*	2.97	3.61	1.79	1.82	0.0159	0.336
2397	chr10	89946915	89947355	441	*	3.78	4.42	2.58	1.84	0.0159	0.336
11955	chr2	75562583	75563237	655	*	4.1	4.63	3.24	1.39	0.016	0.337
10799	chr19	30042500	30043065	566	*	4.31	4.79	3.6	1.18	0.016	0.337
18789	chr7	71543750	71544918	1169	*	5.91	6.3	5.37	0.94	0.016	0.337
15541	chr5	3266852	3267705	854	*	5.26	5.66	4.69	0.97	0.0161	0.339
11973	chr2	76639738	76640144	407	*	3.01	3.64	1.84	1.81	0.0163	0.342
615	chr1	88055085	88055474	390	*	3.97	4.54	3	1.53	0.0163	0.342
20602	chr9	30124632	30124972	341	*	3.69	4.21	2.9	1.31	0.0164	0.344
5262	chr13	25083246	25083634	389	*	3.17	3.79	2.08	1.71	0.0165	0.346
20860	chr9	54502007	54503257	1251	*	5.59	5.99	5.04	0.95	0.0165	0.346
3099	chr11	35015399	35016113	715	*	4.79	5.22	4.19	1.03	0.0166	0.347
16120	chr5	87084822	87085413	592	*	3.81	4.38	2.84	1.54	0.0166	0.347
3283	chr11	55434139	55434545	407	*	3.68	4.21	2.84	1.37	0.0167	0.347
7534	chr15	62712451	62712843	393	*	4.09	4.65	3.14	1.51	0.0167	0.348
6057	chr13	107641660	107642315	656	*	4.33	4.84	3.52	1.32	0.0167	0.348
1764	chr10	21665140	21666190	1051	*	6.17	6.55	5.66	0.89	0.0167	0.348
13648	chr3	106565714	106566758	1045	*	5.55	6	4.88	1.12	0.0167	0.348
5405	chr13	37663784	37664661	878	*	6.25	6.59	5.81	0.77	0.0168	0.348
16404	chr5	105800896	105801574	679	*	4.96	5.43	4.27	1.16	0.0168	0.349
11809	chr2	63877133	63877481	349	*	3.21	3.82	2.12	1.7	0.0168	0.349
14849	chr4	95283719	95284492	774	*	4.79	5.28	4.04	1.25	0.0168	0.349
9274	chr17	53871719	53872579	861	*	4.85	5.33	4.12	1.21	0.0168	0.349
21673	chrX	18423496	18423752	257	*	2.37	3.12	0.71	2.41	0.017	0.35
11068	chr19	42454811	42455175	365	*	3.02	3.65	1.85	1.8	0.017	0.35
16634	chr5	130136421	130136892	472	*	4.13	4.61	3.41	1.2	0.017	0.35
12438	chr2	143062846	143063152	307	*	2.87	3.49	1.74	1.75	0.017	0.351
13478	chr3	96159732	96160367	636	*	4.41	4.92	3.59	1.33	0.0171	0.352
3664	chr11	88955265	88955887	623	*	4.55	4.99	3.9	1.09	0.0171	0.352
565	chr1	84186050	84186349	300	*	3.19	3.81	2.08	1.73	0.0172	0.352
19552	chr8	24573022	24573287	266	*	2.62	3.3	1.31	1.99	0.0172	0.352
3301	chr11	58590741	58590961	221	*	2.62	3.3	1.28	2.02	0.0172	0.352
18213	chr6	142015145	142016100	956	*	5.18	5.62	4.54	1.08	0.0172	0.353
9644	chr18	7894957	7895504	548	*	3.91	4.46	3.02	1.44	0.0172	0.353
19324	chr7	136913998	136914632	635	*	4.56	5.06	3.81	1.25	0.0174	0.355
15624	chr5	17419253	17420593	1341	*	5.52	5.94	4.94	1.01	0.0174	0.355
20407	chr8	124481041	124481517	477	*	4.32	4.8	3.61	1.19	0.0174	0.356
18572	chr7	35557291	35559186	1896	*	6.27	6.64	5.79	0.85	0.0175	0.356
3694	chr11	90664589	90665287	699	*	4.85	5.26	4.28	0.97	0.0175	0.356
20442	chr8	127065464	127066974	1511	*	6.94	7.27	6.53	0.74	0.0175	0.356
2747	chr10	124219227	124220158	932	*	5.64	6.04	5.09	0.95	0.0175	0.357
11796	chr2	62515845	62516399	555	*	4.67	5.16	3.91	1.25	0.0176	0.358
1889	chr10	39991046	39991551	506	*	4.67	5.13	4.01	1.12	0.0177	0.358
11187	chr19	49372003	49372428	426	*	3.3	3.85	2.37	1.48	0.0177	0.359
2846	chr11	3208522	3209162	641	*	5.17	5.57	4.63	0.94	0.0177	0.359
2308	chr10	84757524	84758249	726	*	4.34	4.88	3.44	1.44	0.0177	0.359
20127	chr8	93355241	93355838	598	*	4.16	4.67	3.36	1.31	0.0177	0.359
7099	chr15	9278627	9280466	1840	*	7.22	7.52	6.84	0.67	0.0178	0.36
4204	chr12	16877248	16878316	1069	*	5.13	5.6	4.43	1.17	0.0179	0.36
15618	chr5	17141573	17142138	566	*	4.29	4.81	3.47	1.34	0.0179	0.36
946	chr1	136715011	136715783	773	*	4.67	5.11	4.03	1.08	0.0179	0.36
11405	chr2	10513207	10513745	539	*	4.03	4.52	3.3	1.22	0.0179	0.36
9208	chr17	45699354	45699630	277	*	3.4	3.95	2.5	1.44	0.0179	0.36
9309	chr17	63085360	63085676	317	*	3.51	4.08	2.55	1.53	0.018	0.361
18788	chr7	71542001	71542724	724	*	4.38	4.88	3.6	1.28	0.018	0.362
16319	chr5	99591341	99591929	589	*	4.7	5.13	4.08	1.06	0.0181	0.362
9425	chr17	78984724	78986199	1476	*	6.4	6.8	5.85	0.95	0.0181	0.362
5056	chr13	4536947	4537351	405	*	3.9	4.41	3.12	1.29	0.0181	0.362
19160	chr7	118318586	118319139	554	*	4.03	4.61	3.03	1.58	0.0181	0.363
5002	chr12	119070492	119071918	1427	*	6.47	6.84	5.98	0.86	0.0182	0.363
17811	chr6	113062287	113062732	446	*	3.8	4.31	3	1.31	0.0183	0.365
4517	chr12	69783137	69783561	425	*	3.95	4.43	3.22	1.22	0.0183	0.365
15897	chr5	52947933	52948405	473	*	4.12	4.63	3.33	1.3	0.0183	0.365
264	chr1	52798777	52799310	534	*	4.04	4.56	3.21	1.35	0.0184	0.366
6312	chr14	21280591	21280824	234	*	2.8	3.43	1.66	1.77	0.0184	0.366
11430	chr2	12899036	12900151	1116	*	4.73	5.25	3.89	1.36	0.0185	0.367
13537	chr3	98586440	98586903	464	*	3.77	4.29	2.95	1.34	0.0185	0.367
5443	chr13	38958327	38958807	481	*	4.11	4.65	3.25	1.4	0.0185	0.367
3405	chr11	67922685	67923465	781	*	5.24	5.71	4.55	1.16	0.0185	0.367
8003	chr16	3789290	3789614	325	*	3.08	3.69	2.02	1.66	0.0185	0.367
4903	chr12	104108314	104109063	750	*	5.03	5.47	4.39	1.07	0.0185	0.367
19487	chr8	17603078	17603699	622	*	4.59	5.04	3.92	1.12	0.0186	0.367
8799	chr16	93742525	93743972	1448	*	6.42	6.83	5.86	0.97	0.0186	0.367
2595	chr10	108709408	108711477	2070	*	7.64	7.94	7.25	0.69	0.0186	0.367
4500	chr12	62769169	62770165	997	*	5.65	6.03	5.13	0.91	0.0186	0.367
9317	chr17	63403459	63404296	838	*	4.92	5.38	4.23	1.15	0.0187	0.367
8997	chr17	24362441	24363219	779	*	5.53	5.92	5.01	0.91	0.0187	0.367
16629	chr5	130027019	130027583	565	*	3.94	4.53	2.92	1.6	0.0187	0.367
4290	chr12	31401882	31402965	1084	*	6.27	6.63	5.8	0.83	0.0187	0.367
19253	chr7	127461871	127462311	441	*	3.61	4.19	2.62	1.56	0.0188	0.369
4883	chr12	103658305	103658722	418	*	3.93	4.45	3.09	1.36	0.0188	0.369
11178	chr19	48394331	48394724	394	*	3.46	4.03	2.51	1.52	0.0188	0.369
9992	chr18	44639261	44639602	342	*	3.35	3.93	2.39	1.54	0.0188	0.369
11222	chr19	55126783	55127527	745	*	4.91	5.32	4.33	1	0.0188	0.369
13954	chr3	135658692	135659197	506	*	4.14	4.63	3.4	1.22	0.0189	0.369
6978	chr14	121146170	121146643	474	*	4.22	4.73	3.45	1.28	0.0189	0.369
9365	chr17	70988188	70988643	456	*	4.17	4.67	3.39	1.28	0.0189	0.369
8045	chr16	8525566	8526005	440	*	4.09	4.61	3.28	1.32	0.0189	0.369
8951	chr17	13744732	13745000	269	*	3.25	3.81	2.31	1.5	0.019	0.369
8215	chr16	23996183	23996859	677	*	4.51	4.98	3.81	1.17	0.0191	0.372
5501	chr13	42170879	42171287	409	*	3.83	4.35	3	1.35	0.0192	0.372
9531	chr17	85927829	85928864	1036	*	5.61	6.01	5.05	0.97	0.0192	0.372
17129	chr6	31392825	31393308	484	*	4.49	4.92	3.89	1.03	0.0192	0.372
20320	chr8	116991107	116993167	2061	*	7.39	6.99	7.7	-0.71	0.0192	0.372
20403	chr8	124311153	124311491	339	*	3.7	4.29	2.71	1.58	0.0192	0.372
15079	chr4	108130331	108131774	1444	*	6.04	6.44	5.48	0.95	0.0192	0.372
7561	chr15	67062591	67063585	995	*	4.94	5.4	4.26	1.14	0.0193	0.373
19211	chr7	122657245	122658333	1089	*	5.94	6.32	5.42	0.9	0.0193	0.373
528	chr1	80325386	80326399	1014	*	5.8	6.16	5.34	0.82	0.0193	0.373
12497	chr2	148039836	148041082	1247	*	5.28	5.69	4.68	1.01	0.0194	0.373
13745	chr3	116968946	116970275	1330	*	5.8	6.14	5.35	0.79	0.0194	0.374
6884	chr14	99363999	99364424	426	*	3.5	4.04	2.64	1.4	0.0195	0.374
12940	chr3	30421726	30422120	395	*	3.27	3.89	2.17	1.72	0.0195	0.374
8618	chr16	57606828	57607277	450	*	3.89	4.39	3.12	1.27	0.0195	0.375
13816	chr3	122196617	122197383	767	*	5.22	5.61	4.68	0.93	0.0195	0.375
18495	chr7	26953353	26953505	153	*	2.36	3.06	0.92	2.14	0.0195	0.375
11264	chr19	56548077	56548508	432	*	4.19	4.66	3.5	1.16	0.0195	0.375
473	chr1	74058614	74058886	273	*	3.25	3.8	2.35	1.45	0.0197	0.377
9325	chr17	64577338	64578368	1031	*	4.61	5.13	3.8	1.33	0.0197	0.377
8491	chr16	43235023	43236767	1745	*	6.2	6.58	5.69	0.9	0.0198	0.378
6481	chr14	45694320	45694870	551	*	3.86	4.47	2.78	1.69	0.0198	0.379
14925	chr4	100119541	100119970	430	*	3.69	4.24	2.79	1.45	0.0199	0.379
13277	chr3	79413463	79413826	364	*	3.35	3.93	2.36	1.57	0.0199	0.38
5779	chr13	69700533	69701815	1283	*	6.44	6.8	5.98	0.82	0.02	0.38
15876	chr5	51428135	51428674	540	*	4.43	4.93	3.66	1.27	0.02	0.38
20994	chr9	64619373	64619742	370	*	4	4.5	3.24	1.26	0.02	0.381
19857	chr8	56443720	56444173	454	*	3.55	4.15	2.48	1.68	0.0201	0.382
267	chr1	52907007	52907302	296	*	2.94	3.61	1.68	1.93	0.0201	0.382
19206	chr7	121196661	121197226	566	*	4.23	4.73	3.48	1.25	0.0202	0.383
2554	chr10	106936865	106937387	523	*	4.58	5.04	3.9	1.14	0.0203	0.385
6244	chr14	14543867	14544476	610	*	4.28	4.76	3.54	1.22	0.0203	0.385
19925	chr8	68722843	68723248	406	*	3.54	4.07	2.72	1.35	0.0203	0.385
7602	chr15	74973139	74973866	728	*	4.77	5.28	3.97	1.3	0.0204	0.386
6129	chr13	112743650	112744094	445	*	3.3	3.92	2.18	1.73	0.0205	0.388
8105	chr16	15984538	15985212	675	*	4.41	4.9	3.68	1.21	0.0206	0.389
9654	chr18	8935437	8937098	1662	*	6.17	6.54	5.67	0.87	0.0206	0.389
4145	chr12	8038101	8038823	723	*	5.17	5.63	4.49	1.14	0.0208	0.391
16496	chr5	117096757	117097427	671	*	4.55	5	3.89	1.11	0.0209	0.393
3311	chr11	59285956	59286329	374	*	3.36	3.98	2.25	1.73	0.021	0.394
16673	chr5	135776073	135776890	818	*	5.35	5.74	4.81	0.92	0.021	0.394
20672	chr9	37613448	37613985	538	*	4	4.47	3.29	1.18	0.021	0.394
3560	chr11	83720651	83721136	486	*	3.48	4.08	2.42	1.65	0.021	0.395
11006	chr19	39687804	39688116	313	*	3.34	3.88	2.46	1.43	0.021	0.395
13206	chr3	66979827	66980559	733	*	4.51	4.99	3.81	1.18	0.0211	0.396
13262	chr3	77937029	77937680	652	*	4.33	4.83	3.56	1.27	0.0212	0.397
6210	chr14	9491959	9492677	719	*	4.67	5.12	4.01	1.11	0.0213	0.399
16623	chr5	129031053	129031514	462	*	3.48	4.02	2.61	1.41	0.0214	0.399
21854	chrX	133614233	133614549	317	*	2.74	3.4	1.5	1.9	0.0214	0.399
5461	chr13	40858380	40860962	2583	*	7.28	7.58	6.89	0.69	0.0214	0.399
6791	chr14	74735016	74735880	865	*	5.32	5.71	4.78	0.92	0.0214	0.399
20215	chr8	106753612	106754225	614	*	4.18	4.7	3.35	1.35	0.0215	0.4
8808	chr16	94209211	94210044	834	*	5.53	5.88	5.06	0.82	0.0215	0.4
8421	chr16	36556242	36557117	876	*	5.09	5.49	4.53	0.96	0.0216	0.401
313	chr1	58092589	58092951	363	*	3.56	4.14	2.6	1.53	0.0216	0.402
16252	chr5	92683320	92684674	1355	*	5.75	6.08	5.32	0.76	0.0216	0.402
219	chr1	43862574	43862934	361	*	3.41	3.97	2.46	1.51	0.0217	0.402
15017	chr4	105094554	105095149	596	*	4.04	4.54	3.27	1.26	0.0218	0.403
1199	chr1	164411000	164412143	1144	*	6.66	7.03	6.15	0.88	0.0218	0.404
5263	chr13	25094298	25094896	599	*	4.62	5.05	4	1.05	0.0219	0.404
2042	chr10	59577963	59578582	620	*	4.36	4.86	3.6	1.26	0.0219	0.405
4755	chr12	84050647	84051062	416	*	3.78	4.27	3.01	1.27	0.0219	0.405
7521	chr15	62132879	62133518	640	*	5.1	5.57	4.41	1.16	0.0219	0.405
5820	chr13	81327624	81328745	1122	*	5.89	6.26	5.38	0.89	0.022	0.405
21068	chr9	69204768	69205225	458	*	3.89	4.38	3.12	1.26	0.022	0.405
9697	chr18	12256852	12257951	1100	*	5.46	5.92	4.76	1.16	0.022	0.405
16288	chr5	97006165	97006353	189	*	2.81	3.44	1.68	1.76	0.0221	0.405
9723	chr18	13670968	13672046	1079	*	5.75	6.11	5.28	0.83	0.0221	0.405
19225	chr7	123452478	123453584	1107	*	4.97	5.41	4.34	1.07	0.0221	0.405
2890	chr11	6344477	6344749	273	*	3.12	3.72	2.06	1.65	0.0221	0.406
9685	chr18	11496142	11497550	1409	*	6.69	7.08	6.16	0.92	0.0222	0.406
11944	chr2	72968165	72969657	1493	*	6.23	6.61	5.7	0.91	0.0223	0.408
8420	chr16	36544566	36545995	1430	*	6.3	6.65	5.84	0.81	0.0223	0.408
10387	chr19	3572896	3573211	316	*	3.24	3.8	2.31	1.49	0.0224	0.409
10087	chr18	55793106	55794392	1287	*	6.19	6.51	5.78	0.73	0.0224	0.409
17469	chr6	71208684	71209356	673	*	4.71	5.15	4.09	1.06	0.0224	0.409
2823	chr10	128062190	128063006	817	*	4.83	5.25	4.24	1.01	0.0224	0.409
7258	chr15	34215400	34216088	689	*	4.89	5.3	4.33	0.96	0.0225	0.41
3992	chr11	110426456	110426877	422	*	3.39	3.95	2.46	1.49	0.0225	0.41
17308	chr6	50734585	50735063	479	*	3.9	4.44	3.01	1.43	0.0226	0.411
3534	chr11	80089041	80089399	359	*	3.91	4.41	3.14	1.26	0.0226	0.412
12238	chr2	118520083	118520442	360	*	3.3	3.84	2.42	1.42	0.0227	0.412
14093	chr3	149437020	149437823	804	*	4.8	5.21	4.23	0.99	0.0227	0.412
12384	chr2	132923372	132924055	684	*	5.09	5.49	4.52	0.97	0.0228	0.414
18758	chr7	69946485	69946839	355	*	3.72	4.21	2.96	1.25	0.0228	0.414
6248	chr14	16479458	16479939	482	*	3.73	4.29	2.83	1.46	0.0229	0.415
15936	chr5	64217292	64218346	1055	*	5.31	5.72	4.74	0.98	0.023	0.415
1831	chr10	28218339	28219013	675	*	4.46	4.92	3.78	1.14	0.023	0.416
818	chr1	127397273	127398353	1081	*	5.92	6.28	5.44	0.84	0.023	0.416
13677	chr3	108643208	108643919	712	*	5.78	6.16	5.27	0.89	0.023	0.416
11261	chr19	56336315	56337099	785	*	5.39	5.77	4.86	0.91	0.0231	0.416
19175	chr7	119527441	119528351	911	*	5.03	5.44	4.47	0.97	0.0231	0.416
2184	chr10	70635181	70635613	433	*	4.04	4.51	3.35	1.15	0.0231	0.416
13651	chr3	107608868	107609893	1026	*	5.37	5.79	4.78	1.01	0.0232	0.417
14441	chr4	45484832	45485320	489	*	4.21	4.74	3.36	1.38	0.0232	0.417
17585	chr6	86526214	86526543	330	*	2.81	3.48	1.52	1.97	0.0233	0.418
5122	chr13	13919358	13920219	862	*	5.15	5.61	4.48	1.14	0.0233	0.418
14968	chr4	102316166	102316422	257	*	2.47	3.17	1.09	2.08	0.0234	0.419
9814	chr18	28277541	28278792	1252	*	5.7	6.11	5.11	1.01	0.0234	0.419
7984	chr15	102194396	102194741	346	*	3.36	3.93	2.39	1.54	0.0235	0.42
7424	chr15	55120275	55121513	1239	*	5.77	6.11	5.31	0.8	0.0235	0.421
8767	chr16	91378578	91378776	199	*	2.63	3.29	1.39	1.9	0.0236	0.421
19162	chr7	118470262	118470560	299	*	2.97	3.62	1.77	1.85	0.0236	0.421
13750	chr3	118252734	118254035	1302	*	5.36	5.81	4.7	1.11	0.0236	0.421
8691	chr16	78260461	78260843	383	*	3.86	4.37	3.07	1.3	0.0237	0.422
13116	chr3	58127092	58127315	224	*	2.56	3.23	1.27	1.96	0.0237	0.422
15356	chr4	137048623	137048853	231	*	3.24	3.78	2.38	1.4	0.0238	0.423
6633	chr14	60684252	60684903	652	*	4.64	5.12	3.91	1.21	0.0238	0.423
7982	chr15	102188949	102189288	340	*	3.38	3.95	2.42	1.53	0.0238	0.423
7557	chr15	66949481	66950237	757	*	5.56	5.92	5.07	0.86	0.0238	0.423
7729	chr15	81806581	81807019	439	*	3.65	4.17	2.85	1.32	0.0239	0.424
1216	chr1	165120915	165121716	802	*	5.37	5.76	4.83	0.93	0.0239	0.424
12224	chr2	116983044	116984195	1152	*	5.86	6.22	5.36	0.87	0.024	0.425
19068	chr7	110189877	110190162	286	*	2.63	3.28	1.42	1.87	0.024	0.425
12628	chr2	163555184	163555723	540	*	3.86	4.4	2.99	1.41	0.024	0.425
8188	chr16	23195471	23197040	1570	*	6.9	6.47	7.22	-0.75	0.0241	0.426
10468	chr19	7876560	7877128	569	*	4.74	5.14	4.18	0.96	0.0243	0.428
1645	chr10	12834219	12834598	380	*	3.29	3.91	2.17	1.74	0.0243	0.428
7233	chr15	31542435	31542802	368	*	3.73	4.22	2.97	1.25	0.0244	0.429
8822	chr16	95337114	95337356	243	*	3.09	3.66	2.12	1.53	0.0244	0.429
2732	chr10	122454061	122454640	580	*	4.27	4.74	3.55	1.19	0.0244	0.429
9007	chr17	24858036	24858291	256	*	3.68	4.19	2.89	1.3	0.0244	0.429
9864	chr18	34067300	34068459	1160	*	5.21	5.65	4.58	1.06	0.0245	0.43
7821	chr15	88800922	88801592	671	*	4.76	5.23	4.06	1.17	0.0245	0.43
15394	chr4	139875937	139876209	273	*	2.94	3.58	1.75	1.84	0.0246	0.431
13563	chr3	98867750	98869142	1393	*	6.2	6.6	5.66	0.94	0.0246	0.432
1730	chr10	20150108	20150926	819	*	4.89	5.32	4.27	1.05	0.0247	0.432
8261	chr16	25063955	25064370	416	*	3.66	4.21	2.74	1.47	0.0247	0.432
19923	chr8	68275790	68276611	822	*	4.62	5.07	3.97	1.09	0.0247	0.432
17205	chr6	37886113	37886288	176	*	2.46	3.12	1.21	1.91	0.0247	0.432
20107	chr8	93134480	93136019	1540	*	6.83	7.11	6.49	0.62	0.0248	0.432
5809	chr13	75737937	75738231	295	*	3.42	3.97	2.51	1.46	0.0248	0.432
4392	chr12	44394987	44395428	442	*	3.4	3.94	2.53	1.4	0.0248	0.432
11588	chr2	33770643	33771189	547	*	4.2	4.65	3.53	1.13	0.0249	0.433
13108	chr3	57431226	57432138	913	*	5.29	5.69	4.73	0.96	0.0249	0.433
20010	chr8	84388692	84389246	555	*	3.81	4.3	3.08	1.22	0.0249	0.433
1375	chr1	179644114	179644450	337	*	2.91	3.52	1.85	1.66	0.0249	0.433
20901	chr9	57300158	57300527	370	*	3.52	4.05	2.68	1.37	0.025	0.433
19284	chr7	130416815	130417258	444	*	3.7	4.25	2.81	1.44	0.025	0.434
18214	chr6	142021545	142022141	597	*	5.03	5.48	4.38	1.1	0.0251	0.435
4887	chr12	103705648	103706038	391	*	3.2	3.77	2.25	1.52	0.0251	0.435
5965	chr13	99250494	99250877	384	*	3.64	4.15	2.82	1.33	0.0251	0.435
7181	chr15	25688488	25689420	933	*	5.3	5.97	4.02	1.95	0.0252	0.435
14810	chr4	87713392	87713923	532	*	3.98	4.46	3.25	1.21	0.0252	0.435
19425	chr8	4360679	4361503	825	*	5.67	6.03	5.21	0.82	0.0252	0.435
13111	chr3	57595309	57596058	750	*	5.04	5.44	4.49	0.95	0.0252	0.435
4046	chr11	115449103	115449437	335	*	3.45	3.98	2.61	1.37	0.0253	0.436
560	chr1	83038136	83038398	263	*	1.84	2.66	-0.28	2.94	0.0253	0.436
21475	chr9	107853698	107853933	236	*	3.34	3.88	2.48	1.39	0.0253	0.436
10966	chr19	37559376	37560836	1461	*	6	6.39	5.45	0.94	0.0254	0.436
20210	chr8	106588733	106589244	512	*	4.05	4.53	3.32	1.21	0.0254	0.437
11183	chr19	48863619	48865323	1705	*	6.6	7.16	5.66	1.5	0.0255	0.438
9673	chr18	10914567	10915498	932	*	4.95	5.35	4.4	0.95	0.0256	0.438
19124	chr7	114784752	114785352	601	*	4.11	4.57	3.43	1.14	0.0256	0.438
16780	chr5	145430690	145431879	1190	*	6.39	6.74	5.92	0.82	0.0256	0.438
15333	chr4	135242468	135243512	1045	*	5.16	5.62	4.49	1.13	0.0256	0.438
6557	chr14	54299517	54299987	471	*	3.55	2.65	4.09	-1.44	0.0256	0.438
13260	chr3	77831667	77832372	706	*	5.11	5.54	4.51	1.03	0.0257	0.438
1470	chr1	187014013	187014448	436	*	3.55	4.08	2.72	1.35	0.0257	0.438
5449	chr13	39444603	39445432	830	*	4.56	5	3.94	1.06	0.0257	0.438
21866	chrX	139524614	139525166	553	*	4.66	5.08	4.06	1.02	0.0257	0.438
14188	chr4	7171963	7172504	542	*	3.95	4.44	3.2	1.24	0.0258	0.439
1962	chr10	44295746	44296238	493	*	4.54	5.02	3.83	1.19	0.0258	0.439
14016	chr3	142823682	142824286	605	*	4.12	4.61	3.35	1.26	0.0258	0.439
12295	chr2	126551099	126551873	775	*	5.14	5.59	4.46	1.13	0.0259	0.439
19022	chr7	101172364	101172816	453	*	3.6	4.14	2.72	1.41	0.0259	0.44
1636	chr10	11240620	11241248	629	*	4.25	4.78	3.4	1.38	0.026	0.44
684	chr1	93857837	93858410	574	*	4.12	4.56	3.48	1.08	0.026	0.44
18324	chr6	148917538	148918139	602	*	4.19	4.7	3.39	1.31	0.026	0.44
7095	chr15	9141454	9141999	546	*	4.07	4.58	3.27	1.3	0.026	0.44
20991	chr9	64519828	64520790	963	*	6.1	6.4	5.71	0.7	0.026	0.44
20062	chr8	89140010	89140299	290	*	2.93	3.52	1.94	1.57	0.026	0.44
13964	chr3	137058934	137059540	607	*	4.61	5.04	4	1.04	0.0261	0.441
7939	chr15	99403362	99403677	316	*	3.17	3.78	2.09	1.69	0.0262	0.441
4160	chr12	8764660	8764932	273	*	2.85	3.46	1.79	1.68	0.0262	0.441
16980	chr6	16700905	16701404	500	*	3.49	4.05	2.58	1.47	0.0262	0.441
18177	chr6	141327946	141328440	495	*	4.44	4.85	3.85	1.01	0.0263	0.442
17766	chr6	108252692	108253619	928	*	4.96	5.7	3.38	2.32	0.0263	0.442
1398	chr1	180758043	180758600	558	*	4.78	5.19	4.22	0.96	0.0263	0.443
16361	chr5	103193763	103194183	421	*	3.72	4.27	2.81	1.46	0.0265	0.444
3030	chr11	23449899	23450588	690	*	4.35	4.81	3.66	1.16	0.0265	0.444
4247	chr12	25780980	25782003	1024	*	5.03	5.42	4.51	0.91	0.0265	0.444
12934	chr3	28736809	28737593	785	*	5.62	6	5.09	0.91	0.0265	0.444
3572	chr11	83884818	83885816	999	*	6.32	6.66	5.88	0.78	0.0265	0.444
14041	chr3	145781023	145781554	532	*	4.38	4.81	3.74	1.07	0.0266	0.445
15358	chr4	137332250	137332510	261	*	3.09	3.65	2.15	1.5	0.0267	0.446
9960	chr18	39692891	39693786	896	*	5.48	5.84	4.98	0.86	0.0267	0.446
20416	chr8	125379108	125380214	1107	*	6.65	6.95	6.26	0.68	0.0267	0.446
18863	chr7	80952062	80953011	950	*	5.3	5.71	4.73	0.98	0.0267	0.446
17916	chr6	120242389	120243104	716	*	4.9	5.32	4.29	1.03	0.0268	0.447
13822	chr3	122208738	122210008	1271	*	5.95	6.32	5.43	0.89	0.0269	0.447
16416	chr5	107230666	107231406	741	*	4.76	5.19	4.13	1.06	0.027	0.449
9538	chr17	86407198	86407721	524	*	4.16	4.67	3.38	1.28	0.027	0.449
21058	chr9	68813332	68814440	1109	*	5.48	5.86	4.94	0.92	0.027	0.449
12912	chr3	27685397	27686174	778	*	4.32	4.84	3.5	1.34	0.0271	0.449
6249	chr14	16480578	16480947	370	*	3.52	4.05	2.67	1.39	0.0271	0.449
18114	chr6	135520705	135521455	751	*	5.13	5.55	4.55	1	0.0271	0.449
3702	chr11	94137709	94137949	241	*	2.47	3.16	1.12	2.03	0.0271	0.449
20489	chr9	7765955	7766868	914	*	5.19	5.54	4.72	0.82	0.0272	0.45
2455	chr10	95124265	95124898	634	*	4.63	5.06	4.02	1.04	0.0273	0.45
14102	chr3	150365523	150366503	981	*	6.03	6.41	5.52	0.89	0.0273	0.45
7158	chr15	13845874	13846112	239	*	2.67	3.33	1.39	1.94	0.0273	0.45
14856	chr4	95585976	95586805	830	*	5.52	5.9	5.02	0.88	0.0273	0.45
4749	chr12	84032560	84033415	856	*	5.51	5.93	4.91	1.03	0.0273	0.45
16247	chr5	92521156	92522361	1206	*	5.93	6.27	5.47	0.8	0.0273	0.45
15543	chr5	3491224	3492041	818	*	4.54	4.97	3.93	1.05	0.0273	0.45
8204	chr16	23606096	23607307	1212	*	5.84	6.2	5.36	0.84	0.0274	0.451
5165	chr13	19363346	19363911	566	*	4.19	4.62	3.57	1.05	0.0275	0.451
5070	chr13	7309260	7309595	336	*	3.01	3.62	1.95	1.67	0.0275	0.451
17243	chr6	42287147	42287714	568	*	4.14	4.65	3.33	1.32	0.0275	0.451
12588	chr2	158364325	158364562	238	*	2.64	3.3	1.42	1.88	0.0275	0.451
8606	chr16	56785376	56786688	1313	*	6.85	7.18	6.42	0.76	0.0276	0.452
508	chr1	77267395	77267632	238	*	3.03	3.65	1.91	1.73	0.0277	0.454
1477	chr1	187536119	187536972	854	*	5.8	6.15	5.34	0.81	0.0277	0.454
13913	chr3	131491276	131491583	308	*	3.44	3.99	2.53	1.46	0.0277	0.454
18173	chr6	141193198	141193571	374	*	3.01	3.6	1.99	1.6	0.0278	0.454
21867	chrX	139596160	139596889	730	*	5.1	5.57	4.4	1.17	0.028	0.457
9482	chr17	83342195	83342692	498	*	3.65	4.16	2.85	1.3	0.028	0.457
21526	chr9	112784713	112786218	1506	*	5.61	6.04	5.01	1.03	0.028	0.457
12975	chr3	35168679	35169137	459	*	4.24	4.69	3.58	1.11	0.028	0.457
21781	chrX	85827228	85827951	724	*	4.42	4.85	3.79	1.06	0.0281	0.457
11882	chr2	69019135	69019395	261	*	3.08	3.69	2	1.68	0.0282	0.458
4368	chr12	40790790	40791975	1186	*	6.22	6.53	5.83	0.7	0.0282	0.458
11810	chr2	64025776	64026286	511	*	3.96	4.44	3.23	1.2	0.0282	0.458
6597	chr14	57106846	57107629	784	*	5.48	5.83	5.02	0.8	0.0283	0.459
13653	chr3	107694289	107694708	420	*	3.59	4.11	2.76	1.35	0.0283	0.459
15565	chr5	4882738	4883487	750	*	4.98	5.39	4.42	0.96	0.0283	0.459
13282	chr3	79559301	79560034	734	*	4.93	5.37	4.31	1.06	0.0284	0.46
15495	chr4	150371037	150371523	487	*	3.33	3.89	2.42	1.47	0.0285	0.462
13031	chr3	42408813	42410296	1484	*	7.17	7.5	6.74	0.76	0.0285	0.462
16946	chr6	9060770	9062602	1833	*	7.69	8	7.31	0.7	0.0286	0.462
7057	chr15	6302163	6302652	490	*	3.38	4.02	2.24	1.78	0.0286	0.462
18862	chr7	80951088	80951991	904	*	6.25	6.56	5.85	0.7	0.0287	0.463
2441	chr10	94080720	94081344	625	*	3.64	4.15	2.86	1.29	0.0287	0.463
13481	chr3	96215162	96215536	375	*	3.56	4.12	2.66	1.46	0.0288	0.464
10740	chr19	27411008	27411904	897	*	5.93	6.33	5.36	0.97	0.0288	0.464
6090	chr13	109693613	109694413	801	*	4.22	4.69	3.52	1.17	0.029	0.466
4101	chr11	120623877	120624514	638	*	4.95	5.33	4.42	0.91	0.029	0.466
14541	chr4	54615632	54616129	498	*	3.79	4.27	3.05	1.23	0.029	0.467
12843	chr3	19263520	19263979	460	*	3.07	3.7	1.93	1.77	0.0291	0.467
5001	chr12	119028751	119029081	331	*	2.62	3.26	1.47	1.78	0.0291	0.467
18250	chr6	144067079	144068095	1017	*	5.76	6.14	5.26	0.88	0.0292	0.468
13141	chr3	60082546	60083079	534	*	4.07	4.59	3.24	1.35	0.0292	0.468
68	chr1	15615367	15616240	874	*	5.58	5.93	5.13	0.8	0.0292	0.468
9901	chr18	36663503	36664281	779	*	5.13	5.54	4.54	1	0.0292	0.468
13270	chr3	79206277	79207162	886	*	5.25	5.63	4.74	0.89	0.0293	0.468
18762	chr7	70276580	70276768	189	*	2.32	3.03	0.88	2.15	0.0293	0.468
9488	chr17	83525250	83525713	464	*	3.82	4.3	3.09	1.21	0.0293	0.468
15115	chr4	113003001	113003514	514	*	3.92	4.45	3.07	1.39	0.0293	0.468
11730	chr2	57211282	57211987	706	*	4.69	5.18	3.93	1.25	0.0294	0.468
15217	chr4	123511692	123512361	670	*	4.56	4.99	3.92	1.07	0.0294	0.468
6178	chr13	119409179	119409874	696	*	4.64	5.08	4.03	1.05	0.0294	0.468
8911	chr17	8343107	8344188	1082	*	5.84	6.17	5.41	0.75	0.0294	0.468
11133	chr19	44985002	44985914	913	*	4.89	5.33	4.27	1.06	0.0294	0.468
2990	chr11	21364614	21366038	1425	*	6.45	5.98	6.81	-0.83	0.0294	0.468
12767	chr3	8963132	8963444	313	*	3.37	3.91	2.49	1.42	0.0295	0.468
15545	chr5	3498985	3499260	276	*	3.14	3.71	2.18	1.53	0.0295	0.468
4591	chr12	73883659	73884587	929	*	6.23	6.62	5.69	0.92	0.0296	0.468
5645	chr13	54664534	54664889	356	*	3.05	3.64	2.05	1.59	0.0296	0.468
3963	chr11	109700906	109701149	244	*	2.96	3.55	1.95	1.6	0.0296	0.468
20678	chr9	40776682	40777399	718	*	4.81	5.18	4.3	0.88	0.0296	0.468
9503	chr17	84287859	84288363	505	*	3.97	4.46	3.21	1.25	0.0297	0.469
10254	chr18	68283306	68283909	604	*	4.12	4.63	3.31	1.32	0.0297	0.469
12103	chr2	102197171	102197695	525	*	4.31	4.74	3.68	1.06	0.0297	0.469
12735	chr2	179170463	179170972	510	*	4.49	4.89	3.92	0.98	0.0297	0.469
11925	chr2	72160183	72160423	241	*	2.69	3.33	1.5	1.83	0.0297	0.469
4426	chr12	52559317	52560161	845	*	4.82	5.27	4.15	1.13	0.0298	0.47
16160	chr5	88630408	88630762	355	*	3.21	3.75	2.35	1.4	0.0299	0.47
131	chr1	30991658	30992443	786	*	5	5.69	3.6	2.1	0.0299	0.471
6676	chr14	64657638	64658589	952	*	5.36	5.76	4.81	0.94	0.03	0.471
7895	chr15	96749548	96750207	660	*	4.73	5.17	4.1	1.06	0.03	0.471
8938	chr17	12658988	12659633	646	*	4.88	5.31	4.28	1.03	0.03	0.471
20698	chr9	42727638	42728094	457	*	3.89	4.38	3.16	1.22	0.0301	0.471
18901	chr7	84530481	84531263	783	*	5.42	5.79	4.91	0.88	0.0301	0.471
5975	chr13	100542865	100543695	831	*	5.22	5.6	4.69	0.91	0.0301	0.471
933	chr1	136008098	136008466	369	*	3.51	4.01	2.72	1.29	0.0301	0.471
8800	chr16	93744187	93745514	1328	*	5.07	5.55	4.37	1.18	0.0302	0.472
12457	chr2	145862018	145862222	205	*	2.48	3.13	1.25	1.88	0.0302	0.472
18900	chr7	84417059	84418201	1143	*	6.12	6.46	5.65	0.81	0.0303	0.473
10726	chr19	26730896	26731395	500	*	3.77	4.28	2.99	1.29	0.0303	0.473
11406	chr2	10513847	10515521	1675	*	7.39	7.65	7.07	0.59	0.0303	0.473
21121	chr9	71663306	71663942	637	*	4.61	5.06	3.95	1.12	0.0304	0.473
13151	chr3	60311131	60311617	487	*	3.93	4.41	3.22	1.19	0.0304	0.474
16568	chr5	122876398	122877130	733	*	5.07	5.48	4.51	0.96	0.0305	0.474
13005	chr3	39928322	39928723	402	*	3.42	3.96	2.53	1.43	0.0305	0.474
8597	chr16	56212002	56213708	1707	*	8.09	7.81	8.33	-0.53	0.0305	0.474
7125	chr15	10712900	10713384	485	*	4.08	4.54	3.4	1.14	0.0306	0.474
6080	chr13	109445504	109445809	306	*	3.01	3.6	2.01	1.58	0.0306	0.475
9804	chr18	22706097	22706662	566	*	4.39	4.81	3.77	1.04	0.0307	0.475
13178	chr3	63560528	63561234	707	*	4.72	5.13	4.15	0.98	0.0307	0.475
14001	chr3	141923928	141925065	1138	*	5.78	6.16	5.26	0.9	0.0307	0.475
2038	chr10	59520713	59521155	443	*	4.11	4.55	3.48	1.07	0.0308	0.476
1474	chr1	187476031	187476551	521	*	4.35	4.79	3.69	1.1	0.0308	0.476
3898	chr11	106555842	106556261	420	*	3.83	4.3	3.14	1.16	0.0308	0.476
15710	chr5	29249904	29250755	852	*	5.5	5.86	5.03	0.83	0.0308	0.476
5579	chr13	48621084	48621444	361	*	2.99	3.61	1.9	1.71	0.0309	0.476
361	chr1	61736533	61736975	443	*	4.78	5.22	4.13	1.1	0.0309	0.477
9897	chr18	36527517	36528150	634	*	5.88	6.22	5.43	0.79	0.031	0.477
6143	chr13	113892793	113893460	668	*	4.64	5.07	4.04	1.03	0.0311	0.478
13794	chr3	121646149	121646878	730	*	5.22	5.58	4.73	0.85	0.0311	0.479
257	chr1	52433800	52434987	1188	*	5.8	6.15	5.34	0.81	0.0312	0.479
127	chr1	30937201	30937793	593	*	4.53	4.98	3.88	1.11	0.0312	0.479
3031	chr11	23459630	23459938	309	*	3.62	4.1	2.87	1.23	0.0312	0.479
13560	chr3	98850698	98851598	901	*	5.03	5.4	4.54	0.87	0.0312	0.479
16338	chr5	101832888	101833455	568	*	4.48	4.91	3.85	1.06	0.0312	0.479
14384	chr4	40205468	40205949	482	*	3.94	4.39	3.27	1.13	0.0313	0.479
16003	chr5	67297087	67297667	581	*	4.42	4.86	3.78	1.08	0.0313	0.479
19803	chr8	46837221	46837796	576	*	4.94	5.34	4.39	0.96	0.0314	0.48
3127	chr11	43147619	43149456	1838	*	7.56	7.26	7.81	-0.55	0.0314	0.48
10663	chr19	21814050	21815032	983	*	5.93	6.25	5.51	0.74	0.0314	0.48
3113	chr11	38075101	38075923	823	*	5.46	5.83	4.96	0.88	0.0314	0.48
12626	chr2	163540418	163541883	1466	*	6.21	6.54	5.78	0.76	0.0315	0.481
15939	chr5	64254595	64255480	886	*	5.46	5.81	5	0.81	0.0316	0.482
13414	chr3	90004237	90004962	726	*	5.1	5.48	4.58	0.9	0.0317	0.482
14309	chr4	24896649	24898174	1526	*	6.48	6.79	6.08	0.71	0.0317	0.483
7451	chr15	56412831	56413846	1016	*	6.17	6.51	5.72	0.79	0.0317	0.483
5272	chr13	28107921	28109003	1083	*	5.82	6.24	5.23	1.01	0.0318	0.483
8559	chr16	49966109	49966352	244	*	2.89	3.49	1.85	1.64	0.0318	0.483
16860	chr5	150275966	150276224	259	*	3.15	3.72	2.2	1.53	0.0318	0.483
9239	chr17	48738719	48738957	239	*	3.07	3.62	2.19	1.43	0.0319	0.483
13865	chr3	129380812	129381219	408	*	3.29	3.87	2.31	1.56	0.0319	0.483
11188	chr19	49372472	49374247	1776	*	7.15	7.43	6.79	0.64	0.0319	0.483
13911	chr3	131364478	131365536	1059	*	6.19	6.53	5.75	0.78	0.032	0.484
1850	chr10	30745540	30746181	642	*	4.35	4.76	3.78	0.98	0.0321	0.486
14916	chr4	99140807	99142293	1487	*	6.08	6.42	5.63	0.79	0.0321	0.486
19469	chr8	12804781	12805345	565	*	4.42	4.84	3.81	1.03	0.0321	0.486
17002	chr6	17719950	17720304	355	*	3.19	3.74	2.28	1.46	0.0322	0.486
649	chr1	88975921	88976424	504	*	4.18	4.68	3.4	1.28	0.0323	0.487
12697	chr2	169764126	169764334	209	*	2.66	3.25	1.63	1.62	0.0323	0.487
21605	chr9	121950449	121950806	358	*	3.53	4.05	2.72	1.32	0.0323	0.487
12909	chr3	27611979	27612453	475	*	4.93	5.31	4.4	0.91	0.0323	0.487
923	chr1	134495230	134495544	315	*	3.17	3.75	2.19	1.57	0.0324	0.487
8337	chr16	30808021	30808270	250	*	3.34	3.88	2.47	1.41	0.0324	0.487
19317	chr7	135608137	135610162	2026	*	6.51	6.85	6.06	0.79	0.0324	0.487
21226	chr9	78527693	78528398	706	*	4.76	5.22	4.1	1.12	0.0324	0.487
15109	chr4	109805976	109806381	406	*	3.82	4.35	2.97	1.38	0.0325	0.487
18164	chr6	140300398	140301285	888	*	5.42	5.8	4.92	0.88	0.0325	0.487
8521	chr16	45669654	45670591	938	*	6.38	6.77	5.83	0.94	0.0326	0.488
21628	chrUn_JH584304	67135	67562	428	*	5.18	4.59	5.59	-1	0.0326	0.488
6935	chr14	116240594	116241250	657	*	4.2	4.64	3.55	1.09	0.0326	0.488
9124	chr17	32916874	32917546	673	*	4.88	5.26	4.35	0.92	0.0326	0.488
9333	chr17	64745428	64746251	824	*	5.15	5.59	4.51	1.09	0.0326	0.488
722	chr1	105738135	105738855	721	*	4.73	5.19	4.06	1.13	0.0327	0.488
3144	chr11	43988586	43989198	613	*	4.23	4.67	3.6	1.07	0.0327	0.488
5319	chr13	31954993	31955585	593	*	4.46	4.91	3.79	1.12	0.0328	0.489
12961	chr3	32562886	32563624	739	*	4.58	5.1	3.77	1.33	0.0328	0.489
6235	chr14	12303586	12304011	426	*	3.66	2.96	4.13	-1.18	0.0329	0.49
17214	chr6	38143946	38144826	881	*	6.32	6.61	5.97	0.64	0.0329	0.49
12524	chr2	152827488	152828778	1291	*	5.76	6.12	5.28	0.84	0.033	0.491
10859	chr19	32599280	32600221	942	*	6.18	6.52	5.74	0.78	0.033	0.491
19570	chr8	25769280	25770367	1088	*	5.44	5.84	4.88	0.96	0.033	0.491
11390	chr2	7017239	7018224	986	*	5.93	6.25	5.51	0.75	0.0331	0.491
8068	chr16	11011052	11011504	453	*	4.78	5.2	4.2	1	0.0331	0.492
15010	chr4	104873981	104877090	3110	*	7.22	7.55	6.79	0.76	0.0332	0.492
5341	chr13	34212486	34213028	543	*	4.35	4.76	3.78	0.98	0.0332	0.492
20671	chr9	37568479	37569537	1059	*	5.26	5.62	4.8	0.82	0.0333	0.492
21336	chr9	94019028	94019655	628	*	4.1	4.58	3.36	1.23	0.0333	0.492
16930	chr6	6997195	6997814	620	*	3.89	4.43	3.01	1.42	0.0334	0.493
7161	chr15	16566226	16567087	862	*	4.87	5.34	4.16	1.19	0.0334	0.493
12	chr1	4808274	4809273	1000	*	5.05	5.45	4.5	0.94	0.0334	0.493
11832	chr2	65123360	65124247	888	*	6.23	6.51	5.88	0.63	0.0335	0.494
15801	chr5	42453736	42454556	821	*	5.08	5.52	4.46	1.06	0.0335	0.494
19461	chr8	11471308	11471764	457	*	3.91	4.39	3.21	1.18	0.0335	0.494
3954	chr11	109477669	109478284	616	*	5.18	5.56	4.66	0.9	0.0336	0.495
8297	chr16	28970679	28971316	638	*	4.82	5.22	4.27	0.95	0.0336	0.495
7676	chr15	77820245	77820540	296	*	3.37	3.9	2.53	1.37	0.0337	0.495
18482	chr7	26143883	26144133	251	*	3.17	3.73	2.24	1.49	0.0337	0.495
8742	chr16	87680482	87681767	1286	*	6.22	6.57	5.76	0.81	0.0338	0.496
20404	chr8	124344069	124344450	382	*	3.75	4.28	2.89	1.39	0.0339	0.497
12346	chr2	130827283	130828742	1460	*	6.49	6.76	6.15	0.62	0.0339	0.497
7160	chr15	16551149	16551853	705	*	4.75	5.14	4.21	0.93	0.0339	0.497
19224	chr7	123429641	123430330	690	*	4.08	4.58	3.33	1.24	0.0339	0.497
21243	chr9	80041861	80042275	415	*	3.88	4.34	3.19	1.15	0.0341	0.498
17788	chr6	108638322	108638860	539	*	4.46	4.95	3.73	1.22	0.0341	0.498
18037	chr6	128994332	128995892	1561	*	6.78	7.13	6.32	0.81	0.0341	0.498
7920	chr15	97681853	97682605	753	*	5.15	5.51	4.68	0.84	0.0341	0.498
6003	chr13	101741596	101742002	407	*	3.6	4.1	2.83	1.27	0.0341	0.498
13189	chr3	65660458	65660798	341	*	3.3	3.89	2.28	1.6	0.0341	0.498
2867	chr11	5368573	5368905	333	*	3.24	3.76	2.42	1.35	0.0342	0.498
14414	chr4	43502939	43503435	497	*	4.51	4.92	3.93	0.99	0.0342	0.498
20936	chr9	61306111	61306928	818	*	6.01	6.36	5.54	0.83	0.0343	0.499
15121	chr4	114346043	114346703	661	*	3.8	4.33	2.95	1.37	0.0343	0.499
15711	chr5	29583731	29584552	822	*	5.11	5.54	4.5	1.04	0.0343	0.499
11427	chr2	12865757	12867285	1529	*	6.88	7.17	6.52	0.64	0.0343	0.499
6107	chr13	111804004	111804470	467	*	3.94	4.38	3.31	1.07	0.0344	0.499
18030	chr6	128649630	128650530	901	*	5.53	5.88	5.06	0.82	0.0344	0.499
6649	chr14	61611772	61612488	717	*	5.32	5.71	4.8	0.91	0.0345	0.5
14438	chr4	45466207	45466408	202	*	2.6	3.26	1.37	1.89	0.0346	0.502
2326	chr10	86777331	86778051	721	*	4.7	5.1	4.14	0.96	0.0346	0.502
16093	chr5	86581089	86581844	756	*	4.89	5.27	4.38	0.89	0.0347	0.502
10265	chr18	70437369	70438221	853	*	5.7	6.04	5.25	0.79	0.0347	0.502
15967	chr5	65446678	65447010	333	*	3.2	3.74	2.34	1.41	0.0347	0.502
1417	chr1	182412826	182413659	834	*	4.92	5.3	4.4	0.9	0.0348	0.502
3294	chr11	58017814	58018193	380	*	3.48	4.02	2.63	1.38	0.0348	0.502
480	chr1	74400178	74401015	838	*	5.59	6.02	5	1.02	0.0348	0.502
5973	chr13	100515840	100516024	185	*	2.51	3.15	1.32	1.82	0.0348	0.502
6274	chr14	18697623	18698160	538	*	4.25	4.67	3.64	1.03	0.0349	0.503
11870	chr2	68426002	68426554	553	*	4.5	4.93	3.88	1.05	0.035	0.504
15492	chr4	150346593	150347192	600	*	4.79	5.25	4.12	1.12	0.035	0.504
13666	chr3	108113429	108114388	960	*	5.94	6.29	5.48	0.8	0.0351	0.505
21370	chr9	95856782	95857156	375	*	3.56	4.09	2.71	1.38	0.0351	0.505
5444	chr13	38962558	38963298	741	*	5.46	5.8	5.02	0.78	0.0352	0.505
21407	chr9	102194153	102194580	428	*	3.74	4.24	2.96	1.27	0.0352	0.505
15023	chr4	105128912	105129713	802	*	5.12	5.52	4.56	0.96	0.0352	0.505
8551	chr16	49529580	49533955	4376	*	7.52	7.84	7.12	0.72	0.0352	0.505
5026	chr13	4150445	4151105	661	*	4.53	4.94	3.95	1	0.0354	0.506
19587	chr8	28267057	28267831	775	*	5.13	5.53	4.59	0.95	0.0354	0.507
16490	chr5	115758982	115759276	295	*	2.85	3.43	1.85	1.57	0.0354	0.507
5183	chr13	21550396	21551302	907	*	5.56	5.93	5.07	0.86	0.0355	0.507
4171	chr12	10567444	10569074	1631	*	6.32	6.67	5.86	0.81	0.0356	0.508
12846	chr3	19604662	19605496	835	*	5.14	5.51	4.64	0.87	0.0356	0.508
6081	chr13	109481399	109482076	678	*	4.28	4.75	3.59	1.16	0.0357	0.509
17048	chr6	24183096	24183843	748	*	5.09	5.47	4.59	0.87	0.0357	0.509
15786	chr5	38082645	38083199	555	*	3.99	4.47	3.25	1.22	0.0357	0.509
18309	chr6	146917520	146917953	434	*	3.44	3.96	2.61	1.35	0.0358	0.509
21379	chr9	96966359	96968113	1755	*	6.66	7.03	6.17	0.86	0.0358	0.51
8905	chr17	8276108	8276657	550	*	4.2	4.67	3.49	1.19	0.0359	0.51
20585	chr9	25215408	25215931	524	*	4.13	4.57	3.51	1.06	0.0359	0.51
8787	chr16	93311678	93312444	767	*	5.36	5.73	4.87	0.85	0.036	0.511
8243	chr16	24438411	24439073	663	*	4.97	5.39	4.38	1.01	0.0361	0.511
13985	chr3	138306095	138307071	977	*	5.89	6.2	5.49	0.72	0.0361	0.511
9737	chr18	16673117	16674222	1106	*	5.31	5.71	4.77	0.93	0.0361	0.511
11346	chr2	4609392	4609784	393	*	3.79	4.27	3.06	1.22	0.0361	0.511
4126	chr12	4455319	4456207	889	*	5.4	5.72	4.97	0.75	0.0362	0.512
10155	chr18	61332110	61332737	628	*	4.99	5.38	4.45	0.94	0.0362	0.512
6998	chr14	122663982	122664381	400	*	3.62	4.15	2.77	1.37	0.0362	0.512
18291	chr6	146126674	146127207	534	*	4.4	4.82	3.82	1	0.0363	0.512
13500	chr3	96875042	96875639	598	*	4.58	5.03	3.91	1.12	0.0364	0.514
1608	chr10	7208720	7209265	546	*	4.3	4.73	3.66	1.07	0.0364	0.514
13916	chr3	131510665	131510935	271	*	2.87	3.46	1.84	1.63	0.0365	0.514
2661	chr10	115585935	115586857	923	*	4.53	4.93	3.97	0.96	0.0365	0.514
6034	chr13	103861408	103862789	1382	*	6.31	6.67	5.84	0.83	0.0366	0.515
12102	chr2	102113588	102114144	557	*	4.17	4.6	3.56	1.04	0.0366	0.515
4719	chr12	81943313	81944210	898	*	6.44	6.74	6.04	0.7	0.0366	0.515
4771	chr12	85058620	85059129	510	*	4.18	4.6	3.59	1.01	0.0367	0.516
442	chr1	71873981	71874493	513	*	4.69	5.09	4.14	0.95	0.0367	0.516
1640	chr10	12587628	12588659	1032	*	6.18	6.51	5.74	0.76	0.0368	0.516
12860	chr3	21872191	21873264	1074	*	5.07	5.51	4.44	1.08	0.0368	0.516
883	chr1	131968897	131969791	895	*	4.68	5.09	4.11	0.98	0.0368	0.516
3182	chr11	48853119	48853498	380	*	3.62	4.13	2.81	1.32	0.0369	0.516
4120	chr12	3777594	3778059	466	*	3.7	4.19	2.93	1.26	0.0369	0.517
20610	chr9	31145040	31145686	647	*	4.44	4.85	3.86	0.99	0.037	0.518
8084	chr16	13276034	13276679	646	*	4.9	5.3	4.33	0.97	0.037	0.518
16492	chr5	116018642	116019320	679	*	4.53	4.93	3.97	0.96	0.0371	0.518
6562	chr14	54578971	54579503	533	*	4.1	4.53	3.47	1.06	0.0371	0.519
7307	chr15	38647263	38648165	903	*	5.72	6.05	5.28	0.77	0.0373	0.521
14234	chr4	11116885	11117340	456	*	3.61	4.13	2.81	1.32	0.0374	0.521
6994	chr14	122562192	122562777	586	*	4.27	4.74	3.59	1.15	0.0374	0.521
18290	chr6	146125435	146126657	1223	*	5.97	6.3	5.54	0.77	0.0375	0.522
16456	chr5	111469359	111470078	720	*	5.38	5.72	4.92	0.81	0.0375	0.522
3646	chr11	87689286	87690035	750	*	5.27	5.62	4.82	0.8	0.0376	0.523
4513	chr12	69725279	69725467	189	*	2.63	3.26	1.5	1.76	0.0376	0.523
12319	chr2	127214035	127214643	609	*	4.59	5.02	3.99	1.03	0.0377	0.523
13281	chr3	79537713	79539496	1784	*	6.39	6.74	5.93	0.81	0.0377	0.523
2915	chr11	12173379	12173782	404	*	3.4	3.91	2.61	1.3	0.0377	0.523
2949	chr11	17734611	17735035	425	*	3.32	3.88	2.4	1.48	0.0377	0.523
16561	chr5	122595239	122595699	461	*	3.76	4.3	2.9	1.4	0.0378	0.523
2037	chr10	59503651	59503967	317	*	3.03	3.58	2.15	1.42	0.0378	0.524
2889	chr11	6335297	6335735	439	*	3.17	3.73	2.26	1.47	0.0378	0.524
12325	chr2	128095256	128095745	490	*	3.41	3.95	2.55	1.4	0.0379	0.524
2750	chr10	125265721	125266688	968	*	5.08	5.49	4.52	0.96	0.0379	0.524
9971	chr18	42554326	42555019	694	*	4.41	4.86	3.74	1.13	0.0379	0.524
13261	chr3	77907662	77908459	798	*	5.62	6	5.11	0.89	0.038	0.524
20015	chr8	84710667	84711063	397	*	3.46	3.94	2.71	1.24	0.038	0.524
13267	chr3	79086298	79086866	569	*	4.24	4.74	3.47	1.27	0.038	0.524
7606	chr15	75106207	75106499	293	*	3.34	3.89	2.43	1.47	0.038	0.524
4438	chr12	54459741	54460151	411	*	3.5	4.04	2.64	1.39	0.038	0.524
14654	chr4	63056974	63057450	477	*	4.2	4.66	3.53	1.13	0.0381	0.524
4634	chr12	77726589	77727537	949	*	5.18	5.55	4.68	0.87	0.0381	0.524
5473	chr13	41202951	41203558	608	*	4.43	4.86	3.82	1.03	0.0382	0.524
12170	chr2	109683518	109684241	724	*	5.07	5.48	4.51	0.96	0.0382	0.524
5766	chr13	68788923	68789159	237	*	2.68	1.62	3.29	-1.67	0.0382	0.524
2645	chr10	114051674	114052204	531	*	4.15	4.63	3.43	1.2	0.0382	0.524
8616	chr16	57422645	57422993	349	*	3.29	3.81	2.46	1.36	0.0382	0.524
21270	chr9	84497024	84498107	1084	*	5.95	6.29	5.52	0.77	0.0383	0.525
6064	chr13	108043276	108044278	1003	*	6.03	6.34	5.64	0.7	0.0383	0.525
14090	chr3	149235811	149236548	738	*	4.62	5.03	4.04	0.99	0.0384	0.526
19103	chr7	113144215	113144785	571	*	4.81	5.23	4.22	1	0.0384	0.526
2772	chr10	126695770	126696346	577	*	3.79	4.25	3.11	1.14	0.0385	0.526
21207	chr9	78030468	78031682	1215	*	6.41	6.74	5.99	0.75	0.0385	0.526
654	chr1	89709664	89710644	981	*	5.07	5.76	3.69	2.06	0.0385	0.526
19422	chr8	4313744	4315458	1715	*	5.66	6.06	5.11	0.95	0.0385	0.526
7873	chr15	95848834	95849256	423	*	3.69	4.17	2.97	1.19	0.0386	0.526
14020	chr3	143448381	143448645	265	*	2.93	3.48	2.01	1.47	0.0386	0.526
4417	chr12	52318917	52319530	614	*	3.87	4.33	3.17	1.16	0.0386	0.526
21612	chr9	122635193	122635632	440	*	4.08	4.57	3.33	1.23	0.0386	0.526
15974	chr5	66040934	66041469	536	*	4.05	4.54	3.3	1.24	0.0387	0.526
19246	chr7	126975893	126976255	363	*	3.12	3.68	2.17	1.51	0.0387	0.527
12437	chr2	142858528	142858985	458	*	3.89	4.34	3.24	1.1	0.0388	0.527
7170	chr15	22046105	22047601	1497	*	6.71	6.98	6.37	0.61	0.0389	0.528
16929	chr6	6886282	6886585	304	*	2.61	3.23	1.48	1.75	0.0389	0.528
582	chr1	86039871	86040740	870	*	5.56	5.88	5.15	0.73	0.0389	0.528
14094	chr3	149445323	149446008	686	*	4.2	4.66	3.52	1.14	0.039	0.528
18763	chr7	70305632	70305866	235	*	2.31	3.01	0.93	2.08	0.039	0.528
14494	chr4	49478584	49480481	1898	*	6.46	6.81	6.01	0.8	0.039	0.528
3744	chr11	97380123	97380852	730	*	4.67	5.07	4.11	0.96	0.039	0.528
2743	chr10	123567612	123568030	419	*	3.58	4.06	2.86	1.2	0.039	0.528
3005	chr11	22131364	22131731	368	*	3.42	3.97	2.5	1.48	0.0391	0.528
6959	chr14	118038784	118039779	996	*	5.01	5.42	4.43	0.98	0.0391	0.528
6047	chr13	104640740	104641695	956	*	6.75	7.06	6.36	0.7	0.0392	0.528
2382	chr10	89624077	89624776	700	*	5.17	5.55	4.64	0.91	0.0392	0.528
468	chr1	73683057	73684727	1671	*	7.22	7.56	6.76	0.79	0.0393	0.529
4098	chr11	120505562	120506022	461	*	4.07	4.48	3.48	1	0.0393	0.53
9568	chr17	88542619	88543601	983	*	5.95	6.25	5.58	0.67	0.0393	0.53
19373	chr7	141094399	141094665	267	*	3	3.58	2	1.57	0.0394	0.53
11112	chr19	44024808	44025431	624	*	4.37	4.77	3.81	0.96	0.0394	0.53
16771	chr5	144787858	144788221	364	*	3.43	3.94	2.63	1.3	0.0394	0.53
14799	chr4	85768084	85768607	524	*	3.83	4.3	3.13	1.17	0.0395	0.53
12607	chr2	160847415	160848410	996	*	6.07	5.64	6.4	-0.76	0.0396	0.531
3133	chr11	43687965	43688236	272	*	2.77	3.37	1.71	1.66	0.0397	0.531
15537	chr4	155643701	155644014	314	*	3.15	3.68	2.3	1.38	0.0397	0.531
5176	chr13	21246333	21246681	349	*	3.53	4.03	2.76	1.26	0.0397	0.531
20704	chr9	43114827	43115510	684	*	4.31	4.73	3.71	1.02	0.0397	0.531
12950	chr3	30994922	30995226	305	*	2.88	3.47	1.88	1.58	0.0398	0.531
8959	chr17	14398715	14399402	688	*	4.55	5.02	3.87	1.15	0.0398	0.531
8873	chr17	4919936	4920586	651	*	4.95	5.34	4.42	0.92	0.0398	0.531
4770	chr12	85006880	85007357	478	*	3.57	2.85	4.04	-1.19	0.0398	0.531
5069	chr13	7306555	7307627	1073	*	5.89	6.26	5.39	0.87	0.0398	0.531
17068	chr6	26490208	26490921	714	*	5.37	5.74	4.87	0.87	0.0398	0.531
8276	chr16	26377291	26377730	440	*	3.63	4.11	2.93	1.18	0.0399	0.532
9925	chr18	38852959	38853458	500	*	4.16	4.58	3.56	1.02	0.0399	0.532
10681	chr19	23074853	23075304	452	*	4.05	4.48	3.43	1.05	0.04	0.532
12087	chr2	94050949	94051446	498	*	4.12	4.56	3.5	1.06	0.04	0.532
18320	chr6	148198788	148200475	1688	*	7.45	7.08	7.75	-0.67	0.04	0.532
5433	chr13	38351622	38353334	1713	*	7.07	7.38	6.66	0.72	0.0401	0.532
12104	chr2	102348813	102349592	780	*	4.91	5.35	4.27	1.08	0.0401	0.533
4133	chr12	5734857	5735113	257	*	3.34	3.84	2.59	1.25	0.0402	0.533
8681	chr16	77331029	77331433	405	*	3.47	4	2.63	1.37	0.0403	0.534
13079	chr3	52851436	52852663	1228	*	7.12	7.39	6.81	0.58	0.0403	0.534
17087	chr6	28758006	28758924	919	*	4.9	5.32	4.29	1.03	0.0403	0.534
16105	chr5	86967050	86967756	707	*	4.84	5.26	4.25	1.01	0.0404	0.534
14861	chr4	95759448	95759883	436	*	3.89	4.34	3.24	1.1	0.0404	0.535
2415	chr10	93111411	93112419	1009	*	5.67	6.06	5.15	0.92	0.0405	0.535
18204	chr6	141871186	141872620	1435	*	6.64	6.94	6.27	0.67	0.0405	0.535
16986	chr6	17186821	17187876	1056	*	6.17	6.49	5.76	0.73	0.0405	0.535
18363	chr7	6240956	6241573	618	*	4.87	5.27	4.33	0.94	0.0406	0.535
15041	chr4	106191528	106192387	860	*	5.09	5.51	4.5	1.01	0.0406	0.535
8360	chr16	32608040	32608780	741	*	4.87	5.33	4.19	1.14	0.0406	0.535
13274	chr3	79336117	79337019	903	*	5.09	5.44	4.62	0.82	0.0406	0.535
11577	chr2	32520163	32520909	747	*	4.71	5.12	4.14	0.98	0.0406	0.535
11759	chr2	59212277	59212656	380	*	3.48	3.99	2.68	1.31	0.0407	0.535
20922	chr9	59759274	59760265	992	*	5.7	6.06	5.22	0.84	0.0407	0.535
7630	chr15	75965435	75966336	902	*	5.1	5.52	4.52	1	0.0408	0.536
20209	chr8	106570378	106572805	2428	*	6.88	7.16	6.52	0.65	0.0408	0.536
4398	chr12	45205293	45206019	727	*	4.71	5.11	4.14	0.97	0.0408	0.536
5251	chr13	24892100	24893672	1573	*	6.73	7.02	6.37	0.65	0.0408	0.536
6615	chr14	59418035	59418783	749	*	4.63	5.03	4.08	0.96	0.0409	0.536
9288	chr17	56219586	56220150	565	*	3.9	4.41	3.12	1.29	0.0409	0.536
18234	chr6	143012695	143013460	766	*	5.49	5.81	5.08	0.73	0.041	0.536
776	chr1	119557573	119558421	849	*	5.55	5.94	5	0.94	0.041	0.536
13480	chr3	96162175	96163027	853	*	4.75	5.15	4.19	0.96	0.041	0.536
15554	chr5	4024543	4025143	601	*	4.05	4.48	3.44	1.05	0.041	0.536
11127	chr19	44625974	44626377	404	*	4.02	4.55	3.19	1.36	0.041	0.536
18128	chr6	136915558	136916824	1267	*	6.18	6.53	5.72	0.81	0.041	0.536
17031	chr6	22343623	22344723	1101	*	5.21	5.57	4.71	0.86	0.0411	0.536
16517	chr5	119332555	119333081	527	*	3.86	4.32	3.18	1.14	0.0412	0.537
2859	chr11	4849493	4849892	400	*	3.12	3.64	2.3	1.34	0.0412	0.537
9686	chr18	11640725	11641322	598	*	4.71	5.11	4.17	0.94	0.0412	0.537
1891	chr10	40062421	40064153	1733	*	6.89	7.18	6.52	0.66	0.0412	0.537
3151	chr11	44484955	44486115	1161	*	6.59	6.94	6.12	0.82	0.0412	0.537
21362	chr9	95562240	95562912	673	*	4.25	3.54	4.72	-1.19	0.0413	0.537
7154	chr15	13601872	13602637	766	*	4.92	5.33	4.34	0.99	0.0413	0.537
16127	chr5	87138795	87139696	902	*	5.22	5.62	4.64	0.98	0.0414	0.538
13541	chr3	98634040	98635818	1779	*	7.04	7.32	6.69	0.62	0.0414	0.538
3377	chr11	63759601	63760002	402	*	3.33	3.86	2.48	1.38	0.0416	0.539
9988	chr18	44610089	44611014	926	*	5.68	6.08	5.12	0.95	0.0416	0.54
6137	chr13	113536051	113536811	761	*	4.89	5.24	4.41	0.83	0.0417	0.54
7298	chr15	38347538	38348232	695	*	5.06	5.46	4.51	0.95	0.0417	0.54
21727	chrX	49631116	49631946	831	*	5.06	5.45	4.53	0.92	0.0418	0.541
10059	chr18	53859904	53860541	638	*	4.07	4.54	3.37	1.17	0.0418	0.541
16091	chr5	86114099	86115317	1219	*	5.9	6.31	5.32	0.98	0.0419	0.542
21177	chr9	76272824	76274080	1257	*	5.97	6.33	5.49	0.84	0.0419	0.542
9258	chr17	51367316	51368109	794	*	4.88	5.3	4.3	1	0.0419	0.542
10632	chr19	20740306	20741095	790	*	4.3	4.74	3.66	1.09	0.0422	0.545
8397	chr16	34807455	34808477	1023	*	5.11	5.53	4.51	1.02	0.0422	0.545
18156	chr6	140015746	140016472	727	*	4.67	5.07	4.12	0.96	0.0422	0.545
5815	chr13	80963090	80963351	262	*	2.53	3.16	1.42	1.74	0.0423	0.545
11792	chr2	62403693	62404031	339	*	2.81	3.41	1.79	1.62	0.0424	0.546
8728	chr16	86575638	86576314	677	*	4.8	5.18	4.27	0.9	0.0424	0.546
21251	chr9	80256244	80257859	1616	*	6.15	6.53	5.65	0.88	0.0425	0.546
17280	chr6	48895465	48896626	1162	*	6.37	6.66	6	0.66	0.0425	0.546
192	chr1	39889003	39889325	323	*	3.26	3.8	2.4	1.4	0.0425	0.547
16316	chr5	99397723	99399043	1321	*	5.53	5.89	5.04	0.85	0.0426	0.547
4295	chr12	32246532	32247014	483	*	4.03	4.45	3.43	1.02	0.0426	0.547
7299	chr15	38365381	38365815	435	*	3.82	4.27	3.17	1.1	0.0426	0.547
5431	chr13	38318405	38318784	380	*	2.97	3.55	1.99	1.56	0.0427	0.547
2030	chr10	59161483	59162078	596	*	4.04	4.51	3.33	1.17	0.0428	0.548
7792	chr15	85337775	85338091	317	*	3.23	3.76	2.39	1.37	0.0428	0.548
6189	chr14	7936204	7936471	268	*	2.76	3.36	1.71	1.65	0.0428	0.548
45	chr1	9987738	9989543	1806	*	6.79	7.14	6.33	0.81	0.043	0.549
4747	chr12	84010218	84010725	508	*	4.07	4.56	3.33	1.22	0.043	0.55
17059	chr6	24910067	24910726	660	*	4.31	4.73	3.71	1.01	0.0431	0.55
21062	chr9	68905619	68905994	376	*	2.69	3.29	1.66	1.63	0.0431	0.55
19283	chr7	130257326	130257943	618	*	4.27	4.72	3.62	1.09	0.0432	0.55
314	chr1	58097441	58097851	411	*	3.44	3.98	2.57	1.41	0.0432	0.55
17797	chr6	108811196	108811418	223	*	2.47	3.11	1.27	1.84	0.0432	0.55
1427	chr1	183378322	183378912	591	*	4.48	4.9	3.88	1.02	0.0432	0.55
6213	chr14	9620758	9621264	507	*	3.98	4.43	3.33	1.11	0.0433	0.551
11249	chr19	55594430	55594954	525	*	3.77	4.28	2.97	1.31	0.0433	0.551
11952	chr2	74022834	74023599	766	*	4.94	5.37	4.35	1.02	0.0433	0.551
20772	chr9	47422559	47425122	2564	*	7.63	7.94	7.24	0.7	0.0434	0.551
10313	chr18	76090341	76090665	325	*	4	4.43	3.37	1.07	0.0434	0.551
4228	chr12	24615208	24615542	335	*	3.42	3.95	2.59	1.36	0.0434	0.551
9447	chr17	80073581	80074093	513	*	3.97	4.49	3.15	1.33	0.0434	0.551
11181	chr19	48703304	48704279	976	*	4.97	5.34	4.46	0.88	0.0434	0.551
2321	chr10	85927001	85927317	317	*	2.89	3.54	1.68	1.87	0.0435	0.551
4319	chr12	34988472	34990674	2203	*	7.98	7.68	8.22	-0.54	0.0435	0.551
18761	chr7	70253160	70253942	783	*	5.21	5.54	4.77	0.77	0.0435	0.551
5597	chr13	51228207	51228965	759	*	5.87	6.18	5.47	0.71	0.0436	0.552
16676	chr5	136379375	136379583	209	*	2.75	3.35	1.69	1.66	0.0436	0.552
12161	chr2	105799279	105801708	2430	*	6.91	7.27	6.44	0.82	0.0437	0.552
12734	chr2	178684096	178684649	554	*	4.53	4.94	3.97	0.97	0.0438	0.553
10315	chr18	76266574	76267025	452	*	3.7	4.19	2.97	1.22	0.0438	0.553
19161	chr7	118464405	118464811	407	*	4.4	4.82	3.82	1	0.0438	0.553
19833	chr8	48793995	48794896	902	*	4.98	5.36	4.47	0.9	0.0439	0.553
4283	chr12	30347897	30348432	536	*	3.61	4.09	2.88	1.21	0.0439	0.553
10970	chr19	38053863	38054685	823	*	5.09	5.42	4.64	0.78	0.044	0.554
15575	chr5	8055772	8056458	687	*	4.24	4.72	3.53	1.19	0.0441	0.555
20231	chr8	108744728	108745145	418	*	4.01	4.46	3.35	1.12	0.0441	0.555
16619	chr5	127632665	127632930	266	*	2.84	3.39	1.92	1.47	0.0442	0.555
20990	chr9	64356955	64357424	470	*	4.05	4.48	3.44	1.03	0.0443	0.556
3029	chr11	23446660	23447498	839	*	4.86	5.26	4.32	0.94	0.0443	0.556
18501	chr7	27059179	27060111	933	*	5.21	5.59	4.68	0.91	0.0443	0.556
11698	chr2	50963969	50964696	728	*	5.3	5.67	4.8	0.87	0.0444	0.556
4718	chr12	81884087	81884794	708	*	4.9	5.28	4.39	0.88	0.0446	0.559
7425	chr15	55122572	55123643	1072	*	6.45	6.97	5.62	1.36	0.0446	0.559
6616	chr14	59420171	59420586	416	*	3.69	4.15	3.01	1.14	0.0447	0.559
3223	chr11	50845988	50846394	407	*	3.14	3.7	2.22	1.47	0.0447	0.559
10485	chr19	8610937	8611965	1029	*	6.13	6.42	5.77	0.65	0.0447	0.559
13589	chr3	101852669	101853181	513	*	4.13	4.55	3.56	0.99	0.0448	0.559
20325	chr8	117328752	117329030	279	*	3.44	3.92	2.71	1.21	0.0448	0.559
18259	chr6	144310642	144312390	1749	*	7.58	7.85	7.24	0.61	0.0449	0.56
182	chr1	39067739	39068752	1014	*	5.68	6.04	5.21	0.83	0.045	0.56
4292	chr12	31712732	31713199	468	*	4.2	4.62	3.63	0.99	0.045	0.56
17356	chr6	54241703	54242578	876	*	5	5.41	4.44	0.97	0.045	0.56
1523	chr1	191693103	191693850	748	*	5.37	5.75	4.85	0.9	0.045	0.56
4341	chr12	38122756	38123231	476	*	4.08	4.5	3.48	1.02	0.045	0.56
18281	chr6	145606629	145606918	290	*	2.98	3.54	2.02	1.52	0.0451	0.561
7106	chr15	10002855	10003259	405	*	3.42	3.92	2.66	1.26	0.0452	0.561
6580	chr14	55721108	55721648	541	*	4.91	5.26	4.44	0.82	0.0452	0.561
9736	chr18	16665796	16666532	737	*	4.37	4.8	3.74	1.06	0.0453	0.563
6733	chr14	69250555	69251042	488	*	3.58	4.1	2.75	1.35	0.0455	0.564
4314	chr12	33315497	33316254	758	*	5.05	5.42	4.54	0.89	0.0455	0.564
14793	chr4	84102822	84103663	842	*	5.39	5.74	4.93	0.81	0.0455	0.564
21334	chr9	92383194	92384225	1032	*	5.74	6.05	5.34	0.71	0.0456	0.565
2607	chr10	111132965	111133971	1007	*	6.21	6.54	5.79	0.75	0.0457	0.566
4753	chr12	84041474	84043261	1788	*	7.15	7.45	6.79	0.66	0.0457	0.566
1892	chr10	40071348	40072499	1152	*	5.48	5.88	4.94	0.94	0.0458	0.566
9823	chr18	31642331	31642900	570	*	4.13	4.61	3.38	1.24	0.0458	0.566
13625	chr3	104573518	104574051	534	*	4.38	4.82	3.74	1.08	0.0458	0.566
19440	chr8	9027601	9028191	591	*	4.53	4.9	4.03	0.87	0.046	0.567
14033	chr3	145621088	145621549	462	*	3.41	3.97	2.47	1.51	0.046	0.568
20583	chr9	24896478	24896665	188	*	2.61	3.21	1.56	1.64	0.0461	0.569
18782	chr7	71119904	71120502	599	*	4	4.46	3.32	1.14	0.0462	0.569
21405	chr9	101272866	101273059	194	*	2.85	3.38	1.99	1.4	0.0462	0.569
6177	chr13	119405142	119405771	630	*	4.75	5.13	4.23	0.9	0.0462	0.569
20065	chr8	89233817	89234658	842	*	6.08	6.44	5.62	0.82	0.0462	0.569
1812	chr10	26771963	26772227	265	*	3.12	3.66	2.22	1.44	0.0464	0.57
13796	chr3	121684168	121684454	287	*	3.28	3.81	2.42	1.38	0.0465	0.572
7445	chr15	55922680	55923884	1205	*	5.93	6.24	5.54	0.7	0.0465	0.572
10981	chr19	38339809	38340204	396	*	3.39	3.87	2.66	1.21	0.0466	0.572
18322	chr6	148314803	148316100	1298	*	7.03	7.32	6.67	0.64	0.0467	0.573
5125	chr13	13956465	13957581	1117	*	5.45	5.79	4.99	0.81	0.0467	0.573
6849	chr14	79029222	79029554	333	*	3.19	3.68	2.43	1.24	0.0468	0.573
7573	chr15	67445142	67445878	737	*	4.16	4.65	3.41	1.24	0.0468	0.573
8072	chr16	11405145	11405494	350	*	3.38	3.89	2.58	1.3	0.0468	0.573
11932	chr2	72477178	72477741	564	*	4.51	4.89	4	0.89	0.0468	0.573
16199	chr5	90460299	90461134	836	*	7.03	7.31	6.67	0.65	0.0469	0.574
13637	chr3	105790079	105790969	891	*	5.76	6.08	5.37	0.71	0.0471	0.575
20314	chr8	116399193	116400228	1036	*	5.79	6.14	5.35	0.79	0.0471	0.575
14504	chr4	49509130	49509631	502	*	3.84	4.3	3.18	1.11	0.0472	0.575
10830	chr19	32181091	32181862	772	*	4.97	5.37	4.42	0.95	0.0472	0.575
2512	chr10	98911232	98911561	330	*	3.3	3.83	2.46	1.38	0.0472	0.575
8614	chr16	57165626	57166823	1198	*	5.86	6.2	5.43	0.77	0.0472	0.575
2406	chr10	91616738	91616954	217	*	3.03	3.55	2.2	1.34	0.0472	0.575
762	chr1	118594857	118595766	910	*	6.19	6.48	5.83	0.65	0.0473	0.575
9428	chr17	79019754	79020130	377	*	2.83	3.44	1.75	1.69	0.0473	0.575
20483	chr9	3335306	3335598	293	*	2.67	3.28	1.61	1.67	0.0473	0.575
3855	chr11	103006476	103007046	571	*	4.33	4.75	3.73	1.02	0.0473	0.575
3826	chr11	101675272	101676258	987	*	5.26	5.63	4.76	0.87	0.0474	0.576
21672	chrX	18082109	18082743	635	*	4.29	4.7	3.71	0.99	0.0475	0.576
7218	chr15	28069665	28071333	1669	*	6.71	6.97	6.4	0.57	0.0475	0.576
2988	chr11	21325602	21326130	529	*	4.27	4.66	3.73	0.93	0.0475	0.577
17860	chr6	116126504	116127090	587	*	4.61	5.03	4.01	1.02	0.0476	0.577
21494	chr9	109968326	109969514	1189	*	5.47	5.83	4.99	0.84	0.0476	0.577
12131	chr2	103803813	103804606	794	*	4.51	4.92	3.94	0.98	0.0476	0.577
10612	chr19	20485480	20486483	1004	*	5.89	6.25	5.42	0.82	0.0476	0.577
20534	chr9	20443002	20444180	1179	*	6.3	6.59	5.93	0.65	0.0477	0.577
18881	chr7	83611615	83612314	700	*	5.46	5.79	5.04	0.75	0.0477	0.577
1440	chr1	184605254	184606327	1074	*	5.87	6.2	5.45	0.76	0.0477	0.577
104	chr1	23182134	23183380	1247	*	6.22	6.53	5.83	0.7	0.0478	0.577
21632	chrX	6669064	6669495	432	*	3.45	3.97	2.61	1.36	0.0478	0.577
12786	chr3	10302469	10302778	310	*	3.48	3.96	2.75	1.2	0.0479	0.577
4231	chr12	24677389	24678065	677	*	5.3	5.63	4.88	0.75	0.0479	0.577
5831	chr13	85247227	85247967	741	*	4.88	5.28	4.31	0.97	0.0481	0.579
3775	chr11	99473324	99474154	831	*	4.48	4.93	3.81	1.12	0.0481	0.58
1538	chr1	192392286	192392772	487	*	3.69	4.23	2.83	1.39	0.0482	0.58
12835	chr3	19044206	19045235	1030	*	6.4	6.7	6.01	0.69	0.0482	0.58
6188	chr14	7853755	7854269	515	*	4.34	4.78	3.71	1.06	0.0482	0.58
17162	chr6	35272091	35274076	1986	*	6.75	7.02	6.42	0.6	0.0483	0.58
1952	chr10	43440950	43441644	695	*	5.12	5.5	4.61	0.89	0.0484	0.581
19617	chr8	33913010	33913778	769	*	4.11	4.62	3.32	1.29	0.0484	0.581
10222	chr18	65241848	65242119	272	*	2.47	3.12	1.27	1.84	0.0484	0.581
20788	chr9	48740131	48740341	211	*	3.09	3.6	2.3	1.29	0.0484	0.581
5126	chr13	13994406	13995171	766	*	4.44	4.87	3.82	1.06	0.0486	0.582
5147	chr13	16759223	16760632	1410	*	6.28	6.6	5.87	0.74	0.0486	0.582
13571	chr3	99157459	99158040	582	*	3.6	4.14	2.74	1.4	0.0486	0.582
7518	chr15	62114807	62115062	256	*	2.49	3.13	1.3	1.83	0.0487	0.582
2432	chr10	93623589	93624283	695	*	4.67	5.07	4.11	0.96	0.0488	0.583
5321	chr13	32493719	32494241	523	*	3.76	4.23	3.06	1.16	0.0491	0.587
7291	chr15	37459368	37459613	246	*	3.03	3.57	2.18	1.39	0.0492	0.587
3246	chr11	52402600	52403021	422	*	3.44	3.94	2.66	1.29	0.0492	0.588
14554	chr4	56068924	56069476	553	*	4.29	4.72	3.68	1.05	0.0492	0.588
16532	chr5	121550500	121550882	383	*	3.89	4.34	3.22	1.13	0.0493	0.588
3668	chr11	89233093	89233684	592	*	4.62	5	4.11	0.88	0.0494	0.588
14691	chr4	71640445	71641311	867	*	5.18	5.53	4.72	0.81	0.0494	0.588
11438	chr2	14073532	14074055	524	*	4.35	4.73	3.82	0.91	0.0494	0.588
6489	chr14	46073784	46074181	398	*	3.28	3.78	2.49	1.29	0.0495	0.589
19099	chr7	112827792	112828971	1180	*	5.86	6.22	5.38	0.84	0.0495	0.589
17160	chr6	35124300	35124494	195	*	2.15	2.82	0.85	1.97	0.0496	0.59
21747	chrX	60347366	60348092	727	*	5.03	5.45	4.44	1.01	0.0497	0.59
17827	chr6	113696593	113696992	400	*	3.63	4.08	2.97	1.11	0.0498	0.592
13684	chr3	110583050	110583676	627	*	4.48	4.9	3.88	1.02	0.0499	0.592
12210	chr2	114774151	114776612	2462	*	7.08	7.39	6.68	0.7	0.05	0.593
10815	chr19	30255981	30256560	580	*	4.53	4.93	3.99	0.94	0.05	0.593
19872	chr8	60566149	60567574	1426	*	5.33	6.05	3.8	2.26	0.0501	0.593
1860	chr10	33812112	33813652	1541	*	6.06	6.41	5.6	0.82	0.0501	0.593
11515	chr2	26410705	26411204	500	*	4.3	4.72	3.69	1.03	0.0501	0.593
12460	chr2	146310523	146310976	454	*	3.52	4.03	2.72	1.31	0.0501	0.593
2785	chr10	127368077	127368819	743	*	4.9	5.28	4.39	0.89	0.0501	0.593
8269	chr16	26169423	26169711	289	*	2.95	3.5	2.07	1.43	0.0502	0.593
16950	chr6	11904199	11905586	1388	*	5.38	5.75	4.87	0.88	0.0504	0.595
11693	chr2	50304512	50305404	893	*	6.11	6.42	5.72	0.71	0.0504	0.595
20073	chr8	90378872	90379715	844	*	5.04	5.4	4.54	0.86	0.0504	0.595
13420	chr3	92440052	92440799	748	*	5.13	5.47	4.69	0.77	0.0504	0.595
4107	chr11	121236556	121237188	633	*	4.34	4.78	3.71	1.07	0.0505	0.595
14313	chr4	25998455	25999329	875	*	6.1	6.4	5.72	0.68	0.0505	0.595
14346	chr4	34966255	34966613	359	*	3.16	3.68	2.35	1.33	0.0506	0.595
5322	chr13	32494988	32495768	781	*	4.42	4.85	3.82	1.03	0.0507	0.596
17584	chr6	86497794	86498817	1024	*	5.26	5.64	4.75	0.89	0.0508	0.597
14926	chr4	100123147	100125156	2010	*	7.21	7.52	6.82	0.7	0.0508	0.597
4026	chr11	113616913	113617747	835	*	4.97	5.37	4.43	0.94	0.051	0.599
16332	chr5	100566864	100567757	894	*	5.89	6.17	5.55	0.62	0.051	0.599
21366	chr9	95614510	95615279	770	*	5.45	5.79	5	0.78	0.051	0.599
12506	chr2	148891475	148891904	430	*	3.92	4.38	3.23	1.15	0.0511	0.6
4761	chr12	84273240	84273853	614	*	4.48	4.96	3.76	1.21	0.0512	0.6
9296	chr17	57201904	57202524	621	*	4.32	4.82	3.54	1.28	0.0512	0.6
8541	chr16	46605114	46606047	934	*	5.34	5.69	4.88	0.81	0.0512	0.6
1384	chr1	180193164	180193527	364	*	3.07	3.6	2.21	1.39	0.0515	0.602
14190	chr4	7199881	7200491	611	*	4.27	4.7	3.64	1.06	0.0515	0.603
16716	chr5	138187291	138187483	193	*	2.81	3.36	1.92	1.44	0.0516	0.603
13177	chr3	63413269	63414042	774	*	4.45	4.87	3.86	1.01	0.0516	0.603
9292	chr17	56780494	56780883	390	*	3.66	4.1	3	1.1	0.0518	0.604
20509	chr9	9354794	9355038	245	*	2.82	3.38	1.88	1.5	0.0519	0.605
19434	chr8	6011084	6011898	815	*	5.37	5.73	4.91	0.82	0.0519	0.605
6115	chr13	111992028	111992898	871	*	5.26	5.63	4.76	0.87	0.0519	0.605
2608	chr10	111139073	111140577	1505	*	7.3	7.59	6.94	0.65	0.0519	0.605
5361	chr13	34961179	34961917	739	*	5	5.43	4.4	1.03	0.0519	0.605
1661	chr10	15748772	15749857	1086	*	5.56	5.93	5.05	0.87	0.0521	0.606
9369	chr17	71099979	71100608	630	*	4.4	4.82	3.8	1.02	0.0521	0.606
16675	chr5	136185269	136185716	448	*	3.41	3.89	2.69	1.19	0.0521	0.606
9550	chr17	86615634	86616634	1001	*	5.47	5.83	4.98	0.84	0.0522	0.606
10103	chr18	56465759	56466168	410	*	3.7	4.14	3.06	1.08	0.0522	0.607
1832	chr10	28227684	28228686	1003	*	5.16	5.56	4.61	0.95	0.0523	0.607
18010	chr6	127341563	127342368	806	*	4.98	5.38	4.43	0.95	0.0523	0.607
1192	chr1	164247984	164248723	740	*	4.83	5.22	4.32	0.9	0.0524	0.608
3164	chr11	46307023	46307272	250	*	2.71	3.31	1.68	1.63	0.0524	0.608
18751	chr7	68686510	68687634	1125	*	5.48	5.88	4.94	0.94	0.0526	0.608
7261	chr15	34459674	34460000	327	*	2.95	3.53	1.97	1.56	0.0526	0.608
12200	chr2	113537794	113538311	518	*	3.92	3.3	4.35	-1.05	0.0526	0.608
17562	chr6	85821655	85822176	522	*	3.7	4.46	2.03	2.42	0.0526	0.608
2592	chr10	108653585	108653740	156	*	2.23	2.92	0.88	2.03	0.0526	0.608
15738	chr5	32034941	32035291	351	*	3.3	3.82	2.48	1.34	0.0527	0.608
11246	chr19	55552302	55552713	412	*	3.9	4.39	3.15	1.23	0.0527	0.608
1467	chr1	186374032	186374548	517	*	4.4	4.78	3.89	0.89	0.0527	0.608
13813	chr3	122059021	122059387	367	*	3.79	4.23	3.15	1.08	0.0528	0.608
16084	chr5	81905504	81906292	789	*	5.17	5.51	4.72	0.79	0.0528	0.608
3158	chr11	45804167	45804465	299	*	3.85	4.29	3.21	1.08	0.0528	0.608
19818	chr8	48490269	48490928	660	*	4.33	4.72	3.78	0.94	0.0529	0.61
3216	chr11	50303471	50304145	675	*	4.93	5.28	4.46	0.83	0.053	0.611
10372	chr18	84915819	84916900	1082	*	6.25	6.55	5.88	0.68	0.0531	0.611
16897	chr6	3767376	3767966	591	*	4.31	4.73	3.73	0.99	0.0531	0.611
21257	chr9	83102253	83102607	355	*	3.51	4.01	2.74	1.27	0.0532	0.611
18000	chr6	125526167	125526609	443	*	3.62	4.07	2.97	1.1	0.0532	0.611
12019	chr2	83901820	83902731	912	*	5.79	6.09	5.41	0.69	0.0532	0.611
17551	chr6	83997646	83997833	188	*	2.64	3.19	1.72	1.47	0.0533	0.611
8308	chr16	29903315	29903973	659	*	4.53	4.89	4.05	0.85	0.0533	0.612
11352	chr2	4921740	4923250	1511	*	5.68	6.06	5.15	0.91	0.0534	0.612
7008	chr14	122990646	122991056	411	*	3.63	4.13	2.86	1.27	0.0534	0.612
866	chr1	131504097	131504811	715	*	5.03	5.4	4.52	0.88	0.0535	0.613
3699	chr11	94012217	94013093	877	*	5.04	5.4	4.55	0.86	0.0537	0.614
19037	chr7	102292325	102292652	328	*	3.67	3.04	4.11	-1.06	0.0537	0.614
16271	chr5	96008140	96009435	1296	*	5.86	6.18	5.46	0.73	0.0537	0.614
21363	chr9	95564307	95564869	563	*	3.43	2.52	3.98	-1.46	0.0537	0.614
7999	chr15	103362682	103363553	872	*	5.32	5.65	4.88	0.77	0.0537	0.614
15836	chr5	45435752	45436418	667	*	4.75	5.1	4.28	0.82	0.0538	0.614
4752	chr12	84039042	84040124	1083	*	6.3	6.84	5.44	1.4	0.0538	0.614
4430	chr12	54190944	54192159	1216	*	5.68	6	5.25	0.75	0.0539	0.615
10924	chr19	36553918	36554388	471	*	3.83	4.26	3.2	1.06	0.0539	0.615
5514	chr13	43499636	43500350	715	*	4.78	5.24	4.09	1.15	0.054	0.615
21674	chrX	18882631	18883132	502	*	4.09	4.51	3.5	1	0.054	0.615
7177	chr15	25631106	25631551	446	*	3.91	4.38	3.23	1.15	0.054	0.615
13746	chr3	117049957	117050458	502	*	4.04	4.47	3.44	1.03	0.0542	0.616
10174	chr18	62114149	62114607	459	*	4.38	4.81	3.78	1.03	0.0542	0.616
8116	chr16	17002000	17002367	368	*	2.87	3.46	1.85	1.61	0.0542	0.616
6167	chr13	115494384	115495001	618	*	4.25	4.68	3.63	1.05	0.0542	0.616
3745	chr11	97382869	97383401	533	*	4.65	5.01	4.17	0.83	0.0543	0.616
6632	chr14	60663332	60664143	812	*	4.63	5.3	3.33	1.98	0.0543	0.616
12129	chr2	103594308	103594870	563	*	4.42	4.84	3.84	1.01	0.0543	0.616
11079	chr19	43510771	43511246	476	*	3.98	4.42	3.34	1.09	0.0544	0.616
12928	chr3	28697292	28698794	1503	*	5.87	6.22	5.41	0.8	0.0545	0.617
16028	chr5	72917778	72918538	761	*	4.15	4.58	3.54	1.04	0.0546	0.617
17212	chr6	38122853	38123281	429	*	3.78	4.22	3.14	1.08	0.0546	0.617
376	chr1	62986368	62986712	345	*	3.8	4.22	3.2	1.03	0.0546	0.617
11788	chr2	61474964	61475430	467	*	4	4.44	3.38	1.07	0.0546	0.617
19169	chr7	118704511	118705276	766	*	4.57	4.99	3.99	1	0.0547	0.617
7205	chr15	27625942	27627579	1638	*	6.8	7.11	6.41	0.71	0.0547	0.617
11221	chr19	55119641	55120192	552	*	4.84	5.21	4.36	0.84	0.0547	0.617
19937	chr8	69404873	69405198	326	*	3.42	3.91	2.68	1.23	0.0547	0.617
9763	chr18	20243392	20243911	520	*	4.09	4.54	3.43	1.11	0.0548	0.618
10501	chr19	9968202	9968581	380	*	3.51	4.01	2.76	1.25	0.0548	0.618
5775	chr13	69623761	69624295	535	*	3.93	4.42	3.18	1.23	0.0549	0.618
5578	chr13	48617951	48618246	296	*	3.06	3.58	2.25	1.33	0.0549	0.618
17434	chr6	66996365	66996632	268	*	3.14	2.34	3.65	-1.31	0.0549	0.618
896	chr1	133210552	133211022	471	*	2.81	3.46	1.6	1.86	0.0551	0.619
4892	chr12	103904805	103905323	519	*	4.75	5.09	4.3	0.79	0.0551	0.619
21141	chr9	73146607	73147099	493	*	4.04	4.45	3.48	0.97	0.0553	0.621
13290	chr3	81102386	81104039	1654	*	7.11	7.36	6.81	0.55	0.0553	0.621
2420	chr10	93215725	93216502	778	*	4.58	4.97	4.03	0.94	0.0553	0.621
15783	chr5	37910471	37911262	792	*	5.41	5.81	4.86	0.95	0.0554	0.621
21179	chr9	76527930	76528209	280	*	2.56	3.17	1.5	1.67	0.0555	0.622
5974	chr13	100532578	100533350	773	*	5.02	5.41	4.48	0.93	0.0555	0.622
19069	chr7	110192985	110193508	524	*	4.22	4.65	3.62	1.03	0.0555	0.622
3120	chr11	40692691	40693175	485	*	3.37	3.89	2.57	1.31	0.0557	0.624
3985	chr11	110242338	110243192	855	*	5.17	5.52	4.69	0.83	0.056	0.626
13304	chr3	81995224	81996421	1198	*	6.18	6.47	5.8	0.67	0.056	0.626
21400	chr9	101045562	101047068	1507	*	6.13	6.41	5.79	0.61	0.056	0.626
8254	chr16	24866521	24866902	382	*	2.99	3.58	1.98	1.6	0.0561	0.627
14709	chr4	73110921	73111721	801	*	5.41	5.77	4.93	0.84	0.0562	0.627
18700	chr7	63929130	63929452	323	*	3.66	4.1	3.02	1.08	0.0562	0.627
4424	chr12	52478675	52479280	606	*	4.58	4.98	4.03	0.95	0.0563	0.628
5161	chr13	18743672	18744796	1125	*	6.14	6.4	5.83	0.57	0.0564	0.628
3788	chr11	100791509	100791782	274	*	3.08	3.61	2.23	1.38	0.0564	0.629
15881	chr5	51527397	51528613	1217	*	5.86	6.21	5.39	0.81	0.0565	0.629
21143	chr9	73853358	73854221	864	*	4.79	5.2	4.21	0.99	0.0565	0.63
13130	chr3	58703762	58704121	360	*	3.63	4.1	2.94	1.16	0.0567	0.631
4364	chr12	40568988	40569465	478	*	4.3	4.74	3.68	1.06	0.0568	0.631
4085	chr11	119224892	119225279	388	*	3.85	4.28	3.23	1.05	0.0568	0.631
14140	chr3	157730846	157731614	769	*	4.49	4.96	3.78	1.19	0.0568	0.631
4666	chr12	79598498	79598971	474	*	3.69	4.14	3.03	1.1	0.0568	0.631
4964	chr12	111951726	111952057	332	*	3.58	4.05	2.89	1.15	0.0569	0.631
12792	chr3	10450389	10450886	498	*	4.57	4.92	4.1	0.82	0.0569	0.631
20293	chr8	114671785	114672285	501	*	4.13	4.53	3.57	0.96	0.057	0.631
7978	chr15	102082244	102082472	229	*	2.91	3.46	2.02	1.43	0.057	0.631
9762	chr18	20222455	20223333	879	*	6.06	6.41	5.6	0.81	0.057	0.631
6084	chr13	109581425	109582352	928	*	5.2	5.53	4.77	0.75	0.057	0.631
21937	chrX	168832002	168832527	526	*	3.82	4.27	3.16	1.1	0.057	0.631
14631	chr4	62063393	62063750	358	*	3.4	3.9	2.64	1.26	0.0571	0.631
17165	chr6	35378564	35379039	476	*	3.62	4.11	2.87	1.24	0.0571	0.631
19874	chr8	60936870	60937761	892	*	5	5.37	4.51	0.85	0.0571	0.631
17083	chr6	28681603	28682500	898	*	4.85	5.23	4.34	0.89	0.0571	0.631
1258	chr1	168459370	168459932	563	*	4.22	4.65	3.6	1.05	0.0572	0.631
9818	chr18	29774497	29775174	678	*	4.82	5.21	4.3	0.91	0.0572	0.631
3876	chr11	105549309	105549887	579	*	4.12	4.55	3.5	1.06	0.0573	0.632
13142	chr3	60090878	60091828	951	*	5.36	5.68	4.93	0.75	0.0574	0.632
15361	chr4	137641871	137642794	924	*	5.2	5.55	4.74	0.81	0.0575	0.632
12303	chr2	126647743	126648315	573	*	3.51	4.01	2.75	1.26	0.0576	0.632
15596	chr5	9045362	9046426	1065	*	5.31	5.7	4.76	0.95	0.0576	0.632
17283	chr6	48902383	48902896	514	*	4.07	4.47	3.51	0.96	0.0576	0.632
14513	chr4	52299243	52299825	583	*	4.72	5.07	4.24	0.84	0.0576	0.632
12854	chr3	21647284	21647884	601	*	4.57	4.98	3.99	0.99	0.0577	0.632
[truncated: 19,957 more rows]

## Sheet: Supplementary Table 10
Supplementary Fig. 10: Haster-LKO H3K4me3 differential sites
H3K4me3_peak	seqnames	start	end	width	strand	Conc	Conc_LKO	Conc_Control	Fold LKO/Control	MACS2 p.value	FDR
22736	chr8	46837399	46845312	7914	*	8.61	9.3	7.24	2.06	3.62e-28	9.3e-24
13205	chr2	35170374	35173494	3121	*	7.26	8.09	5.13	2.96	3.04e-26	3.91e-22
7348	chr14	46219893	46223741	3849	*	7.25	8.25	-0.28	8.53	3.38e-23	2.9e-19
13726	chr2	93452141	93455708	3568	*	7.22	8.22	-0.28	8.5	5.2e-23	3.34e-19
7306	chr14	34618254	34620829	2576	*	6.34	3.75	7.21	-3.46	1.1e-21	5.68e-18
6973	chr13	112188442	112190585	2144	*	6.31	7.31	0.01	7.3	1.54e-19	6.58e-16
23964	chr9	42505025	42507889	2865	*	6.4	7.4	-0.28	7.68	2.87e-19	1.05e-15
24459	chr9	77042786	77047006	4221	*	6.35	7.35	-0.28	7.63	1.27e-18	4.07e-15
9719	chr16	81186877	81188272	1396	*	5.45	6.36	2.33	4.03	1.64e-18	4.69e-15
10002	chr17	14398554	14402124	3571	*	7.67	8.39	6.12	2.27	3.05e-16	7.84e-13
20001	chr6	85705535	85708245	2711	*	5.48	6.47	0.01	6.46	3.65e-16	8.53e-13
19717	chr6	48900378	48903247	2870	*	6.85	7.62	5.08	2.54	8.69e-15	1.72e-11
11639	chr18	64476678	64480074	3397	*	7.52	8.21	6.15	2.06	8.73e-15	1.72e-11
11445	chr18	44636315	44639945	3631	*	6.49	7.3	4.49	2.81	1.62e-14	2.97e-11
11438	chr18	43735465	43738085	2621	*	5.46	6.44	-0.28	6.73	1.89e-14	3.23e-11
20002	chr6	85818937	85821193	2257	*	4.94	5.89	0.79	5.1	3.02e-14	4.86e-11
4457	chr11	101351320	101354468	3149	*	5.02	5.93	1.98	3.95	3.84e-14	5.81e-11
8104	chr15	27992361	27996587	4227	*	7.73	8.27	6.85	1.42	5.29e-14	7.55e-11
467	chr1	72286127	72289042	2916	*	5.21	6.19	-0.28	6.47	1.96e-13	2.65e-10
22270	chr7	141079290	141081376	2087	*	5.46	6.29	3.24	3.06	2.15e-13	2.76e-10
5931	chr13	4048520	4052147	3628	*	8.78	8.18	9.2	-1.02	2.7e-13	3.31e-10
17750	chr4	156074261	156084950	10690	*	8.73	9.22	7.97	1.25	8.29e-13	9.68e-10
17985	chr5	33103281	33106841	3561	*	6.71	7.36	5.52	1.84	2.06e-12	2.31e-09
16170	chr4	10971556	10974260	2705	*	6.67	7.29	5.57	1.71	3.64e-12	3.89e-09
13846	chr2	113546727	113548820	2094	*	5.62	3.24	6.48	-3.23	4.09e-12	4.2e-09
19393	chr6	9076319	9077986	1668	*	5.19	6.05	2.72	3.34	1.93e-11	1.9e-08
24083	chr9	48794983	48799391	4409	*	8.06	8.54	7.34	1.2	2.36e-11	2.25e-08
23819	chr9	23118674	23120761	2088	*	4.82	5.8	-0.28	6.08	2.78e-11	2.55e-08
22575	chr8	27249162	27250854	1693	*	4.87	2.39	5.73	-3.35	3.3e-11	2.85e-08
16426	chr4	45479848	45483385	3538	*	8.12	8.6	7.41	1.19	3.33e-11	2.85e-08
2230	chr10	71126848	71128587	1740	*	4.4	5.35	0.42	4.93	4.19e-11	3.48e-08
15236	chr3	84293208	84294869	1662	*	5.21	5.96	3.58	2.38	1.43e-10	1.14e-07
11172	chr18	20222113	20225808	3696	*	8.05	8.59	7.18	1.41	1.65e-10	1.28e-07
22698	chr8	45069120	45070466	1347	*	4.31	-0.19	5.27	-5.47	8.31e-10	6.28e-07
5792	chr12	108311284	108313455	2172	*	4.75	5.65	1.9	3.75	1.68e-09	1.23e-06
8575	chr15	80059486	80060279	794	*	4.24	5.21	-0.28	5.49	1.98e-09	1.38e-06
7888	chr14	118020944	118022652	1709	*	4.39	5.36	-0.28	5.65	1.99e-09	1.38e-06
22551	chr8	25768518	25769834	1317	*	5.8	6.53	4.23	2.3	2.51e-09	1.69e-06
22205	chr7	135253263	135254894	1632	*	5.28	5.99	3.84	2.15	4.74e-09	3.12e-06
24015	chr9	44670347	44672993	2647	*	7.42	7.93	6.63	1.3	5.01e-09	3.22e-06
12942	chr2	24473789	24474688	900	*	4.06	4.99	0.52	4.47	5.76e-09	3.61e-06
19871	chr6	70103055	70104215	1161	*	4.22	5.12	1.3	3.82	7.77e-09	4.75e-06
16476	chr4	49379453	49384196	4744	*	8.81	9.55	7.2	2.35	9.25e-09	5.52e-06
12192	chr19	17311042	17313982	2941	*	7.04	7.66	5.92	1.74	1.28e-08	7.45e-06
23394	chr8	109959859	109962908	3050	*	7.19	7.66	6.49	1.16	1.47e-08	8.42e-06
20003	chr6	85831105	85832166	1062	*	4.28	5.25	-0.28	5.53	1.62e-08	9.02e-06
570	chr1	83031945	83033277	1333	*	4.04	5	-0.28	5.28	1.65e-08	9.02e-06
25529	chrX	139524680	139525526	847	*	4.04	5	-0.28	5.28	2.06e-08	1.1e-05
10309	chr17	31126636	31129712	3077	*	6.11	-0.61	7.11	-7.72	2.5e-08	1.31e-05
18760	chr5	115920713	115922401	1689	*	5.85	6.48	4.69	1.79	2.73e-08	1.4e-05
8000	chr15	8267510	8268646	1137	*	3.95	4.91	-0.28	5.19	3.85e-08	1.94e-05
3076	chr11	3937246	3938528	1283	*	3.82	4.75	0.42	4.33	3.95e-08	1.95e-05
18135	chr5	53468657	53471932	3276	*	7.94	8.36	7.36	1	7.08e-08	3.43e-05
12285	chr19	28926784	28929509	2726	*	6.51	7.44	2.99	4.45	7.64e-08	3.63e-05
6613	chr13	69631387	69632943	1557	*	4.15	5.12	-0.28	5.4	8.27e-08	3.86e-05
639	chr1	89708845	89710011	1167	*	4.01	4.97	-0.28	5.26	8.41e-08	3.86e-05
18052	chr5	37334825	37342410	7586	*	8.56	8.96	8.01	0.95	8.55e-08	3.86e-05
10989	chr17	85027733	85031662	3930	*	7.83	8.33	7.04	1.3	1.5e-07	6.66e-05
3546	chr11	55217685	55218464	780	*	3.91	4.79	1.25	3.54	1.68e-07	7.31e-05
16232	chr4	21204472	21206971	2500	*	4.46	5.44	-0.28	5.72	2.23e-07	9.53e-05
6225	chr13	37761537	37762810	1274	*	4.83	5.62	2.91	2.71	2.48e-07	0.000104
24054	chr9	46240380	46242616	2237	*	6.89	7.43	6.02	1.42	2.79e-07	0.000116
15746	chr3	118429796	118438348	8553	*	8.6	8.22	8.9	-0.68	4.31e-07	0.000176
5484	chr12	80135353	80136317	965	*	4.18	5.01	2.02	2.98	4.49e-07	0.00018
15192	chr3	79688258	79689380	1123	*	3.64	4.59	-0.28	4.87	4.6e-07	0.000182
10430	chr17	34914503	34916102	1600	*	4.21	5.05	1.95	3.1	4.72e-07	0.000182
9367	chr16	32007829	32010404	2576	*	5.35	6	4.14	1.86	4.75e-07	0.000182
15757	chr3	121275381	121277396	2016	*	6.52	5.7	7.03	-1.33	5.66e-07	0.000214
6216	chr13	37507804	37508734	931	*	3.66	4.56	0.79	3.76	8.89e-07	0.000331
12186	chr19	16434590	16439145	4556	*	8.6	8.98	8.09	0.89	9.51e-07	0.000345
16567	chr4	59662481	59664211	1731	*	4.9	5.64	3.25	2.4	9.53e-07	0.000345
25026	chrX	7739597	7741937	2341	*	6.08	6.76	4.75	2.01	1.08e-06	0.000384
16820	chr4	102486864	102488848	1985	*	4.98	5.77	3.1	2.66	1.13e-06	0.000398
13302	chr2	50303597	50305103	1507	*	5.19	5.82	4.06	1.76	1.27e-06	0.000442
9053	chr16	5006916	5008787	1872	*	5.69	6.31	4.59	1.72	1.5e-06	0.000513
3928	chr11	77476745	77477526	782	*	3.46	4.4	-0.28	4.68	1.66e-06	0.000557
15119	chr3	66290731	66296564	5834	*	6.89	7.4	6.08	1.32	1.67e-06	0.000557
13490	chr2	71243524	71244623	1100	*	4.52	5.22	3.09	2.14	1.74e-06	0.000572
22831	chr8	63826806	63828456	1651	*	6.14	5.1	6.73	-1.64	2.08e-06	0.000675
6072	chr13	23298019	23300552	2534	*	6.53	5.82	7	-1.19	2.19e-06	0.000703
4303	chr11	96929221	96932346	3126	*	6.74	7.34	5.7	1.64	2.25e-06	0.000714
10475	chr17	35480420	35482209	1790	*	5.91	4.93	6.49	-1.56	2.36e-06	0.000741
7884	chr14	117659077	117659993	917	*	3.74	4.6	1.32	3.29	2.4e-06	0.000742
4850	chr11	119833324	119834768	1445	*	3.75	1.26	4.62	-3.36	2.88e-06	0.000879
17174	chr4	129271088	129273290	2203	*	6.67	7.11	6.04	1.06	2.91e-06	0.000879
15068	chr3	59003669	59010339	6671	*	9.16	8.8	9.45	-0.65	3.02e-06	0.000904
21208	chr7	35126934	35130351	3418	*	6.2	6.73	5.37	1.35	3.52e-06	0.00104
334	chr1	57845284	57846741	1458	*	3.72	4.6	1.07	3.53	3.7e-06	0.00107
14026	chr2	126897116	126897907	792	*	3.92	4.71	2.04	2.67	3.74e-06	0.00107
20279	chr6	115358522	115365710	7189	*	9.55	9.27	9.78	-0.51	3.76e-06	0.00107
18163	chr5	64253867	64255366	1500	*	5.42	5.99	4.47	1.52	3.87e-06	0.00109
12443	chr19	38161404	38165197	3794	*	7.62	8.4	5.8	2.6	4.05e-06	0.00113
22763	chr8	48488447	48491046	2600	*	5.54	6.15	4.47	1.68	4.13e-06	0.00114
15196	chr3	80059752	80060511	760	*	3.34	4.29	-0.28	4.57	4.56e-06	0.00125
15424	chr3	94831024	94833163	2140	*	4.47	5.18	2.98	2.2	4.92e-06	0.00133
18240	chr5	72502911	72505032	2122	*	4.19	2.03	5.02	-2.99	5e-06	0.00134
19533	chr6	31108645	31117341	8697	*	9.67	9.42	9.87	-0.45	5.14e-06	0.00136
17259	chr4	132469954	132470774	821	*	3.39	4.34	-0.28	4.62	5.47e-06	0.00143
20874	chr7	16415663	16418663	3001	*	6.26	6.76	5.49	1.27	6.04e-06	0.00157
14392	chr2	157421522	157427490	5969	*	8.92	9.25	8.5	0.75	6.55e-06	0.00168
571	chr1	83036108	83041963	5856	*	8.21	8.53	7.8	0.73	6.79e-06	0.00173
23486	chr8	117745956	117748689	2734	*	5.43	6.37	1.84	4.53	9.56e-06	0.00241
1214	chr1	166308223	166309766	1544	*	3.23	-0.61	4.18	-4.79	9.97e-06	0.00249
9501	chr16	43234252	43239607	5356	*	9.21	9.45	8.93	0.53	1.07e-05	0.00264
6614	chr13	69637975	69640609	2635	*	6.81	7.35	5.93	1.41	1.24e-05	0.00303
1478	chr1	184872843	184875970	3128	*	3.58	4.45	0.99	3.47	1.38e-05	0.00335
12187	chr19	16497659	16499262	1604	*	4.08	4.85	2.26	2.59	1.44e-05	0.00346
18726	chr5	114978983	114981087	2105	*	6.6	7.03	5.99	1.04	1.6e-05	0.00381
24575	chr9	92274172	92279662	5491	*	8.54	8.86	8.12	0.74	1.82e-05	0.00428
8696	chr15	85445690	85446301	612	*	3.15	4.08	-0.28	4.36	1.88e-05	0.00439
24463	chr9	77717815	77723789	5975	*	7.84	8.2	7.36	0.84	2.05e-05	0.00475
17909	chr5	27608282	27609429	1148	*	4.9	5.52	3.8	1.72	2.17e-05	0.00497
18896	chr5	123194651	123197486	2836	*	6.21	6.73	5.41	1.32	2.28e-05	0.00519
16311	chr4	35111305	35114719	3415	*	5.65	6.19	4.79	1.4	2.3e-05	0.00519
17911	chr5	28031660	28038289	6630	*	9.27	8.97	9.52	-0.55	2.59e-05	0.00577
14160	chr2	136455206	136456919	1714	*	7.09	7.48	6.56	0.92	2.6e-05	0.00577
21446	chr7	64751999	64754374	2376	*	6.7	6.04	7.15	-1.11	2.67e-05	0.00585
6125	chr13	25096912	25098521	1610	*	5.98	6.49	5.19	1.3	2.69e-05	0.00585
20597	chr6	136780453	136782678	2226	*	5.12	5.8	3.75	2.05	2.78e-05	0.006
12259	chr19	25090658	25098850	8193	*	9.58	9.77	9.35	0.43	2.84e-05	0.00609
21369	chr7	46728813	46733613	4801	*	9.57	9.37	9.75	-0.38	2.87e-05	0.00609
23779	chr9	21706160	21707148	989	*	3.33	4.19	0.87	3.32	2.91e-05	0.00614
22574	chr8	27226714	27229766	3053	*	6.3	5.49	6.81	-1.32	2.94e-05	0.00614
4304	chr11	96937734	96939477	1744	*	5.72	6.23	4.92	1.31	3.17e-05	0.00651
23151	chr8	89207595	89208213	619	*	2.99	3.91	-0.28	4.19	3.19e-05	0.00651
9615	chr16	57158655	57170838	12184	*	10.04	10.22	9.84	0.39	3.19e-05	0.00651
22656	chr8	38658536	38662548	4013	*	7.75	7.14	8.18	-1.04	3.31e-05	0.0067
2256	chr10	75566154	75566673	520	*	2.99	3.91	-0.28	4.19	3.36e-05	0.00675
12100	chr19	9968265	9968866	602	*	3.7	4.53	1.54	2.99	3.46e-05	0.00689
11764	chr18	75277890	75279019	1130	*	3.67	1.5	4.5	-3	3.62e-05	0.00715
10547	chr17	44813169	44815026	1858	*	6.22	5.55	6.67	-1.12	3.99e-05	0.00778
11092	chr18	9781875	9785959	4085	*	6.03	4.98	6.63	-1.65	4e-05	0.00778
22735	chr8	46829038	46830100	1063	*	3.88	4.66	2.08	2.58	4.11e-05	0.00789
16951	chr4	115600041	115603307	3267	*	8.66	8.22	8.99	-0.77	4.11e-05	0.00789
19844	chr6	59021359	59027187	5829	*	9.22	8.9	9.48	-0.57	4.15e-05	0.00789
11009	chr17	86708094	86711101	3008	*	8.31	7.93	8.61	-0.68	4.28e-05	0.00808
15951	chr3	138234013	138241284	7272	*	9.31	9.52	9.05	0.48	4.32e-05	0.0081
12472	chr19	40485582	40488306	2725	*	7.35	7.7	6.9	0.8	4.51e-05	0.00839
12278	chr19	27411098	27411604	507	*	3.12	4.02	0.25	3.78	4.56e-05	0.00843
6300	chr13	43548228	43549795	1568	*	5.22	5.8	4.23	1.57	4.78e-05	0.00878
13441	chr2	68796073	68797633	1561	*	5.45	6.06	4.36	1.7	4.82e-05	0.00878
20596	chr6	136761908	136762721	814	*	2.93	3.85	-0.28	4.13	5.13e-05	0.00929
7643	chr14	66118919	66125420	6502	*	9.76	9.54	9.94	-0.4	5.49e-05	0.00985
21447	chr7	64771248	64771808	561	*	2.95	0.13	3.85	-3.71	5.52e-05	0.00985
20508	chr6	128542470	128544274	1805	*	6.03	5.37	6.49	-1.11	6.4e-05	0.0113
24803	chr9	109968218	109969911	1694	*	5.77	6.28	4.98	1.3	6.67e-05	0.0117
18326	chr5	86084214	86085082	869	*	3.74	4.54	1.83	2.7	7.41e-05	0.0129
1049	chr1	153072895	153074291	1397	*	5.21	4.23	5.78	-1.56	7.49e-05	0.013
1603	chr10	4709568	4713595	4028	*	6.45	5.55	7	-1.45	9.04e-05	0.0156
4380	chr11	98590186	98591142	957	*	4.35	4.98	3.21	1.77	9.18e-05	0.0157
9720	chr16	81197870	81202216	4347	*	7.68	7.98	7.3	0.69	9.85e-05	0.0168
19518	chr6	30172058	30175565	3508	*	7.23	7.66	6.61	1.05	9.97e-05	0.0169
23337	chr8	106601582	106607728	6147	*	9.02	9.25	8.74	0.52	0.000107	0.018
25475	chrX	115827790	115828520	731	*	2.82	-0.2	3.73	-3.93	0.00011	0.0184
21552	chr7	78834381	78836421	2041	*	5.77	4.72	6.37	-1.65	0.000113	0.0187
7381	chr14	47823484	47824210	727	*	3.19	4.02	1.05	2.96	0.000123	0.0202
19180	chr5	142605845	142610409	4565	*	8.03	7.57	8.38	-0.81	0.000126	0.0207
8765	chr15	91186403	91194061	7659	*	9.98	9.7	10.22	-0.52	0.00013	0.0211
19928	chr6	72743451	72746323	2873	*	7.9	7.44	8.24	-0.8	0.000135	0.0218
21594	chr7	80456127	80458451	2325	*	8.31	7.96	8.6	-0.64	0.00014	0.0225
23281	chr8	104733918	104735390	1473	*	5.73	4.84	6.27	-1.43	0.000143	0.0228
640	chr1	89714510	89715287	778	*	3	3.86	0.57	3.29	0.000147	0.0233
21710	chr7	97830769	97831562	794	*	3.16	4.01	0.79	3.22	0.000149	0.0235
731	chr1	107587954	107593265	5312	*	8.28	8.53	7.99	0.54	0.000151	0.0237
5568	chr12	84402149	84403996	1848	*	4.95	5.53	3.96	1.57	0.000162	0.0251
20384	chr6	121208900	121212577	3678	*	6.94	6.4	7.34	-0.94	0.000162	0.0251
24736	chr9	107598568	107600906	2339	*	6.01	6.88	3.52	3.36	0.000175	0.0269
9639	chr16	62924683	62925478	796	*	3.93	4.64	2.48	2.15	0.000177	0.0271
19596	chr6	37520878	37521417	540	*	2.73	3.64	-0.28	3.92	0.00018	0.0273
17632	chr4	150346571	150347532	962	*	4.75	5.36	3.64	1.72	0.00018	0.0273
15024	chr3	54766077	54766875	799	*	2.66	-0.61	3.58	-4.19	0.000186	0.0279
19376	chr6	7690835	7696055	5221	*	8.12	7.72	8.43	-0.7	0.000187	0.0279
11870	chr18	89768301	89770507	2207	*	3.97	2.45	4.69	-2.24	0.00019	0.0281
7007	chr13	113892634	113893520	887	*	3.98	4.73	2.35	2.38	0.000191	0.0282
14945	chr3	41514248	41515222	975	*	4.73	5.33	3.7	1.63	0.000192	0.0282
3520	chr11	53902842	53905125	2284	*	7.58	7.09	7.94	-0.86	0.000194	0.0283
12465	chr19	40297825	40298713	889	*	4.46	3.26	5.11	-1.85	0.000206	0.0299
13763	chr2	102112212	102114046	1835	*	4.59	5.17	3.6	1.57	0.000209	0.0302
7937	chr14	122171129	122172920	1792	*	5.26	4.38	5.81	-1.42	0.000211	0.0302
18725	chr5	114963511	114973063	9553	*	10.39	10.14	10.6	-0.45	0.000217	0.031
261	chr1	45732975	45733953	979	*	2.77	-0.61	3.7	-4.31	0.000221	0.0313
1188	chr1	165120560	165121616	1057	*	4.94	5.5	4	1.5	0.000222	0.0313
3125	chr11	6011428	6012351	924	*	2.78	-0.61	3.71	-4.32	0.000224	0.0315
1725	chr10	18543516	18547479	3964	*	7.86	8.13	7.52	0.61	0.00025	0.0349
23189	chr8	93076786	93080899	4114	*	7.63	8	7.11	0.89	0.000252	0.0349
9308	chr16	26505092	26505812	721	*	4.18	4.83	3	1.83	0.000254	0.0351
1945	chr10	42901698	42902910	1213	*	3.61	1.8	4.38	-2.59	0.00026	0.0357
18399	chr5	91282249	91283360	1112	*	5.01	5.56	4.11	1.45	0.000262	0.0357
11179	chr18	20658391	20660620	2230	*	4.93	5.64	3.49	2.15	0.000265	0.036
9952	chr17	8235984	8238527	2544	*	3.55	1.1	4.41	-3.3	0.000267	0.036
6571	chr13	66977229	66978068	840	*	3.26	4.09	1.07	3.02	0.000269	0.0361
17176	chr4	129312023	129314754	2732	*	6.65	7.01	6.17	0.85	0.00027	0.0362
8090	chr15	25932994	25936892	3899	*	9	8.71	9.24	-0.53	0.000275	0.0366
7885	chr14	117754957	117755478	522	*	2.7	3.61	-0.28	3.89	0.000281	0.0373
5137	chr12	34903766	34910075	6310	*	8.43	8.1	8.7	-0.6	0.000283	0.0373
1182	chr1	164411238	164411965	728	*	2.66	3.57	-0.28	3.85	0.000303	0.0398
12446	chr19	38368897	38373272	4376	*	8.63	8.9	8.29	0.61	0.000307	0.0401
483	chr1	74122338	74126281	3944	*	7.77	7.31	8.13	-0.82	0.000313	0.0405
7217	chr14	28502109	28509301	7193	*	9.41	9.1	9.66	-0.56	0.000313	0.0405
8798	chr15	96209744	96211398	1655	*	4.71	5.42	3.26	2.16	0.000318	0.0409
8659	chr15	83202624	83203622	999	*	3.04	3.87	0.89	2.97	0.00032	0.0409
15954	chr3	138373949	138381725	7777	*	9.13	9.79	7.87	1.91	0.000328	0.0417
7512	chr14	56616708	56620814	4107	*	9.43	9.21	9.62	-0.41	0.000338	0.0427
15892	chr3	132727067	132728392	1326	*	4.57	5.24	3.26	1.98	0.000342	0.0431
12467	chr19	40363880	40365536	1657	*	6.42	5.73	6.89	-1.16	0.000349	0.0438
1036	chr1	152607651	152608463	813	*	3.93	2.39	4.65	-2.26	0.000363	0.0453
15267	chr3	86545416	86549783	4368	*	7.94	7.55	8.25	-0.7	0.000373	0.0463
24535	chr9	86691447	86698765	7319	*	9.72	9.5	9.91	-0.41	0.00038	0.0469
3378	chr11	43902920	43904371	1452	*	3.68	2.25	4.38	-2.13	0.000381	0.0469
10621	chr17	47246901	47247318	418	*	2.83	3.69	0.45	3.23	0.000389	0.0475
25165	chrX	41399403	41404196	4794	*	7.47	7.05	7.8	-0.74	0.000404	0.0492
23961	chr9	42454470	42457864	3395	*	7.91	8.23	7.52	0.71	0.000409	0.0496
16478	chr4	49450131	49451157	1027	*	4.23	4.9	2.93	1.97	0.000411	0.0496
5728	chr12	102946577	102951685	5109	*	6.91	6.33	7.32	-0.99	0.000425	0.051
24118	chr9	51213168	51218853	5686	*	6.81	6.07	7.3	-1.22	0.000436	0.0521
2089	chr10	60216307	60221836	5530	*	8.01	7.65	8.3	-0.64	0.000463	0.055
7949	chr14	124675185	124676382	1198	*	2.8	-0.61	3.73	-4.34	0.000477	0.0562
2557	chr10	89626865	89627741	877	*	4.14	4.88	2.53	2.35	0.000477	0.0562
24695	chr9	104335913	104339102	3190	*	6.68	7.01	6.23	0.78	0.000483	0.0566
17159	chr4	128947195	128948118	924	*	2.42	-0.61	3.33	-3.94	0.000492	0.0575
13458	chr2	69404134	69405945	1812	*	5.16	4.33	5.68	-1.35	0.000516	0.0598
8070	chr15	13238755	13241298	2544	*	4.09	4.86	2.33	2.54	0.000516	0.0598
22216	chr7	136913299	136914621	1323	*	3.37	4.18	1.4	2.77	0.000523	0.0602
22336	chr7	143986568	143987467	900	*	4.76	5.32	3.82	1.5	0.00053	0.0608
20477	chr6	126160064	126167573	7510	*	8.75	8.51	8.96	-0.46	0.000537	0.0613
4030	chr11	82019019	82020173	1155	*	3.64	1.87	4.41	-2.53	0.000541	0.0615
13595	chr2	79649515	79653317	3803	*	6.43	6.82	5.91	0.91	0.000545	0.0617
14140	chr2	132943314	132946625	3312	*	6.24	6.68	5.61	1.07	0.000559	0.063
10771	chr17	64499293	64499856	564	*	3.53	4.28	1.86	2.42	0.000571	0.064
9542	chr16	45451981	45455254	3274	*	6.64	7.02	6.12	0.9	0.000576	0.0644
7544	chr14	59434898	59445569	10672	*	10.9	10.71	11.07	-0.36	0.000589	0.0654
6794	chr13	96962109	96963057	949	*	5.12	4.33	5.63	-1.3	0.000591	0.0654
4686	chr11	113707974	113709538	1565	*	6.11	5.51	6.53	-1.02	0.000627	0.069
16454	chr4	46952613	46954675	2063	*	6.93	7.27	6.5	0.77	0.000629	0.069
8816	chr15	97052696	97056600	3905	*	7.6	7.1	7.97	-0.87	0.000662	0.0722
18546	chr5	104470832	104471479	648	*	2.57	3.44	0.01	3.44	0.000666	0.0722
6975	chr13	112196162	112197398	1237	*	5.89	6.31	5.3	1.01	0.000668	0.0722
7282	chr14	33072596	33073289	694	*	2.53	-0.61	3.45	-4.06	0.000669	0.0722
20017	chr6	86387142	86388263	1122	*	3.78	4.44	2.52	1.91	0.000698	0.075
501	chr1	74711439	74719129	7691	*	10.5	10.35	10.64	-0.3	0.000721	0.0771
23146	chr8	88862237	88863156	920	*	3.08	3.95	0.52	3.43	0.000725	0.0771
23569	chr8	122937408	122939157	1750	*	4.33	3.09	4.99	-1.89	0.000729	0.0771
24032	chr9	45137755	45139840	2086	*	4.37	3.09	5.03	-1.94	0.000729	0.0771
24856	chr9	114416735	114417526	792	*	2.79	3.7	-0.28	3.99	0.000732	0.0771
5051	chr12	21782363	21786578	4216	*	6.37	5.61	6.86	-1.26	0.000739	0.0774
13435	chr2	67970562	67976167	5606	*	9.23	9.02	9.42	-0.4	0.000742	0.0774
15666	chr3	108068188	108070588	2401	*	7.25	7.55	6.86	0.7	0.000745	0.0775
20442	chr6	124881778	124883101	1324	*	5.19	5.68	4.43	1.26	0.000766	0.0794
3106	chr11	5297365	5298106	742	*	3.38	4.11	1.81	2.3	0.000772	0.0797
14669	chr2	179175541	179177738	2198	*	4.86	5.39	4.01	1.38	0.000775	0.0797
23180	chr8	91537993	91538513	521	*	2.46	3.35	-0.28	3.64	0.000785	0.0803
7650	chr14	66634439	66637674	3236	*	7.72	7.31	8.03	-0.72	0.000794	0.0809
23535	chr8	121574108	121581613	7506	*	9.91	9.71	10.09	-0.39	0.000807	0.0819
12210	chr19	20724843	20727742	2900	*	6.4	5.79	6.83	-1.04	0.000822	0.0831
17021	chr4	118517412	118518170	759	*	2.89	3.71	0.79	2.92	0.000837	0.0843
17783	chr5	4959349	4960706	1358	*	5.24	5.7	4.58	1.12	0.000875	0.0876
12798	chr2	4509527	4510752	1226	*	3.58	4.27	2.19	2.08	0.000876	0.0876
8020	chr15	9305949	9306437	489	*	3.23	3.98	1.61	2.37	0.000879	0.0876
17810	chr5	9038466	9041541	3076	*	7.85	8.12	7.53	0.59	0.000885	0.0878
9033	chr16	4412924	4422275	9352	*	10.26	10.05	10.45	-0.4	0.000906	0.0895
11164	chr18	16662458	16663097	640	*	2.76	3.59	0.6	2.98	0.000911	0.0895
17388	chr4	135819890	135821018	1129	*	3.91	4.58	2.65	1.93	0.000914	0.0895
15878	chr3	131019133	131020104	972	*	3.92	2.67	4.58	-1.92	0.000916	0.0895
10530	chr17	43269599	43271838	2240	*	5.28	4.57	5.75	-1.18	0.000975	0.0949
122	chr1	24743301	24744025	725	*	3.69	2.34	4.37	-2.03	0.000999	0.0968
9543	chr16	45471927	45472946	1020	*	5.02	5.53	4.21	1.31	0.00101	0.0972
3169	chr11	11960583	11961043	461	*	2.54	3.39	0.18	3.21	0.00105	0.101
7798	chr14	86969649	86970256	608	*	3.12	3.87	1.45	2.42	0.00109	0.105
6974	chr13	112192455	112193084	630	*	2.44	3.32	-0.28	3.61	0.00111	0.106
2577	chr10	93072465	93074151	1687	*	5.87	5.25	6.3	-1.05	0.00111	0.106
2665	chr10	97569292	97570708	1417	*	3.49	4.19	2.06	2.13	0.00112	0.107
18446	chr5	93149362	93153485	4124	*	6.42	6.79	5.92	0.86	0.00113	0.107
19398	chr6	12465594	12466502	909	*	2.38	3.26	-0.28	3.55	0.00115	0.108
9824	chr16	93351128	93354378	3251	*	5.63	1.73	6.58	-4.86	0.00117	0.11
12887	chr2	17356910	17357748	839	*	4.35	5.02	3.05	1.97	0.00118	0.111
23194	chr8	93275849	93281321	5473	*	9.25	9.03	9.44	-0.41	0.0012	0.111
19507	chr6	29541030	29542444	1415	*	5.32	5.81	4.6	1.21	0.0012	0.111
8021	chr15	9333943	9339312	5370	*	9.23	9.47	8.94	0.53	0.00121	0.112
8311	chr15	59036494	59037871	1378	*	4.28	4.84	3.35	1.49	0.00124	0.114
6499	chr13	58806480	58809526	3047	*	6.07	5.49	6.48	-0.99	0.00129	0.118
25102	chrX	18082950	18084106	1157	*	4.15	4.81	2.91	1.9	0.00129	0.118
4155	chr11	87701469	87702334	866	*	2.88	3.67	0.99	2.68	0.00131	0.119
17901	chr5	25247372	25248158	787	*	2.77	3.59	0.63	2.96	0.00133	0.12
15566	chr3	100785605	100786930	1326	*	5.39	6.22	3.23	2.99	0.00133	0.12
24010	chr9	44523146	44526593	3448	*	6.75	6.11	7.2	-1.09	0.00134	0.121
17645	chr4	150745501	150746149	649	*	3.06	3.82	1.34	2.48	0.00135	0.122
10352	chr17	32913884	32917962	4079	*	8.89	9.1	8.64	0.46	0.00138	0.123
7880	chr14	116240645	116241402	758	*	4.04	4.64	3	1.64	0.00138	0.123
21810	chr7	101964239	101966001	1763	*	4.14	4.76	3.05	1.71	0.00144	0.127
20310	chr6	116385411	116386426	1016	*	2.71	3.51	0.72	2.79	0.00145	0.127
3068	chr11	3471213	3471761	549	*	2.7	3.51	0.69	2.81	0.00145	0.127
17334	chr4	134150133	134155126	4994	*	9.12	9.29	8.92	0.37	0.00145	0.127
11537	chr18	55793595	55794462	868	*	4	4.63	2.85	1.78	0.00146	0.127
18870	chr5	122524984	122525609	626	*	2.57	3.46	-0.28	3.74	0.00146	0.127
5038	chr12	20988884	20991824	2941	*	7	6.48	7.38	-0.89	0.00147	0.128
18544	chr5	104434672	104440889	6218	*	7.74	8.05	7.33	0.72	0.00152	0.132
16477	chr4	49407611	49408097	487	*	3.12	3.85	1.58	2.28	0.00152	0.132
13828	chr2	110300925	110307056	6132	*	10.01	9.84	10.17	-0.32	0.00154	0.132
9549	chr16	45831445	45833286	1842	*	3.92	4.66	2.29	2.37	0.00156	0.134
7773	chr14	77931062	77932339	1278	*	4.2	4.79	3.2	1.58	0.00157	0.134
6033	chr13	21252804	21254195	1392	*	4.29	3.36	4.85	-1.49	0.00157	0.134
20218	chr6	108458498	108459425	928	*	2.62	3.52	-0.28	3.8	0.00163	0.139
13817	chr2	106691319	106696827	5509	*	7.92	7.56	8.21	-0.66	0.00165	0.14
8342	chr15	62742887	62744309	1423	*	5.63	5.05	6.03	-0.98	0.00171	0.144
4022	chr11	80508192	80509836	1645	*	4.44	3.47	5.02	-1.54	0.00171	0.144
7418	chr14	51375995	51378245	2251	*	5.73	6.64	2.61	4.03	0.00172	0.144
4068	chr11	83746116	83757486	11371	*	10.4	10.26	10.52	-0.26	0.00175	0.146
15857	chr3	129845629	129847346	1718	*	5.69	6.11	5.08	1.03	0.00176	0.147
7067	chr14	8309024	8309578	555	*	2.38	-0.19	3.26	-3.45	0.00176	0.147
11569	chr18	59198743	59200396	1654	*	4.72	3.72	5.3	-1.58	0.00186	0.153
22654	chr8	38602943	38604459	1517	*	4.64	5.25	3.59	1.66	0.00186	0.153
9188	chr16	18376484	18376861	378	*	3.27	4	1.74	2.26	0.00186	0.153
6034	chr13	21258810	21260230	1421	*	4.6	3.7	5.16	-1.45	0.00188	0.154
4399	chr11	99150886	99155724	4839	*	6.7	6.15	7.09	-0.94	0.0019	0.155
22411	chr8	11220504	11221412	909	*	3.37	4.19	1.28	2.91	0.00192	0.156
4027	chr11	80807532	80814110	6579	*	8.8	8.55	9.02	-0.48	0.00193	0.157
23237	chr8	95197948	95203645	5698	*	6.43	6.86	5.81	1.05	0.00195	0.158
21897	chr7	110858187	110863778	5592	*	8.52	8.21	8.77	-0.55	0.00201	0.162
732	chr1	107917371	107917826	456	*	2.56	0.12	3.42	-3.29	0.00202	0.162
3126	chr11	6157940	6160368	2429	*	7.34	6.95	7.65	-0.69	0.00204	0.164
20517	chr6	128805463	128805794	332	*	2.13	-0.61	3.02	-3.63	0.00204	0.164
16409	chr4	44704920	44714220	9301	*	7.37	6.83	7.77	-0.93	0.00207	0.165
12690	chr19	55119269	55128177	8909	*	10.25	10.07	10.4	-0.33	0.00211	0.168
2121	chr10	62225246	62233523	8278	*	9.19	9.02	9.34	-0.33	0.00215	0.171
976	chr1	139557119	139560788	3670	*	8.92	8.73	9.09	-0.37	0.0022	0.174
9906	chr17	4945161	4947735	2575	*	6.37	6.73	5.9	0.83	0.00222	0.175
8994	chr15	103057896	103061355	3460	*	5.78	6.26	5.05	1.21	0.00226	0.178
12090	chr19	9047121	9048737	1617	*	6.19	5.69	6.56	-0.88	0.00229	0.179
4075	chr11	84164569	84168996	4428	*	7.94	8.18	7.65	0.53	0.0023	0.179
796	chr1	128588027	128594951	6925	*	9.01	8.78	9.21	-0.43	0.00231	0.179
17323	chr4	133931468	133932018	551	*	3.74	4.36	2.62	1.74	0.00231	0.179
9296	chr16	24476577	24477863	1287	*	3.16	3.94	1.3	2.64	0.00231	0.179
23355	chr8	107447097	107449924	2828	*	6.46	6.81	5.99	0.82	0.00233	0.18
13779	chr2	103297830	103303807	5978	*	7.31	7.66	6.85	0.81	0.00235	0.181
13258	chr2	38781114	38784992	3879	*	8.7	8.46	8.9	-0.44	0.00236	0.181
19238	chr5	146596641	146601010	4370	*	7.72	8	7.38	0.62	0.00237	0.181
11286	chr18	34858006	34865803	7798	*	9.95	9.75	10.14	-0.39	0.00239	0.182
6201	chr13	35958973	35960116	1144	*	4.1	2.68	4.8	-2.12	0.00241	0.182
538	chr1	78309780	78312298	2519	*	5.2	5.68	4.46	1.22	0.00241	0.182
12490	chr19	41367683	41370746	3064	*	5.42	4.71	5.89	-1.17	0.00241	0.182
12681	chr19	53891876	53894614	2739	*	6.86	7.19	6.44	0.75	0.00242	0.183
6098	chr13	23836715	23842573	5859	*	8.55	8.76	8.3	0.46	0.00245	0.184
10024	chr17	16860827	16862587	1761	*	6.04	5.45	6.45	-1	0.00249	0.186
18127	chr5	52910033	52911084	1052	*	3.49	2.2	4.16	-1.96	0.0025	0.187
19582	chr6	35251803	35259536	7734	*	9.81	9.95	9.65	0.3	0.00252	0.187
5426	chr12	76271223	76274206	2984	*	5.74	6.18	5.1	1.07	0.00253	0.188
10347	chr17	32684972	32689369	4398	*	9.8	9.63	9.95	-0.32	0.00254	0.188
24153	chr9	54932082	54933398	1317	*	5.05	5.51	4.36	1.15	0.00259	0.191
12521	chr19	43438804	43442926	4123	*	6.42	5.81	6.84	-1.03	0.0026	0.192
2771	chr10	114800070	114803844	3775	*	5.81	6.33	5	1.33	0.00262	0.192
4670	chr11	111604890	111605600	711	*	3.63	4.36	2.08	2.28	0.00263	0.192
23806	chr9	22210085	22214050	3966	*	7.05	7.42	6.55	0.87	0.00263	0.192
18382	chr5	90447801	90451585	3785	*	6.88	7.21	6.46	0.76	0.00266	0.193
6607	chr13	69004066	69005578	1513	*	4.77	5.31	3.89	1.42	0.00266	0.193
79	chr1	20477306	20479138	1833	*	5.69	6.07	5.17	0.9	0.00267	0.193
5080	chr12	27336675	27345886	9212	*	8.91	8.66	9.12	-0.46	0.00268	0.193
9389	chr16	32689569	32690632	1064	*	4.34	3.51	4.86	-1.35	0.00269	0.193
19603	chr6	38120605	38124330	3726	*	8.03	8.27	7.76	0.51	0.0027	0.193
9388	chr16	32672736	32674400	1665	*	6.42	5.9	6.81	-0.91	0.00275	0.197
14623	chr2	173110803	173111577	775	*	3.32	4.07	1.67	2.4	0.00278	0.199
21610	chr7	80951347	80952206	860	*	3.35	4.07	1.82	2.25	0.0028	0.199
783	chr1	127396544	127398625	2082	*	6.42	6.79	5.93	0.87	0.00286	0.203
917	chr1	135815710	135822903	7194	*	7.82	8.7	5.16	3.54	0.00286	0.203
18539	chr5	104017358	104026090	8733	*	10.24	10.09	10.38	-0.29	0.00291	0.205
18345	chr5	87422451	87423234	784	*	2.47	3.36	-0.28	3.64	0.00292	0.205
12329	chr19	30255791	30257300	1510	*	4.05	4.69	2.88	1.81	0.00295	0.206
18768	chr5	116443987	116449332	5346	*	8.84	8.58	9.07	-0.49	0.00295	0.206
2767	chr10	112268299	112271592	3294	*	5.59	4.77	6.11	-1.34	0.00295	0.206
15687	chr3	108640529	108641067	539	*	2.33	3.16	0.18	2.99	0.00299	0.208
7168	chr14	22799963	22801746	1784	*	5.96	6.37	5.4	0.97	0.003	0.208
3620	chr11	60240702	60244327	3626	*	7.6	7.23	7.89	-0.66	0.00303	0.21
18953	chr5	125323297	125327150	3854	*	7.83	7.46	8.13	-0.67	0.00304	0.21
6075	chr13	23400904	23403563	2660	*	6	5.52	6.35	-0.84	0.00305	0.21
7881	chr14	116923378	116929612	6235	*	9.29	9.46	9.09	0.37	0.00306	0.21
15095	chr3	63893370	63893958	589	*	3.84	4.44	2.8	1.63	0.0031	0.212
13918	chr2	119321591	119338776	17186	*	10.41	10.24	10.56	-0.32	0.00311	0.213
1291	chr1	171418546	171420617	2072	*	5.58	5.99	4.99	1	0.00313	0.214
1701	chr10	17329986	17333006	3021	*	6.24	5.78	6.59	-0.81	0.00317	0.216
22373	chr8	3691896	3694836	2941	*	5.75	4.93	6.27	-1.34	0.00319	0.216
24618	chr9	96964495	96967771	3277	*	7.28	7.59	6.88	0.72	0.00319	0.216
2830	chr10	117733440	117734761	1322	*	4.57	5.09	3.74	1.35	0.00321	0.216
20268	chr6	114887818	114891179	3362	*	6.65	7.03	6.15	0.88	0.00323	0.217
11457	chr18	45574575	45575769	1195	*	4.31	4.84	3.46	1.39	0.00326	0.219
23714	chr9	15297088	15297784	697	*	2.41	3.24	0.25	2.99	0.00329	0.22
2019	chr10	53396900	53399990	3091	*	7.51	7.23	7.75	-0.52	0.0033	0.22
16060	chr3	150151661	150153030	1370	*	5.16	6	2.94	3.06	0.00331	0.22
4974	chr12	8510591	8512924	2334	*	6.83	6.26	7.24	-0.99	0.00332	0.22
23209	chr8	94377651	94381179	3529	*	9	8.77	9.19	-0.42	0.00332	0.22
2727	chr10	108709605	108711394	1790	*	7.43	7.67	7.15	0.52	0.00336	0.222
9374	chr16	32146684	32148193	1510	*	4.03	4.66	2.86	1.81	0.00339	0.223
451	chr1	69103705	69111060	7356	*	9.28	9.07	9.46	-0.39	0.00342	0.225
6212	chr13	37450610	37453380	2771	*	7.45	7.7	7.15	0.56	0.00346	0.227
5052	chr12	23008891	23010946	2056	*	4.61	3.52	5.22	-1.7	0.00348	0.227
17623	chr4	150045379	150051774	6396	*	8.65	8.36	8.9	-0.54	0.00348	0.227
16829	chr4	102756491	102763155	6665	*	7.77	7.47	8.02	-0.54	0.00349	0.227
20714	chr6	148352710	148357325	4616	*	8.23	8.45	7.96	0.49	0.00351	0.228
16633	chr4	76340590	76344584	3995	*	9.25	9.08	9.4	-0.33	0.00352	0.228
18167	chr5	64579433	64580538	1106	*	4.09	4.64	3.18	1.46	0.00354	0.228
4881	chr11	120522628	120525184	2557	*	7.71	8.03	7.3	0.73	0.00355	0.229
15187	chr3	79539034	79539722	689	*	2.34	3.17	0.21	2.96	0.00359	0.23
23327	chr8	106051423	106054051	2629	*	4.85	3.81	5.45	-1.64	0.00361	0.231
19169	chr5	141240295	141245618	5324	*	8.23	7.96	8.47	-0.51	0.00365	0.233
1769	chr10	21349967	21351482	1516	*	3.4	1.7	4.16	-2.46	0.00366	0.233
6160	chr13	31627903	31631725	3823	*	6.68	6.13	7.08	-0.95	0.00366	0.233
23764	chr9	21247278	21249424	2147	*	5.94	5.49	6.28	-0.79	0.00368	0.233
15145	chr3	69094251	69095225	975	*	4.15	4.71	3.24	1.47	0.00371	0.235
25566	chrX	150592071	150599955	7885	*	9.76	9.54	9.96	-0.42	0.00374	0.236
21526	chr7	73575887	73577323	1437	*	4.86	5.32	4.18	1.14	0.00375	0.236
5274	chr12	57650529	57651224	696	*	2.25	3.12	-0.28	3.4	0.00376	0.236
9661	chr16	72660276	72667561	7286	*	9.46	9.28	9.61	-0.33	0.00378	0.236
17961	chr5	31250758	31253362	2605	*	5.8	6.22	5.2	1.02	0.00378	0.236
18857	chr5	122208449	122213619	5171	*	7.78	7.5	8.01	-0.5	0.00382	0.238
5811	chr12	109662238	109662840	603	*	3.68	4.28	2.62	1.66	0.00391	0.243
15298	chr3	88030859	88031361	503	*	3.05	1.51	3.77	-2.26	0.00397	0.246
1843	chr10	29145633	29150095	4463	*	6.16	5.65	6.54	-0.89	0.00397	0.246
17693	chr4	154297470	154301718	4249	*	8.57	8.8	8.3	0.49	0.00404	0.249
21511	chr7	70871087	70871575	489	*	2.28	3.15	-0.28	3.43	0.00406	0.25
5076	chr12	26409589	26416524	6936	*	9.4	9.21	9.57	-0.36	0.00406	0.25
4692	chr11	114445555	114447235	1681	*	4.72	3.9	5.24	-1.35	0.0041	0.251
20305	chr6	116261134	116268820	7687	*	9.76	9.61	9.89	-0.28	0.00411	0.251
2647	chr10	95778185	95783904	5720	*	9.24	9.41	9.03	0.38	0.00411	0.251
6860	chr13	101690103	101696234	6132	*	9.68	9.83	9.5	0.33	0.00412	0.251
2655	chr10	96229841	96233665	3825	*	5.79	6.64	3.49	3.15	0.00414	0.252
13511	chr2	72159138	72160611	1474	*	4.57	5.05	3.84	1.22	0.00415	0.252
12543	chr19	44055299	44056899	1601	*	3.95	4.56	2.85	1.71	0.00418	0.253
17835	chr5	20699972	20705515	5544	*	8.85	8.65	9.02	-0.37	0.0042	0.253
16355	chr4	41630635	41631081	447	*	2.54	0.13	3.4	-3.27	0.00422	0.253
21291	chr7	44527535	44532105	4571	*	7.1	6.74	7.39	-0.65	0.00423	0.253
16473	chr4	48535760	48544153	8394	*	9.48	9.3	9.65	-0.35	0.00423	0.253
7882	chr14	116944955	116947043	2089	*	5.36	5.81	4.73	1.08	0.00426	0.255
9304	chr16	25066980	25068018	1039	*	4.96	5.42	4.28	1.14	0.00428	0.255
12877	chr2	14243973	14244507	535	*	2.22	0.11	3.05	-2.93	0.00429	0.255
9006	chr15	103308039	103310172	2134	*	5.69	6.06	5.17	0.89	0.00431	0.256
4663	chr11	110478127	110482732	4606	*	8.64	8.4	8.84	-0.43	0.00434	0.256
10565	chr17	45699330	45702320	2991	*	6.85	7.57	5.36	2.21	0.00434	0.256
10756	chr17	60749746	60750244	499	*	3.24	3.89	2.01	1.88	0.00436	0.257
25069	chrX	12285413	12288316	2904	*	5.75	6.11	5.27	0.84	0.00438	0.257
22162	chr7	130593387	130594307	921	*	5.12	4.29	5.64	-1.35	0.00439	0.257
21578	chr7	80143345	80144317	973	*	2.45	0.61	3.24	-2.62	0.0044	0.257
24942	chr9	121366607	121367425	819	*	3.75	2.67	4.37	-1.7	0.00441	0.257
25348	chrX	94633919	94638907	4989	*	7.56	7.26	7.8	-0.54	0.00444	0.259
18334	chr5	86901047	86907548	6502	*	10.44	10.28	10.58	-0.3	0.00446	0.259
7606	chr14	63414547	63417501	2955	*	6.09	5.45	6.53	-1.09	0.00447	0.259
22826	chr8	61609027	61611781	2755	*	6.21	7.12	3.2	3.92	0.00449	0.26
6168	chr13	32848928	32851533	2606	*	5.6	4.98	6.03	-1.05	0.00453	0.262
24969	chr9	122815276	122816158	883	*	4.31	4.83	3.47	1.36	0.0046	0.265
6808	chr13	98014278	98016897	2620	*	5.36	5.8	4.72	1.08	0.00465	0.267
1566	chr1	193240009	193242519	2511	*	7.61	7.93	7.18	0.75	0.00469	0.269
3270	chr11	24073024	24083914	10891	*	9.31	9.09	9.5	-0.41	0.0047	0.269
24644	chr9	99521893	99523170	1278	*	2.64	3.44	0.74	2.7	0.00473	0.27
16891	chr4	108223657	108225497	1841	*	6.52	5.96	6.93	-0.97	0.00476	0.271
17656	chr4	151384949	151388276	3328	*	5.79	5.12	6.25	-1.12	0.00476	0.271
8907	chr15	99919299	99920922	1624	*	7.2	7.5	6.81	0.69	0.00483	0.274
11591	chr18	61096401	61098140	1740	*	3.77	4.37	2.73	1.63	0.00484	0.274
6217	chr13	37512571	37513124	554	*	2.18	3.04	-0.28	3.32	0.0049	0.276
8037	chr15	10632468	10633567	1100	*	4.35	4.87	3.5	1.37	0.00494	0.278
24594	chr9	95794926	95795839	914	*	3.08	3.81	1.51	2.31	0.00495	0.278
16059	chr3	149934989	149935546	558	*	3.78	4.35	2.83	1.52	0.00505	0.283
23603	chr8	124148488	124153384	4897	*	9.3	9.13	9.45	-0.32	0.00507	0.284
18147	chr5	62622374	62624304	1931	*	6.4	6.02	6.7	-0.68	0.00508	0.284
13771	chr2	102686011	102687577	1567	*	4.47	5.04	3.52	1.53	0.00532	0.296
15950	chr3	138230910	138232366	1457	*	3.91	4.5	2.9	1.59	0.00539	0.299
24540	chr9	88324655	88330877	6223	*	9.01	8.81	9.19	-0.38	0.0054	0.299
3467	chr11	50848845	50851806	2962	*	4.74	3.97	5.24	-1.27	0.00543	0.301
13244	chr2	37741638	37742689	1052	*	4.1	3.27	4.63	-1.36	0.00544	0.301
12542	chr19	44024651	44031403	6753	*	8.84	9.01	8.64	0.38	0.00549	0.303
25625	chrX	161907303	161910029	2727	*	5.08	4.38	5.55	-1.17	0.00554	0.304
5419	chr12	75838579	75839936	1358	*	4.31	4.81	3.54	1.27	0.00557	0.306
18388	chr5	90560872	90564733	3862	*	8.35	8.58	8.06	0.53	0.00559	0.306
9042	chr16	4674273	4675221	949	*	2.39	3.19	0.45	2.74	0.00565	0.309
16871	chr4	107303298	107309012	5715	*	9.9	9.74	10.04	-0.3	0.00569	0.31
18431	chr5	92520517	92522268	1752	*	5.31	5.71	4.76	0.95	0.0057	0.31
23391	chr8	109802591	109804295	1705	*	6.42	6.75	5.98	0.78	0.00572	0.311
13447	chr2	68931486	68932236	751	*	2.88	3.62	1.27	2.35	0.00575	0.311
18274	chr5	74646678	74650330	3653	*	8.18	7.92	8.4	-0.48	0.00575	0.311
7964	chr15	5009580	5010348	769	*	3.17	3.87	1.73	2.14	0.00578	0.312
7066	chr14	8279075	8281159	2085	*	5.2	4.6	5.62	-1.02	0.0058	0.312
6267	chr13	41210505	41222318	11814	*	10.68	10.51	10.84	-0.33	0.0059	0.317
21982	chr7	119522575	119523827	1253	*	3.96	4.52	3.04	1.48	0.00592	0.317
12060	chr19	8398978	8405441	6464	*	8.99	9.14	8.82	0.32	0.00597	0.32
14826	chr3	28259389	28267799	8411	*	9.83	9.68	9.96	-0.27	0.00602	0.321
21271	chr7	43407738	43409767	2030	*	5.59	4.99	6	-1.01	0.00603	0.321
5488	chr12	80231622	80232729	1108	*	4.66	5.23	3.69	1.55	0.00612	0.325
25612	chrX	159413131	159416472	3342	*	5.21	4.55	5.66	-1.11	0.00615	0.326
23009	chr8	78630650	78633036	2387	*	4.66	3.77	5.2	-1.43	0.00617	0.327
1269	chr1	171193552	171197464	3913	*	6.77	6.36	7.08	-0.73	0.00622	0.329
6842	chr13	100542769	100545053	2285	*	5.51	5.9	4.97	0.93	0.00628	0.331
11709	chr18	69383474	69384056	583	*	2.24	3.06	0.18	2.89	0.00636	0.335
22139	chr7	128129115	128131667	2553	*	3.99	4.69	2.59	2.1	0.00641	0.337
6220	chr13	37595020	37598450	3431	*	7.64	7.26	7.95	-0.68	0.00644	0.337
24841	chr9	112022995	112023908	914	*	2.84	3.56	1.32	2.25	0.00648	0.339
16670	chr4	83623501	83625119	1619	*	6.23	5.73	6.6	-0.88	0.00649	0.339
11749	chr18	74088703	74093048	4346	*	9.17	9.01	9.32	-0.3	0.0065	0.339
2201	chr10	68528602	68533414	4813	*	8.51	9.05	7.64	1.41	0.00653	0.339
23894	chr9	35546504	35547410	907	*	3.75	2.76	4.34	-1.58	0.00655	0.34
14341	chr2	155379389	155385378	5990	*	10.08	9.95	10.2	-0.24	0.00659	0.34
18174	chr5	64881121	64882221	1101	*	5.91	5.45	6.26	-0.82	0.00659	0.34
8586	chr15	80623739	80624646	908	*	3	1.49	3.73	-2.24	0.0066	0.34
11604	chr18	61635082	61635387	306	*	2.49	0.81	3.24	-2.43	0.00665	0.342
10842	chr17	71986640	71987437	798	*	1.95	-0.61	2.82	-3.43	0.00667	0.343
8814	chr15	97041330	97042826	1497	*	3.41	4.05	2.23	1.82	0.00671	0.344
17794	chr5	5706704	5707281	578	*	1.84	-0.61	2.7	-3.31	0.00677	0.346
6844	chr13	100586622	100589079	2458	*	6.24	6.66	5.63	1.03	0.00685	0.35
16169	chr4	10924448	10925232	785	*	2.83	3.55	1.32	2.24	0.00687	0.35
4341	chr11	97684385	97689758	5374	*	8.57	8.35	8.77	-0.42	0.00696	0.354
17834	chr5	20256375	20257385	1011	*	5.37	4.82	5.77	-0.95	0.00704	0.357
12221	chr19	21628934	21630764	1831	*	4.66	3.81	5.19	-1.37	0.00705	0.357
11192	chr18	21649636	21651114	1479	*	3.81	2.54	4.47	-1.93	0.00713	0.36
19947	chr6	82070621	82073487	2867	*	8.38	8.18	8.55	-0.37	0.00715	0.361
2788	chr10	116017616	116019668	2053	*	4.49	3.59	5.04	-1.46	0.0072	0.363
10422	chr17	34808786	34810315	1530	*	3.95	2.85	4.57	-1.72	0.00724	0.364
25549	chrX	142477581	142478693	1113	*	3.72	4.38	2.46	1.92	0.00727	0.365
13604	chr2	82052212	82055147	2936	*	5.04	4.16	5.59	-1.43	0.00734	0.367
1794	chr10	23851060	23854472	3413	*	8.81	8.63	8.97	-0.34	0.00738	0.368
7294	chr14	34247284	34249273	1990	*	4.88	5.34	4.18	1.16	0.00742	0.368
6037	chr13	21321479	21322501	1023	*	2.54	0.59	3.34	-2.75	0.00742	0.368
12720	chr19	57180348	57182723	2376	*	6.5	6.81	6.12	0.69	0.00742	0.368
7907	chr14	119095422	119102520	7099	*	8.52	8.29	8.72	-0.43	0.00742	0.368
24301	chr9	65015691	65023827	8137	*	10.07	9.94	10.2	-0.26	0.00767	0.379
8390	chr15	74761784	74763569	1786	*	5.5	4.93	5.91	-0.98	0.00768	0.379
8204	chr15	39925120	39926047	928	*	2.54	0.97	3.27	-2.3	0.0077	0.38
5752	chr12	104076723	104082963	6241	*	8.68	9.18	7.91	1.27	0.00779	0.383
18140	chr5	53961680	53962101	422	*	2.11	2.93	0.01	2.92	0.0078	0.383
1754	chr10	20486321	20487273	953	*	3.63	4.21	2.62	1.6	0.00783	0.384
13832	chr2	110361238	110364115	2878	*	6.31	5.93	6.61	-0.69	0.00785	0.384
6194	chr13	35022231	35027623	5393	*	8.55	8.33	8.74	-0.41	0.00791	0.386
9205	chr16	19065302	19067091	1790	*	6.01	5.42	6.42	-1	0.00792	0.386
23721	chr9	16499225	16501343	2119	*	4.83	4.07	5.32	-1.25	0.00797	0.388
18586	chr5	107368983	107369925	943	*	4.5	4.97	3.82	1.15	0.00799	0.388
654	chr1	91365960	91367112	1153	*	3.73	2.51	4.39	-1.87	0.00801	0.388
2806	chr10	117043106	117043935	830	*	3.07	1.81	3.73	-1.92	0.00804	0.388
8312	chr15	59042988	59044277	1290	*	4.62	5.09	3.91	1.18	0.00804	0.388
18766	chr5	116416779	116424735	7957	*	10.64	10.46	10.8	-0.34	0.00805	0.388
7307	chr14	34634640	34636204	1565	*	4.16	3.03	4.79	-1.76	0.00806	0.388
11193	chr18	21651674	21653474	1801	*	4.75	3.9	5.28	-1.38	0.00822	0.395
10421	chr17	34738821	34744345	5525	*	8.43	8.19	8.64	-0.44	0.00828	0.397
8401	chr15	75396353	75398670	2318	*	6.73	7.03	6.35	0.67	0.0083	0.397
6891	chr13	104862452	104865138	2687	*	4.91	4.3	5.34	-1.04	0.00834	0.398
1123	chr1	160244866	160247626	2761	*	5.86	5.25	6.3	-1.05	0.00837	0.399
14738	chr3	8962772	8965730	2959	*	6.83	7.1	6.5	0.61	0.0084	0.399
24468	chr9	77849138	77852115	2978	*	7.07	5.89	7.71	-1.82	0.00846	0.402
23177	chr8	91400841	91403553	2713	*	7.36	7.6	7.06	0.54	0.0085	0.403
25628	chrX	162564594	162565698	1105	*	4.51	5	3.78	1.22	0.00858	0.406
20306	chr6	116286234	116287446	1213	*	4.2	4.7	3.42	1.28	0.00862	0.407
17616	chr4	149776302	149778085	1784	*	4.85	4.13	5.32	-1.19	0.00863	0.407
7935	chr14	121961535	121965702	4168	*	7.91	7.63	8.14	-0.52	0.00869	0.409
23285	chr8	105046026	105053324	7299	*	9.37	9.54	9.18	0.36	0.00874	0.411
6905	chr13	107034337	107034843	507	*	2.97	1.71	3.63	-1.93	0.0089	0.417
4654	chr11	110247773	110252705	4933	*	9.71	9.56	9.85	-0.29	0.00892	0.418
19445	chr6	21214210	21216202	1993	*	4.56	3.67	5.11	-1.44	0.00897	0.419
8139	chr15	34451837	34455640	3804	*	5.84	6.17	5.42	0.74	0.00903	0.421
13816	chr2	106649588	106650986	1399	*	4.14	3.35	4.65	-1.3	0.00909	0.423
20475	chr6	125553366	125554794	1429	*	3.95	4.52	2.99	1.53	0.00916	0.426
10980	chr17	84679780	84688381	8602	*	9.99	9.82	10.14	-0.32	0.00918	0.426
5687	chr12	99721139	99721521	383	*	2.54	0.96	3.28	-2.31	0.00922	0.427
5443	chr12	77257375	77259056	1682	*	6.26	6.6	5.83	0.77	0.00923	0.427
23381	chr8	109573155	109579990	6836	*	10.58	10.4	10.74	-0.34	0.00947	0.437
12459	chr19	39991864	39994337	2474	*	6.44	6.03	6.77	-0.74	0.00959	0.442
16268	chr4	32165177	32165567	391	*	2.88	1.61	3.55	-1.94	0.00961	0.442
10710	chr17	56160820	56166364	5545	*	8.97	8.8	9.12	-0.32	0.00965	0.442
12107	chr19	10092389	10104318	11930	*	10.76	10.59	10.91	-0.32	0.00966	0.442
20315	chr6	116934726	116935541	816	*	1.93	2.76	-0.28	3.05	0.00975	0.444
23863	chr9	32224369	32226107	1739	*	4.69	5.15	4.03	1.12	0.00976	0.444
3009	chr10	128148616	128150380	1765	*	4.82	4.25	5.22	-0.98	0.00976	0.444
17368	chr4	135240224	135243432	3209	*	5.76	6.11	5.31	0.8	0.00977	0.444
15361	chr3	89297988	89301893	3906	*	7.99	8.18	7.76	0.42	0.00981	0.445
24596	chr9	95842560	95846473	3914	*	7.8	8.04	7.51	0.53	0.00982	0.445
135	chr1	33734048	33736285	2238	*	6.95	7.19	6.65	0.55	0.00989	0.446
17254	chr4	132348536	132355177	6642	*	9.73	9.61	9.83	-0.22	0.00989	0.446
20335	chr6	118854560	118857531	2972	*	6.74	7.06	6.33	0.73	0.00994	0.448
25487	chrX	134159141	134163724	4584	*	6.06	5.55	6.44	-0.89	0.01	0.451
3234	chr11	21515982	21516728	747	*	4.86	5.28	4.26	1.03	0.01	0.451
8283	chr15	55828368	55828951	584	*	3.39	2.21	4.03	-1.82	0.0102	0.455
1352	chr1	175489710	175494760	5051	*	7.31	6.98	7.58	-0.6	0.0102	0.456
8123	chr15	31563202	31564829	1628	*	5.4	5.77	4.9	0.87	0.0102	0.456
16811	chr4	101495591	101498964	3374	*	5.71	5.19	6.1	-0.91	0.0102	0.456
17615	chr4	149770357	149775161	4805	*	9.47	9.32	9.61	-0.29	0.0103	0.456
22465	chr8	18736564	18742342	5779	*	8.54	8.34	8.71	-0.37	0.0103	0.456
14299	chr2	153071373	153072617	1245	*	4.35	3.66	4.81	-1.15	0.0103	0.456
13740	chr2	94066297	94067058	762	*	2.96	3.65	1.61	2.04	0.0103	0.456
9156	chr16	17330285	17341273	10989	*	10.5	10.38	10.62	-0.24	0.0104	0.46
20298	chr6	116069406	116073893	4488	*	9.42	9.29	9.54	-0.25	0.0104	0.46
20270	chr6	114915927	114922592	6666	*	10.19	10.04	10.33	-0.29	0.0105	0.461
5403	chr12	73866829	73870511	3683	*	7.97	8.17	7.75	0.42	0.0105	0.461
22331	chr7	143755845	143758255	2411	*	6.29	5.84	6.63	-0.79	0.0105	0.462
4668	chr11	111062806	111069946	7141	*	9.31	9.14	9.45	-0.31	0.0106	0.464
18312	chr5	77099231	77100979	1749	*	5.18	5.58	4.63	0.95	0.0106	0.465
6242	chr13	38501802	38503426	1625	*	4.11	3.03	4.71	-1.68	0.0106	0.465
17762	chr5	3386167	3387196	1030	*	4.44	3.74	4.91	-1.17	0.0107	0.466
1451	chr1	182760693	182767492	6800	*	8.08	7.79	8.33	-0.53	0.0107	0.467
18665	chr5	111287261	111288814	1554	*	5.61	5.95	5.16	0.79	0.0108	0.469
3190	chr11	17727719	17728163	445	*	2.66	1.13	3.38	-2.26	0.0109	0.471
10452	chr17	35180552	35181460	909	*	2.07	2.92	-0.28	3.2	0.0109	0.471
4679	chr11	113616609	113617614	1006	*	3.29	3.89	2.27	1.62	0.0109	0.471
112	chr1	23761296	23762945	1650	*	4.94	4.28	5.38	-1.1	0.011	0.471
2761	chr10	111625583	111626272	690	*	3.84	4.38	2.97	1.41	0.011	0.471
10106	chr17	24223626	24227457	3832	*	8.63	8.82	8.41	0.41	0.011	0.471
5083	chr12	28589290	28590352	1063	*	5.69	5.22	6.04	-0.83	0.011	0.471
12723	chr19	57243443	57243816	374	*	3.13	1.97	3.77	-1.8	0.011	0.471
22739	chr8	46951551	46953310	1760	*	4.32	3.59	4.8	-1.21	0.011	0.471
13215	chr2	35459388	35465655	6268	*	9.2	9.04	9.34	-0.3	0.0111	0.471
24741	chr9	107674977	107678017	3041	*	8.45	8.16	8.69	-0.53	0.0111	0.471
19220	chr5	144354481	144360330	5850	*	9.97	9.82	10.1	-0.28	0.0111	0.471
3384	chr11	44611095	44613844	2750	*	5.77	5.29	6.13	-0.84	0.0111	0.471
14130	chr2	132383668	132386169	2502	*	5.68	5.17	6.06	-0.89	0.0111	0.472
3439	chr11	49650499	49651120	622	*	3.31	3.92	2.25	1.67	0.0111	0.472
24957	chr9	121937205	121939712	2508	*	6.56	6.12	6.9	-0.78	0.0112	0.472
2192	chr10	68230355	68231962	1608	*	4.54	4.99	3.89	1.1	0.0112	0.473
12262	chr19	25342854	25344433	1580	*	4.41	3.72	4.88	-1.17	0.0112	0.473
23868	chr9	32428183	32428868	686	*	2.48	3.23	0.87	2.36	0.0112	0.473
7518	chr14	57089379	57090490	1112	*	5.5	5.87	5	0.88	0.0113	0.475
8847	chr15	98293159	98299948	6790	*	8.31	8.06	8.52	-0.47	0.0114	0.475
22045	chr7	126413141	126415501	2361	*	5.48	4.83	5.93	-1.1	0.0114	0.475
18017	chr5	34714575	34714999	425	*	3.31	3.94	2.17	1.77	0.0114	0.475
6134	chr13	29360771	29361198	428	*	3.35	2.39	3.93	-1.54	0.0114	0.475
15528	chr3	97625979	97638600	12622	*	10.54	10.37	10.69	-0.31	0.0114	0.475
14371	chr2	156439748	156440165	418	*	2.69	3.39	1.26	2.13	0.0114	0.475
5666	chr12	98573207	98575904	2698	*	3.76	2.34	4.46	-2.13	0.0114	0.475
25555	chrX	144687420	144691098	3679	*	6.09	5.55	6.48	-0.92	0.0115	0.479
460	chr1	71935516	71939255	3740	*	8.69	9.07	8.17	0.9	0.0116	0.479
10327	chr17	32143413	32144241	829	*	4.04	3.12	4.6	-1.48	0.0118	0.488
24813	chr9	110343821	110345739	1919	*	5.46	4.85	5.89	-1.04	0.0118	0.488
20512	chr6	128661470	128664853	3384	*	7.37	7.66	7	0.67	0.0118	0.488
11225	chr18	29774594	29774981	388	*	2.58	3.31	1.07	2.23	0.0119	0.49
24464	chr9	77723875	77725809	1935	*	3.8	4.38	2.82	1.56	0.0119	0.491
19274	chr5	148302730	148304874	2145	*	5.96	5.44	6.34	-0.9	0.012	0.492
326	chr1	56539833	56540328	496	*	3.34	3.98	2.19	1.79	0.0121	0.492
2594	chr10	93623974	93624611	638	*	2.24	3.01	0.45	2.56	0.0121	0.492
20313	chr6	116650188	116654064	3877	*	10.07	9.91	10.22	-0.3	0.0121	0.492
16952	chr4	115642524	115648912	6389	*	9.39	9.26	9.51	-0.25	0.0121	0.492
9901	chr17	3487699	3489298	1600	*	6.51	6.86	6.06	0.8	0.0121	0.492
20899	chr7	18402350	18404157	1808	*	5.22	5.67	4.54	1.13	0.0121	0.492
5470	chr12	79531858	79535035	3178	*	5.8	6.22	5.19	1.03	0.0122	0.492
3304	chr11	30192688	30201458	8771	*	9.9	9.77	10.02	-0.25	0.0122	0.492
13224	chr2	36011012	36012206	1195	*	4.01	3.13	4.55	-1.42	0.0122	0.492
12036	chr19	7134945	7137012	2068	*	7	7.3	6.62	0.67	0.0122	0.492
6749	chr13	93630922	93638561	7640	*	9.68	9.52	9.82	-0.3	0.0122	0.492
6111	chr13	24613943	24617931	3989	*	7.91	7.61	8.17	-0.56	0.0123	0.493
21122	chr7	29306905	29311013	4109	*	8.06	7.83	8.25	-0.42	0.0123	0.494
13374	chr2	60414597	60415334	738	*	3.38	3.96	2.4	1.56	0.0123	0.495
21431	chr7	63442898	63444569	1672	*	5.11	4.49	5.54	-1.05	0.0123	0.495
9083	chr16	10486898	10492076	5179	*	7.8	7.48	8.06	-0.58	0.0124	0.497
13128	chr2	31868529	31869036	508	*	3.17	3.81	1.99	1.83	0.0125	0.498
20055	chr6	87978216	87985073	6858	*	8.08	7.79	8.32	-0.53	0.0125	0.498
18412	chr5	92204911	92206261	1351	*	3.19	3.78	2.15	1.63	0.0126	0.501
7852	chr14	103513164	103514073	910	*	2.66	3.36	1.26	2.1	0.0126	0.501
5081	chr12	27945990	27947130	1141	*	3.44	4.16	1.92	2.24	0.0127	0.502
18323	chr5	81582916	81584326	1411	*	5.21	5.58	4.71	0.87	0.0127	0.502
14039	chr2	127333696	127338893	5198	*	8.53	8.34	8.7	-0.36	0.0128	0.506
21893	chr7	110645871	110649272	3402	*	8.43	8.24	8.6	-0.35	0.0129	0.509
21716	chr7	98120438	98120837	400	*	3.24	3.85	2.18	1.67	0.0129	0.51
14723	chr3	3613242	3613839	598	*	2.67	3.37	1.27	2.1	0.013	0.51
8916	chr15	100387555	100390091	2537	*	6.02	6.32	5.62	0.7	0.013	0.511
1753	chr10	20471429	20473763	2335	*	7.56	7.33	7.76	-0.44	0.0131	0.514
8832	chr15	97679792	97682803	3012	*	5.77	6.11	5.31	0.81	0.0131	0.514
5036	chr12	20812393	20817838	5446	*	7.87	7.58	8.11	-0.53	0.0132	0.515
13477	chr2	70567826	70569409	1584	*	4.25	3.39	4.78	-1.39	0.0132	0.517
10398	chr17	34142926	34147059	4134	*	6.82	6.4	7.15	-0.75	0.0133	0.518
3824	chr11	72434221	72437255	3035	*	7.33	7.58	7.03	0.55	0.0133	0.518
10274	chr17	29091038	29096685	5648	*	9.24	9.04	9.42	-0.38	0.0133	0.519
10020	chr17	15630850	15632850	2001	*	5.75	5.25	6.12	-0.87	0.0133	0.519
1723	chr10	18429466	18434025	4560	*	7.78	7.57	7.97	-0.4	0.0135	0.523
22389	chr8	4838892	4841685	2794	*	6.43	5.98	6.77	-0.79	0.0135	0.523
13418	chr2	65553220	65556253	3034	*	7.21	7.5	6.83	0.67	0.0135	0.524
8902	chr15	99861825	99862807	983	*	3.37	3.96	2.35	1.61	0.0136	0.524
6312	chr13	44430195	44431142	948	*	4.49	4.93	3.83	1.1	0.0137	0.527
2107	chr10	61424619	61426343	1725	*	5.39	4.89	5.76	-0.86	0.0137	0.527
2083	chr10	59947420	59954550	7131	*	10.03	9.9	10.15	-0.25	0.0137	0.528
10799	chr17	67602366	67603072	707	*	2.58	3.26	1.23	2.03	0.0139	0.535
24350	chr9	67628095	67638909	10815	*	10.19	10.03	10.33	-0.31	0.014	0.536
3656	chr11	61861701	61863556	1856	*	6.28	6.61	5.87	0.74	0.014	0.537
20634	chr6	141853556	141856693	3138	*	8.17	7.15	8.77	-1.62	0.0141	0.537
8492	chr15	77408635	77411100	2466	*	6.88	7.19	6.48	0.71	0.0141	0.537
15501	chr3	96524174	96529465	5292	*	9.56	9.39	9.71	-0.32	0.0141	0.537
6029	chr13	21215211	21217278	2068	*	5.87	5.49	6.18	-0.68	0.0141	0.538
17986	chr5	33140938	33143184	2247	*	5.97	6.27	5.59	0.68	0.0142	0.54
7946	chr14	122876518	122877093	576	*	3.1	2.05	3.7	-1.65	0.0143	0.544
19906	chr6	72114425	72122459	8035	*	10.24	10.08	10.39	-0.31	0.0144	0.546
8432	chr15	76115729	76119839	4111	*	7.94	8.15	7.69	0.46	0.0145	0.549
3015	chr10	128253273	128259708	6436	*	9.68	9.52	9.82	-0.29	0.0145	0.55
22422	chr8	11778635	11785068	6434	*	8.6	8.44	8.75	-0.31	0.0147	0.555
11143	chr18	13671239	13672321	1083	*	4.71	5.11	4.14	0.97	0.0148	0.559
25472	chrX	113295459	113300411	4953	*	7.67	7.41	7.89	-0.48	0.0149	0.559
2217	chr10	69533211	69535569	2359	*	6.32	6.6	5.99	0.61	0.015	0.561
24696	chr9	104361470	104361950	481	*	2.6	3.33	1.07	2.26	0.0153	0.572
23587	chr8	123470964	123474377	3414	*	5.75	6.17	5.15	1.02	0.0153	0.572
23739	chr9	20744609	20747462	2854	*	6.25	6.54	5.88	0.65	0.0154	0.575
15359	chr3	89251054	89253266	2213	*	5.27	4.73	5.66	-0.93	0.0154	0.576
19474	chr6	25689225	25690870	1646	*	4.86	4.23	5.29	-1.06	0.0155	0.576
25098	chrX	16644048	16644748	701	*	4.07	3.34	4.55	-1.22	0.0155	0.578
2501	chr10	84757657	84759117	1461	*	4.98	5.42	4.34	1.08	0.0155	0.578
20731	chr7	3247856	3249879	2024	*	5.19	4.7	5.55	-0.85	0.0156	0.578
20852	chr7	14518237	14523293	5057	*	8.95	9.11	8.77	0.34	0.0156	0.578
9206	chr16	19198145	19200777	2633	*	6.3	5.77	6.69	-0.91	0.0157	0.581
19510	chr6	29658789	29661404	2616	*	5.57	5.9	5.15	0.75	0.0157	0.581
19312	chr5	150434858	150438922	4065	*	7.88	7.65	8.08	-0.42	0.0157	0.581
18966	chr5	127610199	127621072	10874	*	10.5	10.38	10.62	-0.24	0.0158	0.581
24579	chr9	94472613	94476123	3511	*	7.11	7.37	6.78	0.6	0.0158	0.582
12783	chr2	3570423	3571586	1164	*	4.79	4.04	5.29	-1.25	0.0158	0.582
17503	chr4	141298444	141307339	8896	*	10.37	10.22	10.5	-0.28	0.0159	0.582
6428	chr13	54632284	54633593	1310	*	4.17	3.48	4.63	-1.15	0.0159	0.582
12814	chr2	5672558	5677019	4462	*	8.44	8.83	7.9	0.93	0.016	0.585
13622	chr2	84487811	84488237	427	*	2.41	0.97	3.12	-2.15	0.0161	0.587
9547	chr16	45724387	45725422	1036	*	2.65	1.26	3.35	-2.09	0.0161	0.587
23892	chr9	35404073	35406545	2473	*	6.15	5.77	6.45	-0.68	0.0161	0.588
16692	chr4	86871881	86881234	9354	*	9.79	9.67	9.9	-0.23	0.0163	0.592
6021	chr13	20124606	20125534	929	*	3.88	3.13	4.37	-1.24	0.0163	0.592
16982	chr4	116859923	116860430	508	*	3.35	3.95	2.31	1.64	0.0163	0.592
7159	chr14	21589684	21590863	1180	*	5.07	5.47	4.52	0.94	0.0163	0.592
23613	chr8	124748746	124754192	5447	*	8.21	7.96	8.43	-0.47	0.0164	0.593
2744	chr10	111133142	111134271	1130	*	4.9	5.29	4.38	0.91	0.0165	0.595
20672	chr6	144709433	144712983	3551	*	6.42	6.11	6.68	-0.57	0.0165	0.595
16718	chr4	88955575	88956460	886	*	5.12	4.59	5.5	-0.91	0.0165	0.595
19560	chr6	34156208	34156465	258	*	2.01	0.13	2.8	-2.67	0.0166	0.595
2231	chr10	71156478	71162554	6077	*	8.49	8.66	8.29	0.38	0.0166	0.595
11885	chr19	3706808	3712302	5495	*	9.85	9.7	9.99	-0.29	0.0167	0.598
23366	chr8	108612032	108612794	763	*	2.42	0.99	3.12	-2.14	0.0167	0.599
1552	chr1	192069923	192070434	512	*	3.14	2.06	3.75	-1.69	0.0167	0.599
13964	chr2	121864164	121869849	5686	*	8.95	8.77	9.1	-0.33	0.0168	0.599
20228	chr6	111367562	111368627	1066	*	4.74	5.18	4.11	1.07	0.0168	0.599
14016	chr2	126544917	126546779	1863	*	5.03	4.55	5.4	-0.85	0.0168	0.599
9682	chr16	76454760	76455213	454	*	2.91	3.65	1.3	2.35	0.0169	0.599
13572	chr2	76402033	76410108	8076	*	8.92	8.74	9.08	-0.34	0.0169	0.599
6080	chr13	23462544	23468148	5605	*	8.22	8.04	8.39	-0.34	0.017	0.603
1211	chr1	166265955	166266703	749	*	4.29	4.73	3.65	1.08	0.017	0.603
15648	chr3	107032818	107042134	9317	*	8.88	8.7	9.03	-0.33	0.017	0.603
2786	chr10	115816809	115819941	3133	*	6.14	6.51	5.64	0.87	0.0171	0.604
1810	chr10	24834125	24837601	3477	*	7.09	6.82	7.32	-0.5	0.0171	0.604
16686	chr4	86663531	86672360	8830	*	10.28	10.15	10.4	-0.25	0.0172	0.605
12919	chr2	20733624	20739324	5701	*	8.38	8.55	8.18	0.37	0.0173	0.609
13115	chr2	31257261	31262335	5075	*	7.53	7.24	7.78	-0.55	0.0174	0.61
1174	chr1	164222925	164223804	880	*	4.16	3.32	4.69	-1.38	0.0175	0.613
22391	chr8	5044479	5044712	234	*	1.8	2.62	-0.28	2.9	0.0175	0.613
1399	chr1	180198342	180199709	1368	*	3.76	2.79	4.34	-1.54	0.0175	0.613
21766	chr7	100465418	100466245	828	*	3.69	4.24	2.81	1.43	0.0176	0.615
15209	chr3	82289946	82290555	610	*	3.8	4.38	2.8	1.58	0.0176	0.615
8227	chr15	43868921	43871192	2272	*	5.46	4.96	5.83	-0.87	0.0177	0.616
11300	chr18	35624541	35627768	3228	*	8.84	8.99	8.67	0.32	0.0177	0.616
673	chr1	92944189	92944863	675	*	1.91	2.75	-0.28	3.03	0.0178	0.616
25596	chrX	153358229	153362049	3821	*	6.46	6.09	6.75	-0.66	0.0178	0.616
3385	chr11	44615935	44621108	5174	*	7.09	6.76	7.36	-0.59	0.0178	0.616
18393	chr5	90903079	90904315	1237	*	4.4	3.71	4.86	-1.16	0.0179	0.619
5963	chr13	9387460	9388125	666	*	2.92	1.72	3.56	-1.84	0.0179	0.619
17667	chr4	152107582	152108996	1415	*	6.23	6.58	5.77	0.81	0.0179	0.619
24730	chr9	107398253	107402088	3836	*	5.46	4.74	5.94	-1.2	0.0181	0.623
14292	chr2	152824416	152832179	7764	*	10.79	10.66	10.9	-0.23	0.0183	0.631
1584	chr10	3717110	3720153	3044	*	7.3	7.03	7.53	-0.49	0.0184	0.631
7859	chr14	104466884	104469657	2774	*	6.72	6.38	7	-0.62	0.0184	0.631
17384	chr4	135684360	135689549	5190	*	8.26	8.48	8.01	0.47	0.0186	0.636
10272	chr17	29076658	29080563	3906	*	7.78	7.58	7.96	-0.39	0.0186	0.636
9757	chr16	88560460	88563058	2599	*	6.15	6.47	5.75	0.72	0.0186	0.636
15772	chr3	121807089	121818398	11310	*	10.81	10.69	10.92	-0.22	0.0186	0.636
21562	chr7	79656380	79665049	8670	*	9.77	9.66	9.88	-0.22	0.0186	0.636
15155	chr3	69596244	69601334	5091	*	7.91	7.67	8.11	-0.43	0.0187	0.637
20631	chr6	141327759	141328422	664	*	4.75	5.15	4.19	0.95	0.0187	0.638
1947	chr10	42972407	42972863	457	*	2.47	3.19	0.94	2.26	0.0188	0.638
12787	chr2	3712283	3718904	6622	*	10.02	9.91	10.13	-0.22	0.0188	0.638
2924	chr10	122455903	122457370	1468	*	5.98	5.62	6.26	-0.64	0.0188	0.638
25109	chrX	20287233	20294381	7149	*	8.87	8.72	9.01	-0.29	0.0188	0.638
18232	chr5	71657300	71659510	2211	*	3.22	1.99	3.88	-1.89	0.0189	0.638
12609	chr19	46482987	46485493	2507	*	6.66	6.33	6.92	-0.6	0.0189	0.638
15724	chr3	116427487	116428496	1010	*	2.74	1.5	3.39	-1.89	0.019	0.639
1519	chr1	190797309	190797893	585	*	4.16	4.65	3.41	1.24	0.019	0.639
22519	chr8	23203634	23212576	8943	*	10.27	10.17	10.37	-0.21	0.019	0.639
5558	chr12	84198564	84198841	278	*	2.09	0.38	2.85	-2.47	0.019	0.639
16495	chr4	53155262	53160335	5074	*	9.59	9.47	9.71	-0.24	0.019	0.639
4172	chr11	88599142	88599313	172	*	1.57	-0.61	2.4	-3.01	0.0191	0.64
20163	chr6	97294615	97295049	435	*	2.11	0.39	2.88	-2.49	0.0192	0.642
24114	chr9	50884466	50886342	1877	*	4.72	4.16	5.12	-0.96	0.0193	0.642
80	chr1	20613447	20619075	5629	*	8.37	8.56	8.16	0.4	0.0193	0.642
15794	chr3	122545573	122547416	1844	*	4.7	5.21	3.9	1.3	0.0193	0.642
15051	chr3	58145305	58147257	1953	*	7.14	7.43	6.79	0.64	0.0193	0.642
7054	chr14	7853722	7855529	1808	*	3.45	4.1	2.26	1.84	0.0194	0.642
9004	chr15	103280928	103282319	1392	*	4.84	5.21	4.34	0.87	0.0194	0.642
20271	chr6	114929566	114932239	2674	*	6.24	6.52	5.89	0.62	0.0194	0.642
15154	chr3	69587647	69588567	921	*	4.07	4.58	3.29	1.29	0.0194	0.642
23250	chr8	95676554	95678980	2427	*	4.93	4.23	5.4	-1.17	0.0194	0.642
13635	chr2	84733268	84734701	1434	*	3.2	3.76	2.26	1.5	0.0194	0.642
24478	chr9	78354764	78355991	1228	*	4.36	4.89	3.52	1.38	0.0195	0.642
15729	chr3	116561859	116564799	2941	*	6.81	6.53	7.04	-0.51	0.0196	0.645
7398	chr14	50056863	50065841	8979	*	9.5	9.35	9.64	-0.29	0.0197	0.647
15706	chr3	115078698	115081963	3266	*	6.93	7.22	6.57	0.65	0.0197	0.647
10528	chr17	43021519	43021713	195	*	1.83	-0.19	2.64	-2.83	0.0199	0.65
15838	chr3	127796743	127797883	1141	*	4.95	5.33	4.43	0.9	0.0199	0.65
25489	chrX	134295123	134296930	1808	*	4.55	3.9	5	-1.09	0.0199	0.65
18087	chr5	43874484	43874769	286	*	2.33	0.81	3.05	-2.24	0.02	0.654
10829	chr17	71179993	71191860	11868	*	10.51	10.4	10.62	-0.22	0.02	0.654
14880	chr3	35318068	35319028	961	*	4	3.3	4.47	-1.17	0.0201	0.656
4351	chr11	97822123	97823391	1269	*	3.78	2.88	4.33	-1.46	0.0202	0.658
14981	chr3	51555843	51563748	7906	*	9.71	9.58	9.83	-0.25	0.0204	0.662
22678	chr8	40891495	40894395	2901	*	6.14	5.7	6.47	-0.77	0.0204	0.662
9670	chr16	73647040	73648018	979	*	4.91	4.36	5.31	-0.95	0.0204	0.662
21513	chr7	71128107	71129174	1068	*	5.33	5.68	4.85	0.84	0.0205	0.662
10681	chr17	51828289	51835783	7495	*	8.94	8.79	9.08	-0.28	0.0205	0.662
22185	chr7	132775221	132776880	1660	*	4.81	5.27	4.14	1.13	0.0206	0.665
21864	chr7	108949822	108952275	2454	*	5.47	4.85	5.9	-1.05	0.0207	0.666
23534	chr8	121569949	121571922	1974	*	4.94	4.44	5.3	-0.86	0.0207	0.666
2896	chr10	121295301	121298167	2867	*	7.07	6.72	7.35	-0.63	0.0208	0.669
5507	chr12	80970480	80971880	1401	*	4.52	5.07	3.61	1.46	0.0208	0.67
12263	chr19	25381623	25386035	4413	*	9.29	9.14	9.43	-0.28	0.0209	0.672
24402	chr9	72289866	72290564	699	*	3.31	3.93	2.18	1.75	0.021	0.672
3639	chr11	61141899	61144701	2803	*	7.24	6.96	7.47	-0.51	0.021	0.674
8784	chr15	94403773	94405777	2005	*	3.79	2.77	4.39	-1.62	0.0211	0.675
9204	chr16	19062350	19063964	1615	*	4.88	4.17	5.35	-1.18	0.0212	0.679
9726	chr16	84743851	84746156	2306	*	7.96	7.65	8.21	-0.56	0.0213	0.679
24441	chr9	75158984	75160398	1415	*	4.39	3.61	4.9	-1.29	0.0214	0.68
9208	chr16	19237135	19243135	6001	*	6.29	5.81	6.65	-0.84	0.0214	0.68
23802	chr9	22149248	22150929	1682	*	5.55	5.92	5.05	0.86	0.0214	0.68
25448	chrX	106215753	106221784	6032	*	8.59	8.43	8.74	-0.3	0.0214	0.68
6305	chr13	43962646	43963009	364	*	2.41	0.95	3.12	-2.17	0.0216	0.682
6854	chr13	100782066	100787972	5907	*	8.73	8.58	8.86	-0.28	0.0216	0.682
23537	chr8	121588649	121595316	6668	*	9.84	9.71	9.97	-0.26	0.0216	0.682
18347	chr5	87565298	87569637	4340	*	9.54	9.37	9.69	-0.32	0.0216	0.683
23370	chr8	108744745	108745507	763	*	4.14	4.59	3.5	1.09	0.0217	0.683
14170	chr2	138276702	138281794	5093	*	8.71	8.56	8.84	-0.29	0.0217	0.683
16577	chr4	62053226	62053885	660	*	2.1	2.88	0.25	2.63	0.0217	0.683
3079	chr11	4030802	4036673	5872	*	9.92	9.79	10.05	-0.25	0.0218	0.685
660	chr1	91463965	91465571	1607	*	4.23	4.79	3.31	1.48	0.0219	0.688
14285	chr2	152666293	152667090	798	*	3.94	4.41	3.23	1.17	0.0219	0.688
9101	chr16	11406384	11408384	2001	*	5.03	5.84	3.02	2.81	0.022	0.688
13406	chr2	64973214	64976559	3346	*	8.17	8.34	7.98	0.35	0.022	0.688
5912	chr12	118835040	118838049	3010	*	6.04	5.6	6.37	-0.76	0.022	0.688
20424	chr6	124661189	124667961	6773	*	10.06	9.94	10.17	-0.22	0.0222	0.692
6071	chr13	23284660	23287022	2363	*	6.26	5.89	6.56	-0.67	0.0223	0.696
12692	chr19	55249363	55257567	8205	*	10.29	10.16	10.42	-0.26	0.0224	0.696
2712	chr10	106932712	106933359	648	*	3.87	4.34	3.16	1.19	0.0225	0.699
13823	chr2	109911957	109924193	12237	*	10.28	10.15	10.4	-0.25	0.0226	0.701
10804	chr17	69074864	69077257	2394	*	5.38	5.78	4.82	0.97	0.0226	0.701
18242	chr5	72565614	72566127	514	*	2.76	3.39	1.62	1.76	0.0226	0.701
12206	chr19	19109008	19113376	4369	*	6.61	6.26	6.9	-0.64	0.0227	0.703
16984	chr4	116927897	116928516	620	*	2.63	3.3	1.35	1.94	0.0228	0.705
3246	chr11	22846845	22847877	1033	*	3.47	4.02	2.57	1.45	0.0228	0.705
999	chr1	150099525	150100897	1373	*	3.52	4.05	2.68	1.37	0.0229	0.705
624	chr1	88165750	88169058	3309	*	7.63	7.28	7.91	-0.63	0.0232	0.714
7651	chr14	66654294	66656392	2099	*	7.25	6.99	7.47	-0.48	0.0232	0.714
1736	chr10	19462969	19464741	1773	*	4.85	4.02	5.37	-1.35	0.0232	0.714
4312	chr11	97047947	97054446	6500	*	9.15	8.98	9.3	-0.33	0.0234	0.717
15540	chr3	97978724	97980871	2148	*	5.2	4.58	5.63	-1.05	0.0234	0.717
17636	chr4	150393278	150394465	1188	*	4.91	5.3	4.39	0.92	0.0236	0.721
19334	chr6	3181156	3184139	2984	*	6.73	6.3	7.06	-0.75	0.0236	0.722
23185	chr8	92360894	92361280	387	*	3.07	3.66	2.07	1.59	0.0237	0.723
12065	chr19	8661697	8662867	1171	*	4.21	3.54	4.66	-1.13	0.0237	0.724
106	chr1	23270024	23274013	3990	*	6.06	6.41	5.61	0.8	0.0238	0.726
9444	chr16	36783318	36785368	2051	*	5.33	5.65	4.92	0.73	0.0239	0.726
21250	chr7	39485787	39490550	4764	*	7.63	7.4	7.82	-0.42	0.024	0.726
857	chr1	133237432	133237943	512	*	2.86	1.62	3.52	-1.9	0.024	0.726
4398	chr11	99062812	99064052	1241	*	5.63	6.01	5.1	0.92	0.024	0.726
9315	chr16	28885816	28886565	750	*	4	4.45	3.34	1.11	0.024	0.726
5024	chr12	17688166	17696419	8254	*	9.89	9.76	10	-0.25	0.024	0.726
20183	chr6	99261185	99267757	6573	*	7.97	7.72	8.19	-0.47	0.0241	0.727
25457	chrX	108662152	108665588	3437	*	7.53	7.19	7.81	-0.62	0.0241	0.727
1784	chr10	22360933	22362534	1602	*	4.76	4.13	5.19	-1.06	0.0241	0.727
2610	chr10	94159617	94163101	3485	*	8.08	8.26	7.86	0.4	0.0243	0.73
6966	chr13	111817212	111818404	1193	*	3.69	4.25	2.76	1.49	0.0243	0.73
2144	chr10	63098799	63101808	3010	*	5.23	4.73	5.6	-0.87	0.0244	0.731
12761	chr19	60753855	60761101	7247	*	9.23	9.05	9.38	-0.33	0.0244	0.731
19775	chr6	52259237	52262027	2791	*	4.18	3.48	4.65	-1.17	0.0244	0.731
23711	chr9	15041183	15048914	7732	*	9.39	9.21	9.54	-0.33	0.0244	0.731
14897	chr3	36567285	36574423	7139	*	9.18	9.05	9.3	-0.26	0.0246	0.736
6354	chr13	47258215	47259582	1368	*	3.75	4.28	2.89	1.39	0.0247	0.737
15880	chr3	131108324	131115831	7508	*	8.06	7.85	8.25	-0.4	0.0248	0.741
17826	chr5	17848636	17849667	1032	*	4.7	5.16	4.01	1.16	0.0249	0.741
5658	chr12	91757054	91757424	371	*	1.91	2.67	0.21	2.46	0.0249	0.741
19336	chr6	3386011	3387194	1184	*	4.32	4.75	3.7	1.04	0.0249	0.741
12746	chr19	58918216	58920299	2084	*	6.54	6.25	6.78	-0.53	0.025	0.741
23319	chr8	105845808	105846715	908	*	3.64	2.89	4.13	-1.24	0.025	0.742
22392	chr8	5098891	5099647	757	*	2.77	3.44	1.48	1.96	0.0251	0.743
1650	chr10	9115614	9119614	4001	*	7.29	7.05	7.49	-0.44	0.0252	0.746
2567	chr10	90968963	90970646	1684	*	3.72	2.68	4.32	-1.64	0.0253	0.747
10310	chr17	31133476	31134995	1520	*	4.02	3.1	4.58	-1.48	0.0253	0.747
1094	chr1	156614714	156617947	3234	*	6.69	6.35	6.97	-0.62	0.0254	0.749
20632	chr6	141347775	141348666	892	*	4.54	4.95	3.97	0.98	0.0254	0.749
4372	chr11	98408559	98409305	747	*	1.78	2.6	-0.28	2.88	0.0255	0.75
21235	chr7	37213238	37215748	2511	*	6.6	6.26	6.87	-0.61	0.0255	0.75
18433	chr5	92571437	92573577	2141	*	7.08	7.36	6.73	0.63	0.0256	0.75
13132	chr2	32077829	32088501	10673	*	10.07	9.93	10.19	-0.26	0.0257	0.753
20350	chr6	119541839	119547296	5458	*	7.59	7.28	7.85	-0.57	0.0257	0.753
23547	chr8	122269145	122269766	622	*	3.76	2.98	4.27	-1.29	0.0257	0.753
22542	chr8	25513695	25514919	1225	*	3.33	2.34	3.92	-1.57	0.0259	0.756
10407	chr17	34262087	34267269	5183	*	8.29	8.11	8.44	-0.33	0.0259	0.757
5005	chr12	13216650	13218287	1638	*	3.52	4.12	2.45	1.67	0.026	0.758
2784	chr10	115478040	115479699	1660	*	4.49	3.93	4.9	-0.97	0.026	0.758
7208	chr14	27332592	27342175	9584	*	10.24	10.13	10.34	-0.21	0.026	0.758
13359	chr2	59598692	59599794	1103	*	3.88	4.41	3.03	1.38	0.0263	0.765
18319	chr5	77384775	77385507	733	*	2.84	3.45	1.76	1.69	0.0264	0.765
6700	chr13	83728475	83734730	6256	*	7.05	6.76	7.29	-0.53	0.0264	0.765
19882	chr6	71047580	71049967	2388	*	5.76	5.29	6.11	-0.82	0.0264	0.766
8382	chr15	73641143	73648174	7032	*	9.51	9.37	9.64	-0.27	0.0265	0.766
22547	chr8	25610933	25612785	1853	*	4.36	4.81	3.69	1.12	0.0265	0.766
5853	chr12	111943361	111944647	1287	*	5.4	5.74	4.95	0.79	0.0265	0.766
15570	chr3	100993773	100994365	593	*	3.82	3.1	4.29	-1.2	0.0266	0.766
12535	chr19	43883965	43891691	7727	*	10.66	10.56	10.76	-0.2	0.0267	0.769
16317	chr4	36949243	36951271	2029	*	5.29	4.84	5.63	-0.78	0.0268	0.769
8707	chr15	85753004	85754367	1364	*	4.1	3.28	4.62	-1.34	0.0268	0.769
8107	chr15	28069156	28073083	3928	*	8.25	8.42	8.06	0.35	0.0268	0.77
19888	chr6	71188560	71190555	1996	*	4.5	3.96	4.89	-0.94	0.0269	0.77
24839	chr9	111461334	111461986	653	*	3.73	4.22	2.98	1.24	0.0269	0.77
22137	chr7	128055998	128057653	1656	*	4.78	2.68	5.6	-2.92	0.0269	0.77
7838	chr14	101823107	101824380	1274	*	3.68	4.24	2.75	1.48	0.0269	0.77
962	chr1	138625781	138626192	412	*	2.66	1.51	3.29	-1.78	0.027	0.771
8714	chr15	85962048	85963393	1346	*	4.39	4.92	3.55	1.36	0.027	0.771
18467	chr5	97934406	97936554	2149	*	4.22	3.45	4.71	-1.26	0.0271	0.772
10569	chr17	45884632	45886577	1946	*	6.37	6.64	6.05	0.59	0.0273	0.773
10677	chr17	51367234	51368377	1144	*	5.63	5.94	5.24	0.7	0.0273	0.773
11301	chr18	35646266	35649119	2854	*	5.41	4.92	5.77	-0.85	0.0273	0.773
18983	chr5	129775869	129782733	6865	*	8.67	8.52	8.81	-0.3	0.0273	0.773
22029	chr7	123462123	123465769	3647	*	8.3	8.53	8.04	0.49	0.0273	0.773
10277	chr17	29252360	29252919	560	*	3.65	2.77	4.19	-1.42	0.0273	0.773
19945	chr6	82050749	82054708	3960	*	7.56	7.76	7.34	0.42	0.0274	0.774
11825	chr18	80361801	80364366	2566	*	5.16	4.6	5.57	-0.96	0.0274	0.774
13442	chr2	68844197	68845948	1752	*	6.99	7.25	6.67	0.57	0.0276	0.778
22212	chr7	135735358	135736522	1165	*	5.54	5.11	5.88	-0.77	0.0276	0.778
1303	chr1	171767000	171769927	2928	*	6.49	6.12	6.79	-0.66	0.0277	0.779
24584	chr9	95402271	95410522	8252	*	9.31	9.18	9.43	-0.25	0.0277	0.779
13538	chr2	73771391	73779204	7814	*	9.26	9.12	9.39	-0.27	0.0278	0.78
17917	chr5	28302646	28303091	446	*	2.2	2.93	0.63	2.29	0.0278	0.78
6665	chr13	75438505	75439802	1298	*	5.03	5.41	4.52	0.9	0.0279	0.78
24913	chr9	119577573	119580018	2446	*	5.75	5.26	6.12	-0.86	0.0279	0.78
6857	chr13	100843223	100843649	427	*	1.93	2.73	0.01	2.72	0.0279	0.78
13728	chr2	93469499	93471082	1584	*	5.67	5.3	5.96	-0.66	0.028	0.78
473	chr1	72822454	72829475	7022	*	9.53	9.37	9.67	-0.31	0.028	0.78
20521	chr6	128972688	128975451	2764	*	6.73	6.33	7.04	-0.71	0.028	0.78
21394	chr7	49457480	49463802	6323	*	8.29	8.44	8.11	0.33	0.0281	0.78
8967	chr15	102186604	102189702	3099	*	7.95	8.19	7.65	0.53	0.0281	0.78
14141	chr2	133481146	133481673	528	*	3.27	2.25	3.87	-1.62	0.0281	0.78
16582	chr4	62328458	62329671	1214	*	4.24	4.69	3.58	1.11	0.0281	0.78
4691	chr11	114375085	114375989	905	*	2.66	1.4	3.32	-1.91	0.0281	0.78
18538	chr5	103970749	103977673	6925	*	9.33	9.19	9.46	-0.27	0.0282	0.782
7397	chr14	49243537	49245423	1887	*	5.48	5.86	4.98	0.88	0.0285	0.788
8276	chr15	55139038	55140786	1749	*	5.94	6.21	5.61	0.6	0.0287	0.792
78	chr1	20131090	20132487	1398	*	4.75	4.18	5.15	-0.97	0.0288	0.794
4792	chr11	117326337	117327817	1481	*	3.98	4.43	3.31	1.12	0.0289	0.795
19921	chr6	72549379	72554572	5194	*	7.86	7.67	8.03	-0.36	0.0289	0.796
24457	chr9	76258575	76259567	993	*	2.76	3.5	1.19	2.31	0.0289	0.796
15127	chr3	67513129	67518276	5148	*	8.56	8.33	8.77	-0.44	0.029	0.796
20281	chr6	115539028	115539600	573	*	3.32	2.46	3.86	-1.4	0.029	0.796
22856	chr8	68058399	68065799	7401	*	9.94	9.83	10.04	-0.2	0.0291	0.797
13510	chr2	72153205	72156754	3550	*	6.39	6.97	5.39	1.58	0.0291	0.797
7927	chr14	121143805	121146388	2584	*	7.03	7.26	6.76	0.5	0.0291	0.797
9209	chr16	19758659	19763795	5137	*	8.15	7.95	8.33	-0.37	0.0292	0.798
24859	chr9	114561410	114565960	4551	*	7.25	6.95	7.5	-0.55	0.0292	0.798
17473	chr4	139335098	139337485	2388	*	8.2	8.36	8.01	0.35	0.0293	0.8
6739	chr13	92705767	92706889	1123	*	5.67	5.29	5.96	-0.67	0.0295	0.802
10326	chr17	32112371	32116024	3654	*	7.73	7.52	7.92	-0.4	0.0296	0.802
7930	chr14	121695551	121699177	3627	*	7.89	7.7	8.05	-0.35	0.0296	0.802
3124	chr11	6004974	6010792	5819	*	8.82	8.28	9.21	-0.92	0.0296	0.802
17222	chr4	130272389	130276358	3970	*	7.27	7.53	6.94	0.59	0.0296	0.802
7482	chr14	55557203	55566278	9076	*	10.32	10.2	10.42	-0.22	0.0296	0.802
22330	chr7	143748214	143748561	348	*	2.84	1.8	3.44	-1.64	0.0298	0.805
18103	chr5	45667704	45675526	7823	*	10.03	9.93	10.12	-0.19	0.0298	0.805
12147	chr19	11491977	11493724	1748	*	5.05	4.42	5.48	-1.06	0.0298	0.805
7883	chr14	117068877	117069411	535	*	3.36	3.9	2.49	1.4	0.0298	0.805
16257	chr4	25998491	25999856	1366	*	5.59	5.9	5.2	0.71	0.0299	0.806
12708	chr19	56277628	56278655	1028	*	4.27	4.69	3.68	1.01	0.0299	0.806
1840	chr10	28386736	28388425	1690	*	6.09	5.75	6.36	-0.62	0.0301	0.808
21945	chr7	114767598	114772921	5324	*	8.19	8.02	8.34	-0.32	0.0301	0.808
17984	chr5	33056251	33056866	616	*	1.66	2.46	-0.28	2.74	0.0301	0.808
9078	chr16	10311009	10315191	4183	*	7.57	7.3	7.79	-0.5	0.0302	0.808
24554	chr9	89621930	89622699	770	*	2.27	2.99	0.8	2.18	0.0302	0.808
19904	chr6	72078349	72078751	403	*	2.31	3.03	0.84	2.18	0.0302	0.808
2943	chr10	125160722	125163105	2384	*	6.63	6.32	6.88	-0.56	0.0303	0.808
16579	chr4	62205134	62212199	7066	*	9.23	9.11	9.34	-0.23	0.0303	0.808
19598	chr6	37538086	37540845	2760	*	5.29	5.61	4.88	0.73	0.0304	0.808
14757	chr3	10204472	10209447	4976	*	9.06	8.94	9.18	-0.24	0.0304	0.808
18967	chr5	127629949	127634862	4914	*	8.92	8.76	9.07	-0.3	0.0304	0.808
9123	chr16	14702255	14712155	9901	*	10.31	10.19	10.43	-0.23	0.0304	0.808
14136	chr2	132821177	132821391	215	*	1.49	-0.61	2.32	-2.93	0.0305	0.808
4458	chr11	101361669	101365237	3569	*	5.81	6.18	5.33	0.85	0.0305	0.808
3685	chr11	63781846	63785369	3524	*	5.71	6.01	5.32	0.7	0.0305	0.808
502	chr1	74748523	74749140	618	*	2.26	0.82	2.97	-2.15	0.0305	0.808
16043	chr3	147635157	147635373	217	*	1.68	-0.2	2.47	-2.67	0.0306	0.809
18657	chr5	110876104	110884114	8011	*	9.36	9.23	9.47	-0.24	0.0306	0.809
924	chr1	136259562	136261462	1901	*	4.56	3.87	5.02	-1.15	0.0307	0.809
12582	chr19	45541762	45542684	923	*	3.7	2.71	4.28	-1.56	0.0307	0.809
21046	chr7	27252416	27253158	743	*	2.96	1.4	3.69	-2.29	0.0307	0.81
7661	chr14	68048708	68049389	682	*	2.46	3.16	1.07	2.09	0.0308	0.811
6063	chr13	21980296	21982384	2089	*	4.89	4.38	5.27	-0.89	0.0309	0.811
16720	chr4	89122983	89125470	2488	*	6.15	5.84	6.41	-0.57	0.0309	0.811
3519	chr11	53887549	53894389	6841	*	9.37	9.25	9.49	-0.24	0.0309	0.811
15595	chr3	103099753	103100089	337	*	1.89	0.12	2.66	-2.53	0.0309	0.811
1514	chr1	190042613	190043917	1305	*	4.04	4.51	3.35	1.16	0.031	0.811
24373	chr9	70139267	70142904	3638	*	6.94	6.63	7.2	-0.56	0.0311	0.813
24159	chr9	55236300	55236605	306	*	2.67	3.32	1.45	1.86	0.0311	0.813
7098	chr14	14686629	14687744	1116	*	4.25	3.53	4.73	-1.21	0.0313	0.816
8304	chr15	58385381	58389604	4224	*	6.23	6.54	5.83	0.71	0.0313	0.816
21971	chr7	118446249	118448812	2564	*	5.34	4.78	5.75	-0.97	0.0314	0.818
20527	chr6	129203676	129204798	1123	*	4.85	5.24	4.31	0.93	0.0314	0.818
6938	chr13	109579780	109584032	4253	*	8.31	8.16	8.45	-0.29	0.0315	0.818
14949	chr3	41580356	41582186	1831	*	4.3	4.76	3.62	1.14	0.0316	0.818
22334	chr7	143828929	143833830	4902	*	9.22	9.11	9.33	-0.22	0.0316	0.818
2295	chr10	77107886	77115245	7360	*	10.44	10.3	10.57	-0.27	0.0316	0.818
22771	chr8	53613372	53615462	2091	*	6.55	6.81	6.23	0.58	0.0316	0.818
240	chr1	42770274	42771895	1622	*	4.34	3.73	4.77	-1.03	0.0317	0.818
68	chr1	16228512	16228728	217	*	1.6	2.38	-0.28	2.67	0.0317	0.818
2047	chr10	57784848	57788317	3470	*	6.74	6.99	6.44	0.55	0.0317	0.818
14401	chr2	158112422	158114389	1968	*	6.96	7.17	6.71	0.47	0.0317	0.818
7688	chr14	70338914	70341562	2649	*	5.28	5.62	4.82	0.8	0.0318	0.819
16778	chr4	98693788	98694266	479	*	1.71	2.52	-0.28	2.8	0.0319	0.82
16927	chr4	110051048	110052314	1267	*	4.86	4.41	5.21	-0.8	0.0319	0.82
19277	chr5	148395923	148402492	6570	*	9.24	9.1	9.37	-0.27	0.0319	0.82
18330	chr5	86577806	86582993	5188	*	7.22	7.51	6.85	0.66	0.032	0.82
15479	chr3	96159557	96165876	6320	*	9.26	9.39	9.12	0.26	0.032	0.82
22695	chr8	44969893	44971286	1394	*	5.38	5.69	4.99	0.69	0.032	0.82
977	chr1	139656909	139661288	4380	*	9.48	9.36	9.59	-0.23	0.0321	0.82
3618	chr11	60206625	60212657	6033	*	9.76	9.62	9.89	-0.27	0.0321	0.82
14855	chr3	31104137	31105429	1293	*	3.19	3.75	2.26	1.5	0.0321	0.82
23854	chr9	31353834	31354416	583	*	2.95	3.56	1.89	1.66	0.0322	0.821
19601	chr6	37901960	37902513	554	*	3.93	4.39	3.26	1.13	0.0322	0.822
11496	chr18	50125520	50134354	8835	*	9.77	9.67	9.86	-0.2	0.0323	0.823
4002	chr11	80042441	80043006	566	*	3.43	2.66	3.93	-1.27	0.0324	0.823
11650	chr18	65051112	65052306	1195	*	3.62	4.23	2.54	1.7	0.0324	0.823
15473	chr3	95992206	95999059	6854	*	9.71	9.6	9.82	-0.22	0.0324	0.823
5053	chr12	24095812	24097636	1825	*	4.84	4.18	5.29	-1.11	0.0325	0.823
14124	chr2	132101783	132105114	3332	*	8.03	7.79	8.24	-0.45	0.0325	0.824
12064	chr19	8578219	8579090	872	*	4.1	3.5	4.52	-1.02	0.0325	0.824
5354	chr12	71306362	71312546	6185	*	9.27	9.11	9.41	-0.3	0.0326	0.824
8251	chr15	52183048	52185444	2397	*	6.33	7.2	3.82	3.38	0.0326	0.825
4581	chr11	106310662	106315222	4561	*	7.18	6.9	7.41	-0.52	0.0327	0.825
21842	chr7	105595610	105600810	5201	*	9.31	9.2	9.42	-0.22	0.0327	0.825
13041	chr2	28907516	28910985	3470	*	7.07	7.35	6.71	0.64	0.0328	0.825
23566	chr8	122836936	122837725	790	*	3.56	4.21	2.38	1.83	0.033	0.829
24254	chr9	62414051	62415989	1939	*	5.16	4.76	5.48	-0.72	0.033	0.829
14607	chr2	170343530	170345907	2378	*	6.58	6.26	6.83	-0.57	0.033	0.829
1572	chr1	194617883	194625480	7598	*	10.09	9.95	10.22	-0.27	0.0331	0.83
1990	chr10	45334068	45337038	2971	*	5.62	5.14	5.97	-0.83	0.0331	0.83
13807	chr2	105394069	105403943	9875	*	10.02	9.9	10.14	-0.24	0.0331	0.83
10706	chr17	56113520	56118217	4698	*	8.46	8.28	8.62	-0.34	0.0332	0.83
24160	chr9	55241066	55243375	2310	*	6.47	6.72	6.17	0.55	0.0332	0.83
25589	chrX	152909878	152910141	264	*	1.7	2.5	-0.28	2.78	0.0334	0.834
803	chr1	130731907	130735039	3133	*	7.32	7.53	7.08	0.45	0.0335	0.835
8863	chr15	98805129	98808761	3633	*	4.95	4.4	5.35	-0.95	0.0335	0.835
19046	chr5	135641020	135641588	569	*	2.77	1.71	3.37	-1.66	0.0336	0.836
480	chr1	74058015	74060500	2486	*	5.33	5.65	4.92	0.73	0.0336	0.836
24869	chr9	114818371	114819118	748	*	4.59	4.98	4.07	0.91	0.0337	0.836
12141	chr19	11407266	11410310	3045	*	6.2	5.74	6.55	-0.81	0.0337	0.836
4615	chr11	107454252	107456495	2244	*	5.52	5.81	5.16	0.65	0.0337	0.836
21824	chr7	102683561	102690371	6811	*	8.79	8.64	8.92	-0.28	0.0337	0.836
19651	chr6	41602880	41608844	5965	*	8.19	7.96	8.38	-0.42	0.0338	0.836
5773	chr12	105562954	105564241	1288	*	2.64	3.31	1.34	1.98	0.0339	0.836
4907	chr11	121037099	121039253	2155	*	5.49	5.78	5.12	0.66	0.0339	0.836
16120	chr4	6271291	6275901	4611	*	8.86	8.67	9.02	-0.36	0.0339	0.836
17078	chr4	123611386	123614373	2988	*	7.85	7.67	8	-0.33	0.0339	0.837
1537	chr1	191421909	191422628	720	*	3.21	2.2	3.8	-1.6	0.0341	0.84
9945	chr17	7168398	7174534	6137	*	8.83	8.68	8.96	-0.28	0.0342	0.84
19069	chr5	136237065	136238723	1659	*	5	4.52	5.36	-0.84	0.0342	0.84
374	chr1	60040645	60045546	4902	*	8.29	8.12	8.44	-0.32	0.0342	0.84
6099	chr13	23864591	23871721	7131	*	9.65	9.78	9.51	0.27	0.0342	0.84
5368	chr12	71904508	71906385	1878	*	5.26	4.86	5.57	-0.71	0.0344	0.843
22700	chr8	45259236	45262468	3233	*	9.07	8.93	9.21	-0.28	0.0344	0.843
12591	chr19	45811973	45813313	1341	*	4.33	3.76	4.74	-0.98	0.0346	0.847
23736	chr9	20655855	20656426	572	*	2.36	3.01	1.13	1.88	0.0347	0.847
3943	chr11	77889268	77894240	4973	*	9.7	9.57	9.81	-0.24	0.0347	0.847
15042	chr3	57603689	57603879	191	*	1.81	2.55	0.21	2.34	0.0348	0.847
8019	chr15	9278921	9282224	3304	*	7.21	7.87	5.97	1.9	0.0348	0.847
4142	chr11	87355171	87362519	7349	*	9.02	8.89	9.14	-0.25	0.0348	0.847
21228	chr7	36690962	36701820	10859	*	9.88	9.73	10.02	-0.29	0.0348	0.847
11965	chr19	5419285	5420591	1307	*	3.78	4.24	3.1	1.15	0.0349	0.847
5066	chr12	24971038	24978037	7000	*	9.26	9.13	9.37	-0.24	0.0349	0.847
16408	chr4	44702034	44704896	2863	*	5.2	4.72	5.56	-0.85	0.0349	0.848
810	chr1	131071943	131072507	565	*	2.71	3.38	1.4	1.98	0.035	0.848
9079	chr16	10346888	10347660	773	*	4.94	4.41	5.33	-0.92	0.035	0.848
18381	chr5	90430958	90432485	1528	*	3.52	4.06	2.65	1.41	0.0351	0.849
7569	chr14	61294178	61294825	648	*	2.05	0.62	2.75	-2.13	0.0352	0.851
109	chr1	23484277	23484760	484	*	3.6	4.09	2.87	1.22	0.0353	0.852
23579	chr8	123231831	123237813	5983	*	9.94	9.81	10.05	-0.24	0.0353	0.852
16674	chr4	84673134	84678199	5066	*	7.17	6.85	7.42	-0.57	0.0355	0.856
24092	chr9	50090081	50090675	595	*	2.35	3.01	1.11	1.9	0.0355	0.856
24570	chr9	91380095	91382640	2546	*	5.3	4.83	5.65	-0.82	0.0356	0.856
1454	chr1	183145728	183148196	2469	*	5.6	5.23	5.89	-0.66	0.0356	0.856
22501	chr8	22510348	22510712	365	*	2.2	2.89	0.8	2.09	0.0357	0.856
13013	chr2	27242193	27248448	6256	*	9.85	9.69	10	-0.31	0.0357	0.856
21533	chr7	73920447	73922652	2206	*	5.75	6.06	5.36	0.7	0.0357	0.856
8265	chr15	54272202	54279248	7047	*	8.37	8.53	8.19	0.34	0.0359	0.858
5026	chr12	17873259	17874951	1693	*	5.98	5.57	6.3	-0.73	0.0359	0.858
18128	chr5	52986191	52993353	7163	*	9.75	9.88	9.6	0.28	0.036	0.861
11004	chr17	86352053	86354155	2103	*	5.54	5.11	5.87	-0.76	0.0361	0.862
1896	chr10	40062392	40063973	1582	*	4.66	5.05	4.14	0.91	0.0362	0.864
24989	chr9	123806343	123810650	4308	*	6.47	6.73	6.15	0.59	0.0363	0.865
4848	chr11	119545826	119549195	3370	*	6.52	6.11	6.85	-0.74	0.0363	0.865
17833	chr5	20241217	20242014	798	*	4.2	3.59	4.62	-1.03	0.0365	0.867
22302	chr7	142460363	142464770	4408	*	7.88	7.65	8.07	-0.42	0.0365	0.868
13336	chr2	58153909	58161474	7566	*	9.25	9.09	9.39	-0.3	0.0366	0.868
4308	chr11	96987252	96988889	1638	*	4.82	4.3	5.21	-0.9	0.0366	0.868
7536	chr14	59199525	59206805	7281	*	10.02	9.92	10.12	-0.2	0.0366	0.868
4788	chr11	117205395	117205950	556	*	3.06	2.04	3.64	-1.6	0.0367	0.869
14753	chr3	9647314	9647605	292	*	2.67	1.4	3.33	-1.93	0.0368	0.871
19364	chr6	5858583	5859864	1282	*	4.18	3.58	4.6	-1.02	0.0369	0.871
16622	chr4	70529319	70538813	9495	*	10.54	10.43	10.64	-0.21	0.037	0.874
19110	chr5	137917228	137922095	4868	*	9.43	9.27	9.58	-0.31	0.0371	0.874
7167	chr14	22783076	22783655	580	*	3.07	3.64	2.11	1.54	0.0372	0.875
4838	chr11	119258252	119259474	1223	*	5.44	5.03	5.77	-0.74	0.0372	0.875
3709	chr11	67918356	67924146	5791	*	8.4	8.58	8.18	0.4	0.0372	0.875
6992	chr13	113031328	113035937	4610	*	6.63	6.37	6.85	-0.48	0.0372	0.875
17776	chr5	4004575	4006947	2373	*	7.36	7.56	7.14	0.41	0.0372	0.875
1839	chr10	28261705	28263022	1318	*	5.39	5.72	4.95	0.78	0.0373	0.875
3976	chr11	78821500	78822359	860	*	3.39	3.93	2.51	1.42	0.0373	0.875
6670	chr13	75838080	75844919	6840	*	9.89	9.78	9.99	-0.21	0.0374	0.875
13847	chr2	113843680	113851300	7621	*	10.05	9.94	10.16	-0.22	0.0375	0.877
15929	chr3	136708025	136708550	526	*	1.75	2.52	0.01	2.51	0.0376	0.879
6076	chr13	23412063	23413212	1150	*	4.55	4.03	4.94	-0.91	0.0376	0.879
23971	chr9	43226428	43229971	3544	*	5.75	6.08	5.34	0.74	0.0377	0.879
649	chr1	91050563	91059712	9150	*	10.24	10.13	10.34	-0.22	0.0377	0.879
8052	chr15	11802144	11803021	878	*	3.14	2.2	3.71	-1.5	0.0378	0.88
22398	chr8	8654888	8664727	9840	*	10.07	9.94	10.18	-0.24	0.0379	0.882
22460	chr8	18158402	18159277	876	*	4.14	4.58	3.52	1.06	0.038	0.882
18680	chr5	113161661	113163210	1550	*	3.84	4.38	2.96	1.41	0.038	0.882
11831	chr18	80984423	80989288	4866	*	5.9	5.49	6.22	-0.73	0.038	0.882
10480	chr17	35696310	35697626	1317	*	4.36	4.83	3.67	1.17	0.038	0.882
16807	chr4	101258633	101267273	8641	*	10.38	10.28	10.47	-0.19	0.0381	0.883
20893	chr7	16979906	16982375	2470	*	6.34	6.06	6.56	-0.5	0.0382	0.883
19615	chr6	38827526	38829322	1797	*	5.8	6.09	5.42	0.68	0.0382	0.883
16457	chr4	47054185	47060413	6229	*	8.73	8.57	8.87	-0.3	0.0382	0.883
18905	chr5	123392908	123400240	7333	*	10.26	10.14	10.38	-0.24	0.0383	0.884
[truncated: 24,580 more rows]

[truncated: 3 more sheets: Supplementary Table 11, Supplementary Table 12, Supplementary Table 13]
