# Supplementary material for: The HASTER lncRNA promoter is a cis-acting transcriptional stabilizer of HNF1A
Source: Nat Cell Biol. 2022 Oct 6;24(10):1528–40. doi: 10.1038/s41556-022-00996-8 (PMC9586874; doi:10.1038/s41556-022-00996-8)
Supplement: Source Data Fig. 2 — Statistical source data. [file 41556_2022_996_MOESM4_ESM.xlsx]

## Sheet: Figure 2b
Figure 2b
stage	deletion	repicates	RPLP0	HASTER	HNF1A
Anterior endoderm	AAVS1	1	483.133	1.257	5.011
Anterior endoderm	AAVS1	2	627.624	1.559	4.128
Anterior endoderm	AAVS1	3	606.903	1.519	5.146
Anterior endoderm	Intron 1	1	597.101	1.822	4.855
Anterior endoderm	Intron 1	2	628.05	1.998	4.395
Anterior endoderm	Intron 1	3	442.853	1.681	6.193
Anterior endoderm	HASTER P1#1	1	518.448	1.261	3.145
Anterior endoderm	HASTER P1#1	2	490.875	0.507	5.612
Anterior endoderm	HASTER P1#1	3	547.867	1.465	5.594
Anterior endoderm	HASTER P1#2	1	519.356	1.668	3.785
Anterior endoderm	HASTER P1#2	2	556.585	1.501	1.698
Anterior endoderm	HASTER P1#2	3	467.049	1.101	4.793
Hepatoblast	AAVS1	1	659.688	559.974	93.516
Hepatoblast	AAVS1	2	663.728	362.341	80.764
Hepatoblast	AAVS1	3	584.704	526.769	76.534
Hepatoblast	Intron 1	1	536.605	508.091	88.794
Hepatoblast	Intron 1	2	576.045	500.195	73.344
Hepatoblast	Intron 1	3	474.591	552.47	113.028
Hepatoblast	HASTER P1#1	1	526.219	5.158	63.411
Hepatoblast	HASTER P1#1	2	530.576	3.003	74.956
Hepatoblast	HASTER P1#1	3	542.029	3.533	68.536
Hepatoblast	HASTER P1#2	1	550.304	3.432	88.847
Hepatoblast	HASTER P1#2	2	694.055	1.04	23.873
Hepatoblast	HASTER P1#2	3	473.825	5.78	75.747
Hepatocyte	AAVS1	1	377.022	235.242	305.668
Hepatocyte	AAVS1	2	431.879	238.723	279.886
Hepatocyte	AAVS1	3	398.988	286.37	271.804
Hepatocyte	Intron 1	1	422.624	342.256	312.774
Hepatocyte	Intron 1	2	447.588	269.08	266.883
Hepatocyte	Intron 1	3	492.965	378.474	380.667
Hepatocyte	HASTER P1#1	1	367.698	25.253	371.31
Hepatocyte	HASTER P1#1	2	344.198	19.872	319.873
Hepatocyte	HASTER P1#1	3	404.925	20.417	388.632
Hepatocyte	HASTER P1#2	1	355.504	34.909	457.573
Hepatocyte	HASTER P1#2	2	500.962	68.896	579.327
Hepatocyte	HASTER P1#2	3	316.849	21.881	274.373

## Sheet: Figure 2d
Figure 2d
mouse #	Genotype	Gender	Sample type	Gene	Relative expression
43	Haster_loxP/loxP;AlbCre-	Female	Ctrl	Haster	0.844396
44	Haster_loxP/loxP;AlbCre+	Female	KO	Haster	0.00334218
48	Haster_loxP/loxP;AlbCre-	Female	Ctrl	Haster	0.53009
49	Haster_loxP/loxP;AlbCre+	Female	KO	Haster	0.00544437
52	Haster_loxP/loxP;AlbCre+	Male	KO	Haster	0.00149338
55	Haster_+/+;AlbCre+	Male	Ctrl	Haster	0.902302
56	Haster_loxP/loxP;AlbCre+	Male	KO	Haster	0.0052658
60	Haster_loxP/loxP;AlbCre+	Male	KO	Haster	0.00237153
68	Haster_loxP/loxP;AlbCre-	Male	Ctrl	Haster	1.04785
69	Haster_+/loxP;AlbCre-	Male	Ctrl	Haster	1.21178
70	Haster_+/loxP;AlbCre-	Male	Ctrl	Haster	1.91754
76	Haster_loxP/loxP;AlbCre-	Male	Ctrl	Haster	0.728363
77	Haster_loxP/loxP;AlbCre+	Male	KO	Haster	0.00188269
79	Haster_loxP/loxP;AlbCre+	Male	KO	Haster	0.00684585
85	Haster_+/+;AlbCre+	Female	Ctrl	Haster	0.817668
43	Haster_loxP/loxP;AlbCre-	Female	Ctrl	Hnf1a	1.30094
44	Haster_loxP/loxP;AlbCre+	Female	KO	Hnf1a	1.44673
48	Haster_loxP/loxP;AlbCre-	Female	Ctrl	Hnf1a	1.02606
49	Haster_loxP/loxP;AlbCre+	Female	KO	Hnf1a	1.79058
52	Haster_loxP/loxP;AlbCre+	Male	KO	Hnf1a	1.5968
55	Haster_+/+;AlbCre+	Male	Ctrl	Hnf1a	0.937354
56	Haster_loxP/loxP;AlbCre+	Male	KO	Hnf1a	1.46282
60	Haster_loxP/loxP;AlbCre+	Male	KO	Hnf1a	1.11775
68	Haster_loxP/loxP;AlbCre-	Male	Ctrl	Hnf1a	1.28602
69	Haster_+/loxP;AlbCre-	Male	Ctrl	Hnf1a	0.8396
70	Haster_+/loxP;AlbCre-	Male	Ctrl	Hnf1a	0.930841
76	Haster_loxP/loxP;AlbCre-	Male	Ctrl	Hnf1a	0.711539
77	Haster_loxP/loxP;AlbCre+	Male	KO	Hnf1a	1.19437
79	Haster_loxP/loxP;AlbCre+	Male	KO	Hnf1a	1.73361
85	Haster_+/+;AlbCre+	Female	Ctrl	Hnf1a	0.96764

## Sheet: Figure 2f
Figure 2f
Sample	Protein	Quantification
Control 1	HNF1A	17.012
Control 2	HNF1A	21.644
Control 3	HNF1A	10.876
LKO 1	HNF1A	68.98
LKO 2	HNF1A	57.808
LKO 3	HNF1A	39.149
Control 1	Beta tubulin	121.201
Control 2	Beta tubulin	113.241
Control 3	Beta tubulin	102.318
LKO 1	Beta tubulin	136.864
LKO 2	Beta tubulin	103.437
LKO 3	Beta tubulin	85.903
	HNF1A background	4.983
	Beta tubulin background	3.295

## Sheet: Figure 2g
Figure 2g
Gene	Sample	Tissue	Genotype	Normalized read count	Relative expression
Haster	WT1	Islets	Hnf1a+/+	100.854	1.17835
Haster	WT2	Islets	Hnf1a+/+	76.6243	0.895259
Haster	WT3	Islets	Hnf1a+/+	81.2769	0.949618
Haster	WT4	Islets	Hnf1a+/+	83.6012	0.976774
Haster	KO1	Islets	Hnf1a-/-	5.07701	0.0593185
Haster	KO2	Islets	Hnf1a-/-	4.79832	0.0560623
Haster	KO3	Islets	Hnf1a-/-	7.33801	0.0857354
Haster	KO4	Islets	Hnf1a-/-	13.2811	0.155173

## Sheet: Figure 2h
Figure 2h
Gene	Sample	Tissue	Genotype	Normalized read count	Relative expression
Haster	WT1	Liver	Hnf1a+/+	66.5075	1.23106
Haster	WT2	Liver	Hnf1a+/+	35.2252	0.652022
Haster	WT3	Liver	Hnf1a+/+	74.0516	1.3707
Haster	WT4	Liver	Hnf1a+/+	40.314	0.746216
Haster	KO1	Liver	Hnf1a-/-	3.60758	0.0667766
Haster	KO2	Liver	Hnf1a-/-	8.01932	0.148438
Haster	KO3	Liver	Hnf1a-/-	4.11824	0.076229
Haster	KO4	Liver	Hnf1a-/-	1.49315	0.0276383

## Sheet: Figure 2i
Figure 2i
sgRNA	replicates	TBP	HASTER	HNF4A
sgControl	1	44.852	43.728	42.09
sgControl	2	50.562	33.866	36.871
sgControl	3	46.213	39.474	40.92
sgHNF1A	1	46.512	9.009	11.503
sgHNF1A	2	48.398	9.439	14.456
sgHNF1A	3	48.045	9.358	13.074
