# Supplementary material for: The HASTER lncRNA promoter is a cis-acting transcriptional stabilizer of HNF1A
Source: Nat Cell Biol. 2022 Oct 6;24(10):1528–40. doi: 10.1038/s41556-022-00996-8 (PMC9586874; doi:10.1038/s41556-022-00996-8)
Supplement: Source Data Fig. 3 — Statistical source data. [file 41556_2022_996_MOESM6_ESM.xlsx]

## Sheet: Figure 3c
Figure 3c
Term	Overlap	P-value	Adjusted P-value	Old P-value	Old Adjusted P-value	Odds Ratio	Combined Score	Genes	-LOG10(padj)
kidney	65/554	1.85409e-25	1.77993e-23	0	0	4.65589	265.14	PECR;GALNT11;MTMR11;ACSM2;ACSM1;SLC23A1;TREH;MPV17L;3110045C21RIK;ACSM5;KIF12;KHK;CNDP2;CYP2D12;TRIM7;HINT2;PTER;GGT1;1810059H22RIK;TINAG;GM10804;HGD;ENTPD4;ENTPD5;PDZK1;CMBL;THNSL2;RABGGTA;SIGIRR;CLDN10;SLC5A9;BDH2;EVC;PLSCR2;ABCG2;LRPAP1;GCDH;SLC47A1;SLC5A11;SLC3A1;CCDC107;GLYAT;ACNAT2;ACAT1;PKHD1;FGGY;NEU1;SLC19A3;RDH16;SPP2;UGT3A2;HYI;UGT3A1;SLC17A3;HSD3B4;RAB3IP;NR1H4;2610528J11RIK;MSRA;SLC4…	22.7496
intestine small	34/466	3.31597e-08	1.59166e-06	0	0	2.89529	49.8625	GUCY2C;PIGR;SLC44A4;TREH;TMPRSS4;SLC5A11;CBLC;H2-Q2;SLC5A1;ESPN;PLAC8;DPP4;KRTCAP3;MARVELD3;ST3GAL4;PLS1;SLC6A19;GGT6;ARHGEF16;NR1H4;APOA4;2610528J11RIK;CYP4F14;AA986860;VIL1;SLC5A9;SLC6A8;MEP1B;PRR15L;GIPC2;2200002D01RIK;EPHA1;SLC26A6;CRB3	5.79815
intestine large	26/374	3.4111e-06	0.000109155	0	0	2.75868	34.7276	GUCY2C;LAD1;PIGR;SLC44A4;SH2D4A;AQP8;TMPRSS4;IHH;CBLC;SPINT2;SRI;SELENBP1;KRTCAP3;GNA14;MARVELD3;GGT6;TSTD1;GOLM1;ARHGEF16;RASSF7;PRR15L;GIPC2;GM13648;2200002D01RIK;SERINC2;CRB3	3.96196
liver	42/928	0.000188199	0.00451677	0	0	1.79598	15.4059	CRP;GCDH;ACSM1;LECT2;ACSM5;GLYAT;SHB;KHK;HSD11B1;SELENBP1;FGGY;APOM;AKR1C20;HINT2;WDR92;CYP2A12;HSD17B2;RDH16;THEM4;HYI;FAM47E;GSTM4;GCKR;HGD;SLC10A1;ENTPD5;NR1H4;TPRKB;APOC3;MRPL47;CMBL;AKR1C6;CAR5A;CYP4F14;MSRA;TST;CYP2C44;BC025446;APOC1;EBPL;F13B;NIT2	2.34517
stomach	15/249	0.00170718	0.0327778	0	0	2.39051	15.2345	TMEM184A;GAL3ST1;TSTD1;SH2D4A;IHH;CBLC;KRTCAP3;SULT1C2;1810037I17RIK;TST;PRR15L;A4GNT;GIPC2;LNX1;SERINC2	1.48442
