# Supplementary material for: The HASTER lncRNA promoter is a cis-acting transcriptional stabilizer of HNF1A
Source: Nat Cell Biol. 2022 Oct 6;24(10):1528–40. doi: 10.1038/s41556-022-00996-8 (PMC9586874; doi:10.1038/s41556-022-00996-8)
Supplement: Source Data Fig. 4 — Statistical source data. [file 41556_2022_996_MOESM7_ESM.xlsx]

## Sheet: Figure 4a
Figure 4a
mouse #	Genotype	Basal	15min	30 min	60 min	120 min
57	Pdx1-Cre;Haster+/+	78	346	372	280	132
119	Pdx1-Cre;Haster+/+	92	287	298	262	121
127	Pdx1-Cre;Haster+/+	89	337	303	211	154
142	Pdx1-Cre;Haster+/+	92	352	359	329	227
168	Pdx1-Cre;Haster+/+	107	250	224	146	104
190	Pdx1-Cre;Haster+/+	100	390	333	225	130
200	Pdx1-Cre;Haster+/+	88	291	284	230	136
203	Pdx1-Cre;Haster+/+	88	286	332	287	155
208	Pdx1-Cre;Haster+/+	98	204	171	152	118
218	Pdx1-Cre;Haster+/+	97	392	426	395	257
226	Pdx1-Cre;Haster+/+	119	218	242	225	134
235	Pdx1-Cre;Haster+/+	125	306	342	253	154
59	Hasterf/f	69	353	433	340	145
121	Hasterf/f	79	367	286	220	120
151	Hasterf/f	102	301	321	216	141
153	Hasterf/f	111	306	324	253	161
159	Hasterf/f	76	317	330	267	133
184	Hasterf/f	85	375	339	231	124
191	Hasterf/f	91	398	365	254	159
205	Hasterf/f	86	380	381	326	155
60	Pdx1-Cre;Hasterf/f	76	333	389	343	202
129	Pdx1-Cre;Hasterf/f	102	463	462	307	191
169	Pdx1-Cre;Hasterf/f	121	364	354	323	187
209	Pdx1-Cre;Hasterf/f	214	425	528	556	413
210	Pdx1-Cre;Hasterf/f	128	349	449	405	288
212	Pdx1-Cre;Hasterf/f	190	433	527	476	431
213	Pdx1-Cre;Hasterf/f	140	387	392	346	258
242	Pdx1-Cre;Hasterf/f	124	325	480	443	301

## Sheet: Figure 4b
Figure 4b
mouse #	genotype	0 min	15 min	30 min
57	Pdx1-Cre;Haster+/+	0.150133	0.329216	0.443028
191	Pdx1-Cre;Hasterf/f	0.18979	0.294993	0.381062
276	Pdx1-Cre;Haster+/+	0.223933	0.462295	0.47026
358	Pdx1-Cre;Hasterf/f	0.184034	0.308424	0.300703
224	Pdx1-Cre;Hasterf/f	0.407747	0.329886	0.387071
282	Pdx1-Cre;Haster+/+	0.166755	0.366698	0.447348
257	Pdx1-Cre;Hasterf/f	0.143003	0.268766	0.258666
312	Pdx1-Cre;Haster+/+	0.168789	0.379059	0.461631
295	Pdx1-Cre;Hasterf/f	0.0967396	0.249569	0.251254
324	Pdx1-Cre;Haster+/+	0.341609	0.342614	0.391409
357	Pdx1-Cre;Hasterf/f	0.163703	0.253276	0.265064
396	Pdx1-Cre;Haster+/+	0.214813	0.409413	0.513657
363	Pdx1-Cre;Hasterf/f	0.219205	0.332566	0.338596

## Sheet: Figure 4c
Figure 4c
mouse #	Genotype	Basal	15min	30 min	60 min	120 min
146	Haster+/+	89	438	438	345	172
147	Haster+/+	93	336	434	331	195
151	Haster+/+	109	566	539	394	182
157	Haster+/+	104	344	469	378	210
162	Haster+/+	84	452	447	403	157
164	Haster+/+	75	375	337	337	187
169	Haster+/+	91	360	442	271	122
170	Haster+/+	92	471	510	387	109
171	Haster+/+	83	405	413	307	155
232	Haster+/+	87	430	535	466	187
236	Haster+/+	96	384	390	352	159
279	Haster+/+	79	413	440	351	152
325	Haster+/+	73	396	371	268	181
135	Haster+/-	96	368	357	273	123
142	Haster+/-	82	447	455	429	275
159	Haster+/-	92	381	352	298	160
172	Haster+/-	117	429	454	385	150
178	Haster+/-	83	418	439	337	143
179	Haster+/-	82	449	391	302	107
227	Haster+/-	76	315	387	323	152
235	Haster+/-	88	376	483	423	217
324	Haster+/-	85	292	363	348	205
310	Haster+/-	86	369	437	357	198
311	Haster+/-	101	379	481	375	147
312	Haster+/-	89	471	493	468	206
136	Haster-/-	104	448	477	388	189
156	Haster-/-	197	568	586	590	405
158	Haster-/-	114	428	522	449	356
225	Haster-/-	81	445	450	423	259
228	Haster-/-	99	480	453	418	283
280	Haster-/-	93	413	534	544	337
319	Haster-/-	125	514	600	497	406
321	Haster-/-	125	449	556	509	387
323	Haster-/-	101	399	461	379	277

## Sheet: Figure 4d
Figure 4d
mouse #	genotype	0 min	15 min	30 min
325	Haster+/+	0.240498	0.317265	0.315525
136	Haster-/-	0.191787	0.402287	0.384282
147	Haster+/+	0.231399	0.425107	0.502642
321	Haster-/-	0.253087	0.253437	0.238049
156	Haster-/-	0.169304	0.279978	0.299505
236	Haster+/+	0.279978	0.5332	0.617682
158	Haster-/-	0.208626	0.327702	0.315176
232	Haster+/+	0.314132	0.384282	0.431325
280	Haster-/-	0.213885	0.295671	0.350638
164	Haster+/+	0.220192	0.346123	0.345428
228	Haster-/-	0.199858	0.396403	0.375965
169	Haster+/+	0.207224	0.405401	0.419578
319	Haster-/-	0.210029	0.249941	0.264967
178	Haster+/-	0.339906	0.334186	0.344303
311	Haster+/-	0.378965	0.462231	0.533565
179	Haster+/-	0.244409	0.388156	0.369325
235	Haster+/-	0.161359	0.421346	0.455285
310	Haster+/-	0.399524	0.537009	0.50164
312	Haster+/-	0.319211	0.435285	0.51891

## Sheet: Figure 4e
Figure 4e
genotype	glucose-to-insulin ratio
Haster+/+	2.74048
Haster-/-	4.89588
Haster+/+	3.62859
Haster-/-	4.45919
Haster-/-	10.5055
Haster+/+	3.09573
Haster-/-	4.93346
Haster+/+	2.50047
Haster-/-	3.92572
Haster+/+	3.07521
Haster-/-	4.47228
Haster+/+	3.96477
Haster-/-	5.37338
Haster+/-	2.20463
Haster+/-	2.40624
Haster+/-	3.02909
Haster+/-	4.92385
Haster+/-	1.94344
Haster+/-	2.51726

## Sheet: Figure 4i
Figure 4i
experiment	Stage	deletion	HNF1A
1	S4	Intronic	0.962594
2	S4	Intronic	0.873573
3	S4	Intronic	1.18921
4	S4	Intronic	0.926588
5	S4	Intronic	0.407536
1	S4	AAVS1	1.11342
2	S4	AAVS1	0.907519
3	S4	AAVS1	0.173139
4	S4	AAVS1	1.24401
5	S4	AAVS1	0.920188
1	S4	HASTER #1	0.438303
2	S4	HASTER #1	0.449066
3	S4	HASTER #1	0.187505
4	S4	HASTER #1	0.242322
5	S4	HASTER #1	0.397768
1	S4	HASTER #2	0.302499
2	S4	HASTER #2	0.196827
3	S4	HASTER #2	0.116629
4	S4	HASTER #2	0.609205
5	S4	HASTER #2	0.359733
