# Supplementary material for: The HASTER lncRNA promoter is a cis-acting transcriptional stabilizer of HNF1A
Source: Nat Cell Biol. 2022 Oct 6;24(10):1528–40. doi: 10.1038/s41556-022-00996-8 (PMC9586874; doi:10.1038/s41556-022-00996-8)
Supplement: Source Data Fig. 5 — Statistical source data. [file 41556_2022_996_MOESM8_ESM.xlsx]

## Sheet: Figure 5a left
Figure 5a left
Mouse #	Genotype	Fasting	Refed
16	Hnf1a+/+;Haster+/+	91	314
26	Hnf1a+/+;Haster+/+	101	318
37	Hnf1a+/+;Haster+/+	100	316
47	Hnf1a+/+;Haster+/+	100	285
57	Hnf1a+/+;Haster+/+	88	237
59	Hnf1a+/+;Haster+/+	93	270
60	Hnf1a+/+;Haster+/+	64	244
62	Hnf1a+/+;Haster+/+	83	283
64	Hnf1a+/+;Haster+/+	89	267
71	Hnf1a+/+;Haster+/+	97	234
78	Hnf1a+/+;Haster+/+	88	268
109	Hnf1a+/+;Haster+/+	122	246
4	Hnf1a+/+;Haster+/-	116	441
10	Hnf1a+/+;Haster+/-	97	289
12	Hnf1a+/+;Haster+/-	93	344
24	Hnf1a+/+;Haster+/-	92	279
35	Hnf1a+/+;Haster+/-	121	337
38	Hnf1a+/+;Haster+/-	91	255
45	Hnf1a+/+;Haster+/-	109	212
72	Hnf1a+/+;Haster+/-	91	264
87	Hnf1a+/+;Haster+/-	100	241
114	Hnf1a+/+;Haster+/-	100	249
11	Hnf1a+/-;Haster+/+	88	308
23	Hnf1a+/-;Haster+/+	99	327
25	Hnf1a+/-;Haster+/+	118	290
36	Hnf1a+/-;Haster+/+	111	330
43	Hnf1a+/-;Haster+/+	111	210
46	Hnf1a+/-;Haster+/+	89	204
58	Hnf1a+/-;Haster+/+	83	264
69	Hnf1a+/-;Haster+/+	95	314
70	Hnf1a+/-;Haster+/+	85	316
77	Hnf1a+/-;Haster+/+	79	217
79	Hnf1a+/-;Haster+/+	97	157
5	Hnf1a+/-;Haster+/-	509	600
13	Hnf1a+/-;Haster+/-	518	600
22	Hnf1a+/-;Haster+/-	519	600
44	Hnf1a+/-;Haster+/-	377	600
48	Hnf1a+/-;Haster+/-	266	600
56	Hnf1a+/-;Haster+/-	361	600
61	Hnf1a+/-;Haster+/-	268	600
63	Hnf1a+/-;Haster+/-	506	600
85	Hnf1a+/-;Haster+/-	390	600
86	Hnf1a+/-;Haster+/-	359	600
88	Hnf1a+/-;Haster+/-	334	600
108	Hnf1a+/-;Haster+/-	298	600
113	Hnf1a+/-;Haster+/-	452	600

## Sheet: Figure 5a right
Figure 5a right
mouse #	genotype	fasting	refed
16	Hnf1a+/+;Haster+/+	0.476777	3.03038
5	Hnf1a+/-;Haster+/-	0.163802	0.92397
26	Hnf1a+/+;Haster+/+	0.221895	3.05697
22	Hnf1a+/-;Haster+/-	0.154578	0.513739
13	Hnf1a+/-;Haster+/-	0.240217	0.902467
37	Hnf1a+/+;Haster+/+	0.289196	5.8812
11	Hnf1a+/-;Haster+/+	0.197276	5.2018
23	Hnf1a+/-;Haster+/+	0.198111	3.92786
36	Hnf1a+/-;Haster+/+	0.367586	2.36252
10	Hnf1a+/+;Haster+/-	0.282154	3.10968
12	Hnf1a+/+;Haster+/-	0.318144	3.25719
24	Hnf1a+/+;Haster+/-	0.210218	3.93617
47	Hnf1a+/+;Haster+/+	0.392827	1.05479
59	Hnf1a+/+;Haster+/+	0.198822	1.23342
72	Hnf1a+/+;Haster+/-	0.152264	3.09197
114	Hnf1a+/+;Haster+/-	0.0759563	2.54929
58	Hnf1a+/-;Haster+/+	0.300499	2.40967
69	Hnf1a+/-;Haster+/+	0.145806	4.77733
56	Hnf1a+/-;Haster+/-	0.142327	1.09885
113	Hnf1a+/-;Haster+/-	0.113943	0.458822

## Sheet: Figure 5c
Figure 5c
Mouse #	Genotype	Hnf1a_C57Bl6	Hnf1a_PWK	Tbp
6	Haster+/+	85.482	103.783	137.859
7	Haster+/-	57.1317	108.806	96.1029
10	Haster+/-	17.0137	43.1551	34.8137
11	Haster+/+	116.902	140.608	135.021
12	Haster+/-	95.2118	153.978	142.988
13	Haster+/+	449.207	408.437	527.745
16	Haster+/+	162.569	164.569	194.374
17	Haster+/-	53.3204	129.382	133.908

## Sheet: Figure 5d
Figure 5d
mouse #	genotype	Gene	relative C57BL6 count	relative PWKPhJ count
10	Haster+/Stop	Haster	0	0.0378071
15	Haster+/Stop	Haster	0.0239546	0.0479093
19	Haster+/Stop	Haster	0	0.0514616
2	Haster+/Stop	Haster	0.0126725	0.0760348
11	Haster+/+	Haster	0.229782	0.0893598
16	Haster+/+	Haster	0.0316124	0.0632248
17	Haster+/+	Haster	0.103523	0.0905825
3	Haster+/+	Haster	0.137205	0.0274411
10	Haster+/Stop	Hnf1a exon 1	0.756143	0.390674
15	Haster+/Stop	Hnf1a exon 1	0.598866	0.419206
19	Haster+/Stop	Hnf1a exon 1	0.540347	0.450289
2	Haster+/Stop	Hnf1a exon 1	0.506899	0.215432
11	Haster+/+	Hnf1a exon 1	0.114891	0.114891
16	Haster+/+	Hnf1a exon 1	0.237093	0.189674
17	Haster+/+	Hnf1a exon 1	0.297628	0.245867
3	Haster+/+	Hnf1a exon 1	0.0823233	0.109764

## Sheet: Figure 5f
Figure 5f
mouse #	Genotype	Hnf1a_C57Bl6	Hnf1a_PWK	Tbp
1	Haster+/+	573.874	514.928	269.672
2	Haster+/+	403.711	581.297	306.364
3	Haster+/-	744.993	322.103	274.84
4	Haster+/+	607.892	541.373	294.533
5	Haster+/-	540.534	389.036	252.958
9	Haster+/-	1015.25	576.194	385.124
25	Haster+/+	437.669	478.531	279.2
26	Haster+/-	730.534	430.89	327.268

## Sheet: Figure 5g
Figure 5g
Mouse #	genotype	Gene	relative C57BL6 count	relative PWKPhJ count
10	Haster+/Stop	Haster	0.0153387	0.0306774
15	Haster+/Stop	Haster	0	0.0174854
2	Haster+/Stop	Haster	0.0335073	0.0502609
11	Haster+/+	Haster	0.0565809	0.0188603
16	Haster+/+	Haster	0.0572354	0.0572354
17	Haster+/+	Haster	0.0505393	0.0336929
3	Haster+/+	Haster	0.0298612	0.0298612
10	Haster+/Stop	Hnf1a exon 1	0.168726	0.414145
15	Haster+/Stop	Hnf1a exon 1	0.122398	0.384678
2	Haster+/Stop	Hnf1a exon 1	0.204634	0.392215
11	Haster+/Stop	Hnf1a exon 1	0.100522	0.284812
16	Haster+/+	Hnf1a exon 1	0.132022	0.245184
17	Haster+/+	Hnf1a exon 1	0.267098	0.324334
3	Haster+/+	Hnf1a exon 1	0.202157	0.151618
	Haster+/+	Hnf1a exon 1	0.25382	0.194098

## Sheet: Figure 5h
Figure 5h
replicate	sgRNA	TBP	HASTER	HNF1A	HNF4A
1	Control#1	48.608	67.905	47.971	45.326
2	Control#1	43.7	68.667	50.314	42.637
3	Control#1	52.344	71.745	56.684	45.476
1	Control#2	44.196	75.37	55.977	48.346
2	Control#2	53.962	75.668	58.682	49.191
3	Control#2	48.587	74.117	55.791	53.094
1	Intron#1	44.883	71.785	57.706	46.025
2	Intron#1	47.88	63.255	49.091	39.927
3	Intron#1	46.101	64.307	52.765	44.916
1	Intron#2	52.13	83.881	63.714	54.383
2	Intron#2	53.774	67.826	60.231	50.645
3	Intron#2	55.295	71.028	56.185	42.007
1	HASTER#1	36.729	5.651	39.812	37.787
2	HASTER#1	43.489	7.784	44.482	44.863
3	HASTER#1	54.067	7.457	44.924	46.032
1	HASTER#2	41.311	21.193	72.827	52.493
2	HASTER#2	59.569	21.45	77.583	61.759
3	HASTER#2	51.899	20.27	67.324	49.633

## Sheet: Figure 5i
Figure 5i
replicate	sgRNA	TBP	HASTER	HNF1A	HNF4A
1	Control#1	13.747	15.696	31.715	22.617
2	Control#1	17.995	15.836	25.707	19.664
3	Control#1	19.763	17.691	32.862	32.753
1	Control#2	20.396	21.969	40.472	34.617
2	Control#2	14.255	21.223	30.815	27.334
3	Control#2	11.548	18.326	29.34	22.723
1	Control#3	16.622	16.777	29.44	21.102
2	Control#3	14.068	13.243	26.031	18.309
3	Control#3	19.063	19.961	33.662	23.999
1	HASTER#1	14.425	94.781	23.434	22.36
2	HASTER#1	15.544	113.909	26.479	26.447
3	HASTER#1	11.865	86.749	15.418	19.652
1	HASTER#2	9.774	54.563	20.433	16.77
2	HASTER#2	16.923	87.195	27.137	22.277
3	HASTER#2	19.169	82.691	25.305	21.745
1	HASTER#3	17.706	108.279	25.215	22.147
2	HASTER#3	20.736	111.291	19.668	21.985
3	HASTER#3	18.507	96.936	21.511	21.158
