# Supplementary material for: The HASTER lncRNA promoter is a cis-acting transcriptional stabilizer of HNF1A
Source: Nat Cell Biol. 2022 Oct 6;24(10):1528–40. doi: 10.1038/s41556-022-00996-8 (PMC9586874; doi:10.1038/s41556-022-00996-8)
Supplement: Source Data Fig. 6 — Statistical source data. [file 41556_2022_996_MOESM9_ESM.xlsx]

## Sheet: Figure 6a
Figure 6a
replicate	deletion	Dox	TBP	HASTER	HNF1A endogenous	HNF1A exogenous
1	Control	0 ng	79.82	106.007	79.721	0.097
1	Control	25 ng	77.393	365.657	39.226	4.246
1	Control	50 ng	63.021	479.595	15.911	13.647
1	Control	100 ng	69.99	629.64	12.144	38.942
1	Control	200 ng	68.712	536.995	9.889	51.495
1	Control	400 ng	54.492	420.607	8.895	56.144
2	Control	0 ng	76.73	117.747	80.392	0.107
2	Control	25 ng	82.378	400.138	41.373	4.424
2	Control	50 ng	73.88	675.319	22.499	20.55
2	Control	100 ng	72.31	747.849	14.6	38.713
2	Control	200 ng	79.92	623.291	11.98	70.333
2	Control	400 ng	58.592	441.085	7.852	65.32
3	Control	0 ng	74.481	97.94	77.86	0.093
3	Control	25 ng	65.922	349.571	33.474	3.533
3	Control	50 ng	62.915	578.232	17.55	16.154
3	Control	100 ng	58.161	567.555	10.479	31.973
3	Control	200 ng	59.168	508.454	8.84	57.69
3	Control	400 ng	50.28	442.638	8.059	65.469

## Sheet: Figure 6b,c,d
Figure 6b,c,d
sample_name	experiment	deletion	plasmid	TBP	HNF1A endogenous	HASTER
dg13_GFP_WT	1	AAVS1 (HASTER+/+)	GFP	50.066	61.981	50.25
dg13_GFP_FUS_IDR	1	AAVS1 (HASTER+/+)	GFP-FUS-IDR	53.59	64.844	47.922
dg13_HNF1A_DIDR2	1	AAVS1 (HASTER+/+)	HNF1A-dIDR2	66.022	19.322	49.201
dg13_HNF1A_WT	1	AAVS1 (HASTER+/+)	HNF1A	56.487	20.811	113.45
dg13_HNF1B_FUS_IDR	1	AAVS1 (HASTER+/+)	HNF1B-FUS-IDR	48.576	37.898	125.261
dg13_HNF1B_WT	1	AAVS1 (HASTER+/+)	HNF1B	41.287	33.978	70.153
dg45_GFP_WT	1	HASTER#1 (HASTER∆P/∆P#1)	GFP	50.874	85.234	0.061
dg45_GFP_FUS_IDR	1	HASTER#1 (HASTER∆P/∆P#1)	GFP-FUS-IDR	63.677	91.793	0.147
dg45_HNF1A_DIDR2	1	HASTER#1 (HASTER∆P/∆P#1)	HNF1A-dIDR2	67.645	81.056	0.11
dg45_HNF1A_WT	1	HASTER#1 (HASTER∆P/∆P#1)	HNF1A	54.237	72.131	0.071
dg45_HNF1B_FUS_IDR	1	HASTER#1 (HASTER∆P/∆P#1)	HNF1B-FUS-IDR	45.003	50.685	0.118
dg45_HNF1B_WT	1	HASTER#1 (HASTER∆P/∆P#1)	HNF1B	53.161	71.186	0.084
dg13_GFP_WT	2	AAVS1 (HASTER+/+)	GFP	55.417	66.539	52.089
dg13_GFP_FUS_IDR	2	AAVS1 (HASTER+/+)	GFP-FUS-IDR	55.228	75.286	52.034
dg13_HNF1A_DIDR2	2	AAVS1 (HASTER+/+)	HNF1A-dIDR2	47.515	20.528	34.428
dg13_HNF1A_WT	2	AAVS1 (HASTER+/+)	HNF1A	46.908	20.05	95.823
dg13_HNF1B_FUS_IDR	2	AAVS1 (HASTER+/+)	HNF1B-FUS-IDR	46.34	32.981	117.684
dg13_HNF1B_WT	2	AAVS1 (HASTER+/+)	HNF1B	33.338	32.454	58.035
dg45_GFP_WT	2	HASTER#1 (HASTER∆P/∆P#1)	GFP	52.612	83.117	0.095
dg45_GFP_FUS_IDR	2	HASTER#1 (HASTER∆P/∆P#1)	GFP-FUS-IDR	56.284	81.19	0.143
dg45_HNF1A_DIDR2	2	HASTER#1 (HASTER∆P/∆P#1)	HNF1A-dIDR2	63.448	60.384	0.075
dg45_HNF1A_WT	2	HASTER#1 (HASTER∆P/∆P#1)	HNF1A	47.619	68.446	0.113
dg45_HNF1B_FUS_IDR	2	HASTER#1 (HASTER∆P/∆P#1)	HNF1B-FUS-IDR	59.589	57	0.147
dg45_HNF1B_WT	2	HASTER#1 (HASTER∆P/∆P#1)	HNF1B	42.562	66.974	0.097
dg13_GFP_WT	3	AAVS1 (HASTER+/+)	GFP	55.513	65.104	68.075
dg13_GFP_FUS_IDR	3	AAVS1 (HASTER+/+)	GFP-FUS-IDR	48.105	79.532	55.11
dg13_HNF1A_DIDR2	3	AAVS1 (HASTER+/+)	HNF1A-dIDR2	60.512	24.889	65.165
dg13_HNF1A_WT	3	AAVS1 (HASTER+/+)	HNF1A	52.004	22.695	117.062
dg13_HNF1B_FUS_IDR	3	AAVS1 (HASTER+/+)	HNF1B-FUS-IDR	46.331	44.292	134.279
dg13_HNF1B_WT	3	AAVS1 (HASTER+/+)	HNF1B	44.477	44.621	86.244
dg45_GFP_WT	3	HASTER#1 (HASTER∆P/∆P#1)	GFP	54.426	88.285	0.053
dg45_GFP_FUS_IDR	3	HASTER#1 (HASTER∆P/∆P#1)	GFP-FUS-IDR	55.268	87.479	0.099
dg45_HNF1A_DIDR2	3	HASTER#1 (HASTER∆P/∆P#1)	HNF1A-dIDR2	62.903	70.188	0.108
dg45_HNF1A_WT	3	HASTER#1 (HASTER∆P/∆P#1)	HNF1A	46.595	63.107	0.088
dg45_HNF1B_FUS_IDR	3	HASTER#1 (HASTER∆P/∆P#1)	HNF1B-FUS-IDR	57.216	57.137	0.077
dg45_HNF1B_WT	3	HASTER#1 (HASTER∆P/∆P#1)	HNF1B	40.702	63.262	0.124
dg13_GFP_WT	4	AAVS1 (HASTER+/+)	GFP	67.462	66.954	56.46
dg13_GFP_FUS_IDR	4	AAVS1 (HASTER+/+)	GFP-FUS-IDR	58.152	81.337	49.577
dg13_HNF1A_DIDR2	4	AAVS1 (HASTER+/+)	HNF1A-dIDR2	60.745	26.435	46.951
dg13_HNF1A_WT	4	AAVS1 (HASTER+/+)	HNF1A	52.584	28.164	101.763
dg13_HNF1B_FUS_IDR	4	AAVS1 (HASTER+/+)	HNF1B-FUS-IDR	51.817	42.391	116.023
dg13_HNF1B_WT	4	AAVS1 (HASTER+/+)	HNF1B	40.873	32.053	57.849
dg45_GFP_WT	4	HASTER#1 (HASTER∆P/∆P#1)	GFP	58.426	91.262	0.156
dg45_GFP_FUS_IDR	4	HASTER#1 (HASTER∆P/∆P#1)	GFP-FUS-IDR	56.224	90.078	0.098
dg45_HNF1A_DIDR2	4	HASTER#1 (HASTER∆P/∆P#1)	HNF1A-dIDR2	63.422	75.122	0.123
dg45_HNF1A_WT	4	HASTER#1 (HASTER∆P/∆P#1)	HNF1A	54.286	73.969	0.173
dg45_HNF1B_FUS_IDR	4	HASTER#1 (HASTER∆P/∆P#1)	HNF1B-FUS-IDR	56.361	65.617	0.06
dg45_HNF1B_WT	4	HASTER#1 (HASTER∆P/∆P#1)	HNF1B	48.974	71.526	0.058
