# Supplementary material for: The HASTER lncRNA promoter is a cis-acting transcriptional stabilizer of HNF1A
Source: Nat Cell Biol. 2022 Oct 6;24(10):1528–40. doi: 10.1038/s41556-022-00996-8 (PMC9586874; doi:10.1038/s41556-022-00996-8)
Supplement: Source Data Fig. 7 — Statistical source data. [file 41556_2022_996_MOESM10_ESM.xlsx]

## Sheet: Figure 7c
Figure 7c
mouse #	genotype	Regulatory element	Normalized read count (RPGC)
55	Ctrl	RE1	11.9466
68	Ctrl	RE1	12.4862
76	Ctrl	RE1	17.2912
52	LKO	RE1	22.0374
56	LKO	RE1	24.0372
77	LKO	RE1	22.5835
55	Ctrl	RE2 (CTCF)	11.0149
68	Ctrl	RE2 (CTCF)	9.94625
76	Ctrl	RE2 (CTCF)	11.588
52	LKO	RE2 (CTCF)	15.0653
56	LKO	RE2 (CTCF)	21.5969
77	LKO	RE2 (CTCF)	18.8034

## Sheet: Figure 7e
Figure 7e
experiment	deletion	dox	TBP	HNF1A endogenous
1	AAVS1 (HASTER+/+)	Control	47.125	50.555
2	AAVS1 (HASTER+/+)	Control	93.06	64.646
3	AAVS1 (HASTER+/+)	Control	76.797	55.855
4	AAVS1 (HASTER+/+)	Control	68.006	57.962
1	AAVS1 (HASTER+/+)	Dox	41.017	10.841
2	AAVS1 (HASTER+/+)	Dox	61.844	12.454
3	AAVS1 (HASTER+/+)	Dox	48.478	7.737
4	AAVS1 (HASTER+/+)	Dox	72.658	15.508
1	HASTER_2 (HASTER∆P1/∆P1 #2)	Control	59.768	75.162
2	HASTER_2 (HASTER∆P1/∆P1 #2)	Control	49.546	73.447
3	HASTER_2 (HASTER∆P1/∆P1 #2)	Control	45.99	69.827
4	HASTER_2 (HASTER∆P1/∆P1 #2)	Control	62.828	77.166
1	HASTER_2 (HASTER∆P1/∆P1 #2)	Dox	58.568	55.318
2	HASTER_2 (HASTER∆P1/∆P1 #2)	Dox	46.348	59.523
3	HASTER_2 (HASTER∆P1/∆P1 #2)	Dox	42.387	44.425
4	HASTER_2 (HASTER∆P1/∆P1 #2)	Dox	52.605	57.249

## Sheet: Figure 7g
Figure 7g
deletion	sgRNAs	replicate	Gene	Fold E deletion vs WT
AAVS1 (HASTER+/+)	∆E	exp1_1	HNF1A	-0.011834
AAVS1 (HASTER+/+)	∆E	exp1_2	HNF1A	0.0484216
AAVS1 (HASTER+/+)	∆E	exp1_3	HNF1A	-0.0991245
AAVS1 (HASTER+/+)	WT	exp1_1	HNF1A	0.0516746
AAVS1 (HASTER+/+)	WT	exp1_2	HNF1A	0.0202552
AAVS1 (HASTER+/+)	WT	exp1_3	HNF1A	-0.0719299
HASTER_2 (HASTER∆P1/∆P1 #2)	∆E	exp1_1	HNF1A	-0.161786
HASTER_2 (HASTER∆P1/∆P1 #2)	∆E	exp1_2	HNF1A	-0.122402
HASTER_2 (HASTER∆P1/∆P1 #2)	∆E	exp1_3	HNF1A	-0.165567
HASTER_2 (HASTER∆P1/∆P1 #2)	WT	exp1_1	HNF1A	0.0193726
HASTER_2 (HASTER∆P1/∆P1 #2)	WT	exp1_2	HNF1A	-0.0724394
HASTER_2 (HASTER∆P1/∆P1 #2)	WT	exp1_3	HNF1A	0.0530669
AAVS1 (HASTER+/+)	∆E	exp2_1	HNF1A	0.0269333
AAVS1 (HASTER+/+)	∆E	exp2_2	HNF1A	-0.0662154
AAVS1 (HASTER+/+)	∆E	exp2_3	HNF1A	-0.101976
AAVS1 (HASTER+/+)	WT	exp2_1	HNF1A	0.0333034
AAVS1 (HASTER+/+)	WT	exp2_2	HNF1A	-0.0732941
AAVS1 (HASTER+/+)	WT	exp2_3	HNF1A	0.0399907
HASTER_2 (HASTER∆P1/∆P1 #2)	∆E	exp2_1	HNF1A	-0.237283
HASTER_2 (HASTER∆P1/∆P1 #2)	∆E	exp2_2	HNF1A	-0.134932
HASTER_2 (HASTER∆P1/∆P1 #2)	∆E	exp2_3	HNF1A	-0.238311
HASTER_2 (HASTER∆P1/∆P1 #2)	WT	exp2_1	HNF1A	0.0522989
HASTER_2 (HASTER∆P1/∆P1 #2)	WT	exp2_2	HNF1A	-0.0120327
HASTER_2 (HASTER∆P1/∆P1 #2)	WT	exp2_3	HNF1A	-0.0402663
AAVS1 (HASTER+/+)	∆E	exp3_1	HNF1A	-0.07685
AAVS1 (HASTER+/+)	∆E	exp3_2	HNF1A	-0.116558
AAVS1 (HASTER+/+)	∆E	exp3_3	HNF1A	-0.0835825
AAVS1 (HASTER+/+)	WT	exp3_1	HNF1A	-0.0141557
AAVS1 (HASTER+/+)	WT	exp3_2	HNF1A	0.0561639
AAVS1 (HASTER+/+)	WT	exp3_3	HNF1A	-0.0420081
HASTER_2 (HASTER∆P1/∆P1 #2)	∆E	exp3_1	HNF1A	-0.213125
HASTER_2 (HASTER∆P1/∆P1 #2)	∆E	exp3_2	HNF1A	-0.144218
HASTER_2 (HASTER∆P1/∆P1 #2)	∆E	exp3_3	HNF1A	-0.0820345
HASTER_2 (HASTER∆P1/∆P1 #2)	WT	exp3_1	HNF1A	-0.0671476
HASTER_2 (HASTER∆P1/∆P1 #2)	WT	exp3_2	HNF1A	0.0168742
HASTER_2 (HASTER∆P1/∆P1 #2)	WT	exp3_3	HNF1A	0.0502734
AAVS1 (HASTER+/+)	∆E	exp1_1	HASTER	-0.121054
AAVS1 (HASTER+/+)	∆E	exp1_2	HASTER	-0.421831
AAVS1 (HASTER+/+)	∆E	exp1_3	HASTER	-0.131743
AAVS1 (HASTER+/+)	WT	exp1_1	HASTER	-0.151
AAVS1 (HASTER+/+)	WT	exp1_2	HASTER	-0.134788
AAVS1 (HASTER+/+)	WT	exp1_3	HASTER	0.285787
HASTER_2 (HASTER∆P1/∆P1 #2)	∆E	exp1_1	HASTER	-0.427388
HASTER_2 (HASTER∆P1/∆P1 #2)	∆E	exp1_2	HASTER	-0.537119
HASTER_2 (HASTER∆P1/∆P1 #2)	∆E	exp1_3	HASTER	-0.172961
HASTER_2 (HASTER∆P1/∆P1 #2)	WT	exp1_1	HASTER	-0.0638146
HASTER_2 (HASTER∆P1/∆P1 #2)	WT	exp1_2	HASTER	0.0562378
HASTER_2 (HASTER∆P1/∆P1 #2)	WT	exp1_3	HASTER	0.00757684
AAVS1 (HASTER+/+)	∆E	exp2_1	HASTER	-0.213665
AAVS1 (HASTER+/+)	∆E	exp2_2	HASTER	-0.16472
AAVS1 (HASTER+/+)	∆E	exp2_3	HASTER	-0.416411
AAVS1 (HASTER+/+)	WT	exp2_1	HASTER	0.103826
AAVS1 (HASTER+/+)	WT	exp2_2	HASTER	-0.0597157
AAVS1 (HASTER+/+)	WT	exp2_3	HASTER	-0.0441107
HASTER_2 (HASTER∆P1/∆P1 #2)	∆E	exp2_1	HASTER	-0.145448
HASTER_2 (HASTER∆P1/∆P1 #2)	∆E	exp2_2	HASTER	-0.179934
HASTER_2 (HASTER∆P1/∆P1 #2)	∆E	exp2_3	HASTER	-0.211762
HASTER_2 (HASTER∆P1/∆P1 #2)	WT	exp2_1	HASTER	-0.0362666
HASTER_2 (HASTER∆P1/∆P1 #2)	WT	exp2_2	HASTER	-0.130392
HASTER_2 (HASTER∆P1/∆P1 #2)	WT	exp2_3	HASTER	0.166658
AAVS1 (HASTER+/+)	∆E	exp3_1	HASTER	-0.394013
AAVS1 (HASTER+/+)	∆E	exp3_2	HASTER	-0.194893
AAVS1 (HASTER+/+)	∆E	exp3_3	HASTER	-0.0217932
AAVS1 (HASTER+/+)	WT	exp3_1	HASTER	0.0512661
AAVS1 (HASTER+/+)	WT	exp3_2	HASTER	0.0228259
AAVS1 (HASTER+/+)	WT	exp3_3	HASTER	-0.074092
HASTER_2 (HASTER∆P1/∆P1 #2)	∆E	exp3_1	HASTER	-0.541151
HASTER_2 (HASTER∆P1/∆P1 #2)	∆E	exp3_2	HASTER	-0.460237
HASTER_2 (HASTER∆P1/∆P1 #2)	∆E	exp3_3	HASTER	-0.231627
HASTER_2 (HASTER∆P1/∆P1 #2)	WT	exp3_1	HASTER	0.0666917
HASTER_2 (HASTER∆P1/∆P1 #2)	WT	exp3_2	HASTER	-0.0295265
HASTER_2 (HASTER∆P1/∆P1 #2)	WT	exp3_3	HASTER	-0.0371652
