# Supplementary material for: The HASTER lncRNA promoter is a cis-acting transcriptional stabilizer of HNF1A
Source: Nat Cell Biol. 2022 Oct 6;24(10):1528–40. doi: 10.1038/s41556-022-00996-8 (PMC9586874; doi:10.1038/s41556-022-00996-8)
Supplement: Source Data Extended Data Fig. 1 — Statistical source data. [file 41556_2022_996_MOESM11_ESM.xlsx]

## Sheet: Suppl. Fig. 1c
Supplementary figure 1c
tissue	HNF1A	HASTER
Adipose - Subcutaneous	0.2044	0
Adipose - Visceral (Omentum)	0.2176	0
Adrenal Gland	0.22125	0
Artery - Aorta	0.281	0
Artery - Coronary	0.2842	0
Artery - Tibial	0.2822	0
Bladder	0.5449	0
Brain - Amygdala	0.44715	0
Brain - Anterior cingulate cortex (BA24)	0.8386	0
Brain - Caudate (basal ganglia)	0.404	0
Brain - Cerebellar Hemisphere	0.85975	0
Brain - Cerebellum	0.8726	0
Brain - Cortex	1.245	0
Brain - Frontal Cortex (BA9)	1.226	0
Brain - Hippocampus	0.4653	0
Brain - Hypothalamus	0.5491	0
Brain - Nucleus accumbens (basal ganglia)	0.5622	0
Brain - Putamen (basal ganglia)	0.3448	0
Brain - Spinal cord (cervical c-1)	0.2871	0
Brain - Substantia nigra	0.3303	0
Breast - Mammary Tissue	0.23305	0
Cells - EBV-transformed lymphocytes	0.38305	0
Cells - Transformed fibroblasts	0.3275	0
Cervix - Ectocervix	0.23555	0
Cervix - Endocervix	0.5112	0
Colon - Sigmoid	0.7405	0
Colon - Transverse	6.3385	5.6605
Esophagus - Gastroesophageal Junction	0.4556	0
Esophagus - Mucosa	0.2475	0
Esophagus - Muscularis	0.3976	0
Fallopian Tube	0.378	0
Heart - Atrial Appendage	0.09461	0
Heart - Left Ventricle	0.09241	0
Kidney - Cortex	8.983	4.515
Liver	15.06	4.44
Lung	0.2628	0.0361
Minor Salivary Gland	0.1895	0
Muscle - Skeletal	0.10345	0
Nerve - Tibial	0.2895	0
Ovary	0.3781	0
Pancreas	4.805	3.277
Pituitary	0.3313	0
Prostate	0.44145	0
Skin - Not Sun Exposed (Suprapubic)	0.1886	0
Skin - Sun Exposed (Lower leg)	0.2239	0
Small Intestine - Terminal Ileum	10.99	3.808
Spleen	0.31735	0
Stomach	5.435	11.59
Testis	0.773	0.04492
Thyroid	0.26255	0
Uterus	0.422	0
Vagina	0.2307	0
Whole Blood	0.1105	0
Islets	7.62953	9.01833
