# Supplementary material for: The HASTER lncRNA promoter is a cis-acting transcriptional stabilizer of HNF1A
Source: Nat Cell Biol. 2022 Oct 6;24(10):1528–40. doi: 10.1038/s41556-022-00996-8 (PMC9586874; doi:10.1038/s41556-022-00996-8)
Supplement: Source Data Extended Data Fig. 2 — Statistical source data. [file 41556_2022_996_MOESM12_ESM.xlsx]

## Sheet: Suppl. Fig 2a
Supplementary figure 2a
replicates	fraction	TBP	HNF1A	HASTER	MALAT1
1	Cytoplasmic	39.095	81.106	37.953	13.01
2	Cytoplasmic	39.623	102.644	43.62	13.44
3	Cytoplasmic	43.311	85.662	44.044	12.034
1	Nucleoplasm	23.742	116.918	162.784	120.039
2	Nucleoplasm	43.317	163.723	285.336	171.874
3	Nucleoplasm	44.15	166.791	278.272	189.53
1	Chromatin	0	0.388	281.316	1.602
2	Chromatin	0	0.697	343.751	1.485
3	Chromatin	0.076	0.739	364.18	1.518
