# Supplementary material for: The HASTER lncRNA promoter is a cis-acting transcriptional stabilizer of HNF1A
Source: Nat Cell Biol. 2022 Oct 6;24(10):1528–40. doi: 10.1038/s41556-022-00996-8 (PMC9586874; doi:10.1038/s41556-022-00996-8)
Supplement: Source Data Extended Data Fig. 3 — Statistical source data. [file 41556_2022_996_MOESM13_ESM.xlsx]

## Sheet: Suppl. Fig 3c,d
Supplementary figure 3c,d
mouse #	Genotype	Weight (g)	Basal	15min	30 min	60 min	120 min
163	Haster_+/+;TgAlb1-cre	27	87	455	477	374	192
164	Haster_+/+;TgAlb1-cre	25	100	425	426	356	163
165	Haster_+/+;TgAlb1-cre	24	97	432	486	367	193
177	Haster_+/+;TgAlb1-cre	25	89	417	455	384	199
226	Haster_+/+;TgAlb1-cre	28	75	355	378	279	134
230	Haster_+/+;TgAlb1-cre	26	78	382	455	416	207
158	Haster_loxp/loxp	25	93	329	366	257	140
171	Haster_loxp/loxp	28	105	442	473	429	232
172	Haster_loxp/loxp	26	99	428	355	255	150
203	Haster_loxp/loxp	25	93	426	414	252	140
204	Haster_loxp/loxp	23	89	442	380	329	159
220	Haster_loxp/loxp	28	78	391	490	370	132
238	Haster_loxp/loxp	27	99	405	366	325	170
114	Haster_loxp/loxp;TgAlb1-cre	25	95	408	407	363	160
120	Haster_loxp/loxp;TgAlb1-cre	20	110	430	370	216	105
121	Haster_loxp/loxp;TgAlb1-cre	24	120	434	408	260	127
138	Haster_loxp/loxp;TgAlb1-cre	24	99	391	414	340	145
143	Haster_loxp/loxp;TgAlb1-cre	24	120	354	309	242	129
199	Haster_loxp/loxp;TgAlb1-cre	25	105	423	441	415	209
200	Haster_loxp/loxp;TgAlb1-cre	24	76	476	444	361	130
236	Haster_loxp/loxp;TgAlb1-cre	27	96	414	399	311	182
237	Haster_loxp/loxp;TgAlb1-cre	26	108	301	400	389	204
