# Supplementary material for: The HASTER lncRNA promoter is a cis-acting transcriptional stabilizer of HNF1A
Source: Nat Cell Biol. 2022 Oct 6;24(10):1528–40. doi: 10.1038/s41556-022-00996-8 (PMC9586874; doi:10.1038/s41556-022-00996-8)
Supplement: Source Data Extended Data Fig. 4 — Statistical source data. [file 41556_2022_996_MOESM14_ESM.xlsx]

## Sheet: Suppl. Fig 4a
Supplementary figure 4a
Gapmer	replicates	TBP	HASTER	HNF1A	HNF4A
Control	1	191.624	314.135	268.533	165.336
Control	2	193.725	356.475	321.538	169.851
Control	3	208.866	343.883	311.367	170.037
Control	4	178.636	338.566	294.264	170.065
HNF1A#1	1	175.031	34.539	104.784	124.973
HNF1A#1	2	161.852	35.298	95.421	113.035
HNF1A#1	3	174.852	33.244	91.193	114.009
HNF1A#1	4	170.283	39.03	106.846	122.512
HNF1A#2	1	196.117	47.836	179.499	159.025
HNF1A#2	2	182.517	53.014	169.602	151.848
HNF1A#2	3	112.092	36.32	136.42	99.086
HNF1A#2	4	163.92	49.116	148.693	104.378

## Sheet: Suppl. Fig 4b
Supplementary figure 4b
sgRNA	replicates	Tbp	Haster	Hnf1a	Rplp0
Control#1	1	147.985	145.132	158.991	146.089
Control#1	2	369.046	196.489	188.293	175.921
Control#1	3	171.957	129.443	163.289	149.853
Control#2	1	156.843	167.178	160.477	137.465
Control#2	2	178.874	197.363	184.054	180.996
Control#2	3	157.545	171.475	144.295	139.203
Hnf1a-os#1	1	156.698	749.954	158.984	161.797
Hnf1a-os#1	2	148.644	634.817	156.487	166.146
Hnf1a-os#1	3	136.333	1045.89	182.78	190.427
Hnf1a-os#2	1	178.102	571.94	161.988	160.799
Hnf1a-os#2	2	167.992	528.467	166.384	157.611
Hnf1a-os#2	3	175.28	401.451	153.374	153.85
Hnf1a#1	1	168.661	343.178	248.181	171.713
Hnf1a#1	2	161.536	266.24	257.316	175.491
Hnf1a#1	3	157.563	227.711	248.392	169.556
Hnf1a#2	1	145.089	260.012	199.23	157.17
Hnf1a#2	2	147.753	260.681	184.421	146.601
Hnf1a#2	3	161.178	287.54	205.239	162.768
