# Supplementary material for: The HASTER lncRNA promoter is a cis-acting transcriptional stabilizer of HNF1A
Source: Nat Cell Biol. 2022 Oct 6;24(10):1528–40. doi: 10.1038/s41556-022-00996-8 (PMC9586874; doi:10.1038/s41556-022-00996-8)
Supplement: Source Data Extended Data Fig. 5 — Statistical source data. [file 41556_2022_996_MOESM15_ESM.xlsx]

## Sheet: Extended Data Fig 5a
Gene stable ID	differential expression	Tissue	z-score
ENSMUSG00000024769	Up-regulated (FC<2)	liver	-1.34834
ENSMUSG00000040434	Up-regulated (FC<2)	liver	-1.33573
ENSMUSG00000037907	Up-regulated (FC<2)	liver	-1.32396
ENSMUSG00000037600	Up-regulated (FC<2)	liver	-1.28911
ENSMUSG00000079511	Up-regulated (FC<2)	liver	-1.26183
ENSMUSG00000052031	Up-regulated (FC<2)	liver	-1.22291
ENSMUSG00000025500	Up-regulated (FC<2)	liver	-1.19911
ENSMUSG00000040616	Up-regulated (FC<2)	liver	-1.16204
ENSMUSG00000001054	Up-regulated (FC<2)	liver	-1.06928
ENSMUSG00000020941	Up-regulated (FC<2)	liver	-1.0576
ENSMUSG00000052566	Up-regulated (FC<2)	liver	-1.03332
ENSMUSG00000042331	Up-regulated (FC<2)	liver	-1.01236
ENSMUSG00000031827	Up-regulated (FC<2)	liver	-1.01041
ENSMUSG00000022159	Up-regulated (FC<2)	liver	-0.98866
ENSMUSG00000019998	Up-regulated (FC<2)	liver	-0.988512
ENSMUSG00000025351	Up-regulated (FC<2)	liver	-0.942133
ENSMUSG00000027327	Up-regulated (FC<2)	liver	-0.938754
ENSMUSG00000024170	Up-regulated (FC<2)	liver	-0.921366
ENSMUSG00000021696	Up-regulated (FC<2)	liver	-0.904534
ENSMUSG00000025856	Up-regulated (FC<2)	liver	-0.889067
ENSMUSG00000005774	Up-regulated (FC<2)	liver	-0.883637
ENSMUSG00000044349	Up-regulated (FC<2)	liver	-0.864194
ENSMUSG00000006273	Up-regulated (FC<2)	liver	-0.856599
ENSMUSG00000074227	Up-regulated (FC<2)	liver	-0.825347
ENSMUSG00000052102	Up-regulated (FC<2)	liver	-0.816861
ENSMUSG00000033389	Up-regulated (FC<2)	liver	-0.815061
ENSMUSG00000028555	Up-regulated (FC<2)	liver	-0.800753
ENSMUSG00000030774	Up-regulated (FC<2)	liver	-0.794932
ENSMUSG00000014075	Up-regulated (FC<2)	liver	-0.77089
ENSMUSG00000044279	Up-regulated (FC<2)	liver	-0.762105
ENSMUSG00000034573	Up-regulated (FC<2)	liver	-0.76086
ENSMUSG00000050471	Up-regulated (FC<2)	liver	-0.750234
ENSMUSG00000046727	Up-regulated (FC<2)	liver	-0.745789
ENSMUSG00000019558	Up-regulated (FC<2)	liver	-0.740448
ENSMUSG00000036687	Up-regulated (FC<2)	liver	-0.731159
ENSMUSG00000096956	Up-regulated (FC<2)	liver	-0.720282
ENSMUSG00000026037	Up-regulated (FC<2)	liver	-0.719899
ENSMUSG00000003161	Up-regulated (FC<2)	liver	-0.713447
ENSMUSG00000024772	Up-regulated (FC<2)	liver	-0.70751
ENSMUSG00000038042	Up-regulated (FC<2)	liver	-0.698581
ENSMUSG00000063704	Up-regulated (FC<2)	liver	-0.691224
ENSMUSG00000054428	Up-regulated (FC<2)	liver	-0.669518
ENSMUSG00000029149	Up-regulated (FC<2)	liver	-0.66894
ENSMUSG00000004626	Up-regulated (FC<2)	liver	-0.665847
ENSMUSG00000027901	Up-regulated (FC<2)	liver	-0.65766
ENSMUSG00000021458	Up-regulated (FC<2)	liver	-0.654319
ENSMUSG00000071497	Up-regulated (FC<2)	liver	-0.642618
ENSMUSG00000028461	Up-regulated (FC<2)	liver	-0.633842
ENSMUSG00000095463	Up-regulated (FC<2)	liver	-0.631585
ENSMUSG00000018143	Up-regulated (FC<2)	liver	-0.623336
ENSMUSG00000064181	Up-regulated (FC<2)	liver	-0.615865
ENSMUSG00000038807	Up-regulated (FC<2)	liver	-0.609903
ENSMUSG00000024313	Up-regulated (FC<2)	liver	-0.596204
ENSMUSG00000021260	Up-regulated (FC<2)	liver	-0.589666
ENSMUSG00000021556	Up-regulated (FC<2)	liver	-0.577713
ENSMUSG00000044748	Up-regulated (FC<2)	liver	-0.576381
ENSMUSG00000006538	Up-regulated (FC<2)	liver	-0.573536
ENSMUSG00000036411	Up-regulated (FC<2)	liver	-0.572602
ENSMUSG00000053253	Up-regulated (FC<2)	liver	-0.57118
ENSMUSG00000015085	Up-regulated (FC<2)	liver	-0.542687
ENSMUSG00000023232	Up-regulated (FC<2)	liver	-0.539074
ENSMUSG00000015653	Up-regulated (FC<2)	liver	-0.535733
ENSMUSG00000060181	Up-regulated (FC<2)	liver	-0.535398
ENSMUSG00000027864	Up-regulated (FC<2)	liver	-0.532856
ENSMUSG00000052798	Up-regulated (FC<2)	liver	-0.526465
ENSMUSG00000023122	Up-regulated (FC<2)	liver	-0.523579
ENSMUSG00000038072	Up-regulated (FC<2)	liver	-0.511256
ENSMUSG00000023031	Up-regulated (FC<2)	liver	-0.507773
ENSMUSG00000023259	Up-regulated (FC<2)	liver	-0.507473
ENSMUSG00000020432	Up-regulated (FC<2)	liver	-0.505446
ENSMUSG00000029322	Up-regulated (FC<2)	liver	-0.494322
ENSMUSG00000075602	Up-regulated (FC<2)	liver	-0.468968
ENSMUSG00000032959	Up-regulated (FC<2)	liver	-0.467694
ENSMUSG00000030590	Up-regulated (FC<2)	liver	-0.467026
ENSMUSG00000021118	Up-regulated (FC<2)	liver	-0.459868
ENSMUSG00000007038	Up-regulated (FC<2)	liver	-0.457109
ENSMUSG00000050912	Up-regulated (FC<2)	liver	-0.441751
ENSMUSG00000030725	Up-regulated (FC<2)	liver	-0.438817
ENSMUSG00000034412	Up-regulated (FC<2)	liver	-0.4351
ENSMUSG00000042510	Up-regulated (FC<2)	liver	-0.414323
ENSMUSG00000031504	Up-regulated (FC<2)	liver	-0.402987
ENSMUSG00000030587	Up-regulated (FC<2)	liver	-0.399443
ENSMUSG00000022178	Up-regulated (FC<2)	liver	-0.397177
ENSMUSG00000022679	Up-regulated (FC<2)	liver	-0.385906
ENSMUSG00000038618	Up-regulated (FC<2)	liver	-0.375761
ENSMUSG00000061474	Up-regulated (FC<2)	liver	-0.369897
ENSMUSG00000004768	Up-regulated (FC<2)	liver	-0.368224
ENSMUSG00000071662	Up-regulated (FC<2)	liver	-0.362568
ENSMUSG00000028167	Up-regulated (FC<2)	liver	-0.34762
ENSMUSG00000035910	Up-regulated (FC<2)	liver	-0.346248
ENSMUSG00000043760	Up-regulated (FC<2)	liver	-0.346078
ENSMUSG00000020669	Up-regulated (FC<2)	liver	-0.346023
ENSMUSG00000050628	Up-regulated (FC<2)	liver	-0.342519
ENSMUSG00000032062	Up-regulated (FC<2)	liver	-0.327808
ENSMUSG00000031897	Up-regulated (FC<2)	liver	-0.327282
ENSMUSG00000027189	Up-regulated (FC<2)	liver	-0.321956
ENSMUSG00000028536	Up-regulated (FC<2)	liver	-0.316964
ENSMUSG00000041268	Up-regulated (FC<2)	liver	-0.301291
ENSMUSG00000042229	Up-regulated (FC<2)	liver	-0.296316
ENSMUSG00000027803	Up-regulated (FC<2)	liver	-0.295231
ENSMUSG00000000088	Up-regulated (FC<2)	liver	-0.287481
ENSMUSG00000031274	Up-regulated (FC<2)	liver	-0.286682
ENSMUSG00000039865	Up-regulated (FC<2)	liver	-0.253946
ENSMUSG00000063171	Up-regulated (FC<2)	liver	-0.25207
ENSMUSG00000040350	Up-regulated (FC<2)	liver	-0.243942
ENSMUSG00000026417	Up-regulated (FC<2)	liver	-0.239019
ENSMUSG00000037325	Up-regulated (FC<2)	liver	-0.222448
ENSMUSG00000004285	Up-regulated (FC<2)	liver	-0.217929
ENSMUSG00000076432	Up-regulated (FC<2)	liver	-0.188712
ENSMUSG00000096727	Up-regulated (FC<2)	liver	-0.185735
ENSMUSG00000059475	Up-regulated (FC<2)	liver	-0.178866
ENSMUSG00000032469	Up-regulated (FC<2)	liver	-0.177971
ENSMUSG00000010122	Up-regulated (FC<2)	liver	-0.173326
ENSMUSG00000025437	Up-regulated (FC<2)	liver	-0.171756
ENSMUSG00000002804	Up-regulated (FC<2)	liver	-0.168839
ENSMUSG00000029556	Up-regulated (FC<2)	liver	-0.163794
ENSMUSG00000031432	Up-regulated (FC<2)	liver	-0.142687
ENSMUSG00000108207	Up-regulated (FC<2)	liver	-0.140575
ENSMUSG00000031453	Up-regulated (FC<2)	liver	-0.139976
ENSMUSG00000019851	Up-regulated (FC<2)	liver	-0.135988
ENSMUSG00000029103	Up-regulated (FC<2)	liver	-0.116281
ENSMUSG00000038298	Up-regulated (FC<2)	liver	-0.112977
ENSMUSG00000026315	Up-regulated (FC<2)	liver	-0.109783
ENSMUSG00000106734	Up-regulated (FC<2)	liver	-0.0840709
ENSMUSG00000045886	Up-regulated (FC<2)	liver	-0.0802664
ENSMUSG00000060579	Up-regulated (FC<2)	liver	-0.076594
ENSMUSG00000072844	Up-regulated (FC<2)	liver	-0.0697901
ENSMUSG00000030869	Up-regulated (FC<2)	liver	-0.057491
ENSMUSG00000043091	Up-regulated (FC<2)	liver	-0.0510398
ENSMUSG00000068011	Up-regulated (FC<2)	liver	-0.0347464
ENSMUSG00000024644	Up-regulated (FC<2)	liver	-0.012346
ENSMUSG00000025494	Up-regulated (FC<2)	liver	-0.000727293
ENSMUSG00000040525	Up-regulated (FC<2)	liver	0.022072
ENSMUSG00000030595	Up-regulated (FC<2)	liver	0.0253948
ENSMUSG00000029993	Up-regulated (FC<2)	liver	0.0266979
ENSMUSG00000031231	Up-regulated (FC<2)	liver	0.0657989
ENSMUSG00000037997	Up-regulated (FC<2)	liver	0.0906631
ENSMUSG00000057666	Up-regulated (FC<2)	liver	0.131511
ENSMUSG00000028164	Up-regulated (FC<2)	liver	0.140298
ENSMUSG00000081485	Up-regulated (FC<2)	liver	0.142855
ENSMUSG00000054091	Up-regulated (FC<2)	liver	0.150468
ENSMUSG00000024354	Up-regulated (FC<2)	liver	0.162923
ENSMUSG00000040612	Up-regulated (FC<2)	liver	0.175472
ENSMUSG00000024338	Up-regulated (FC<2)	liver	0.195511
ENSMUSG00000022400	Up-regulated (FC<2)	liver	0.199778
ENSMUSG00000027775	Up-regulated (FC<2)	liver	0.206713
ENSMUSG00000021636	Up-regulated (FC<2)	liver	0.20884
ENSMUSG00000040093	Up-regulated (FC<2)	liver	0.226564
ENSMUSG00000026295	Up-regulated (FC<2)	liver	0.23553
ENSMUSG00000054474	Up-regulated (FC<2)	liver	0.251842
ENSMUSG00000040471	Up-regulated (FC<2)	liver	0.258798
ENSMUSG00000038274	Up-regulated (FC<2)	liver	0.271782
ENSMUSG00000020376	Up-regulated (FC<2)	liver	0.278707
ENSMUSG00000052406	Up-regulated (FC<2)	liver	0.294263
ENSMUSG00000027514	Up-regulated (FC<2)	liver	0.295622
ENSMUSG00000103625	Up-regulated (FC<2)	liver	0.306693
ENSMUSG00000031360	Up-regulated (FC<2)	liver	0.318666
ENSMUSG00000045160	Up-regulated (FC<2)	liver	0.325146
ENSMUSG00000026021	Up-regulated (FC<2)	liver	0.350368
ENSMUSG00000014313	Up-regulated (FC<2)	liver	0.376025
ENSMUSG00000036083	Up-regulated (FC<2)	liver	0.383274
ENSMUSG00000040472	Up-regulated (FC<2)	liver	0.3915
ENSMUSG00000049152	Up-regulated (FC<2)	liver	0.393546
ENSMUSG00000020022	Up-regulated (FC<2)	liver	0.423594
ENSMUSG00000062797	Up-regulated (FC<2)	liver	0.426166
ENSMUSG00000029802	Up-regulated (FC<2)	liver	0.437914
ENSMUSG00000051671	Up-regulated (FC<2)	liver	0.439352
ENSMUSG00000024248	Up-regulated (FC<2)	liver	0.443545
ENSMUSG00000027342	Up-regulated (FC<2)	liver	0.458227
ENSMUSG00000046573	Up-regulated (FC<2)	liver	0.468735
ENSMUSG00000027012	Up-regulated (FC<2)	liver	0.470136
ENSMUSG00000038522	Up-regulated (FC<2)	liver	0.471327
ENSMUSG00000027099	Up-regulated (FC<2)	liver	0.471352
ENSMUSG00000091721	Up-regulated (FC<2)	liver	0.47238
ENSMUSG00000032038	Up-regulated (FC<2)	liver	0.490911
ENSMUSG00000029221	Up-regulated (FC<2)	liver	0.505833
ENSMUSG00000001313	Up-regulated (FC<2)	liver	0.527767
ENSMUSG00000029038	Up-regulated (FC<2)	liver	0.558807
ENSMUSG00000030291	Up-regulated (FC<2)	liver	0.566503
ENSMUSG00000090841	Up-regulated (FC<2)	liver	0.580669
ENSMUSG00000009863	Up-regulated (FC<2)	liver	0.584007
ENSMUSG00000027133	Up-regulated (FC<2)	liver	0.589996
ENSMUSG00000027428	Up-regulated (FC<2)	liver	0.596398
ENSMUSG00000025059	Up-regulated (FC<2)	liver	0.609355
ENSMUSG00000001783	Up-regulated (FC<2)	liver	0.618255
ENSMUSG00000026730	Up-regulated (FC<2)	liver	0.630868
ENSMUSG00000051579	Up-regulated (FC<2)	liver	0.648059
ENSMUSG00000035674	Up-regulated (FC<2)	liver	0.671609
ENSMUSG00000042670	Up-regulated (FC<2)	liver	0.678455
ENSMUSG00000030327	Up-regulated (FC<2)	liver	0.685353
ENSMUSG00000097503	Up-regulated (FC<2)	liver	0.712825
ENSMUSG00000094724	Up-regulated (FC<2)	liver	0.732756
ENSMUSG00000019718	Up-regulated (FC<2)	liver	0.741752
ENSMUSG00000054733	Up-regulated (FC<2)	liver	0.763726
ENSMUSG00000022235	Up-regulated (FC<2)	liver	0.768612
ENSMUSG00000032330	Up-regulated (FC<2)	liver	0.782036
ENSMUSG00000028573	Up-regulated (FC<2)	liver	0.783259
ENSMUSG00000024292	Up-regulated (FC<2)	liver	0.790247
ENSMUSG00000028470	Up-regulated (FC<2)	liver	0.796616
ENSMUSG00000074884	Up-regulated (FC<2)	liver	0.796832
ENSMUSG00000028445	Up-regulated (FC<2)	liver	0.813354
ENSMUSG00000063800	Up-regulated (FC<2)	liver	0.831152
ENSMUSG00000026032	Up-regulated (FC<2)	liver	0.83727
ENSMUSG00000073435	Up-regulated (FC<2)	liver	0.840384
ENSMUSG00000068874	Up-regulated (FC<2)	liver	0.85675
ENSMUSG00000029632	Up-regulated (FC<2)	liver	0.86102
ENSMUSG00000059325	Up-regulated (FC<2)	liver	0.862479
ENSMUSG00000035642	Up-regulated (FC<2)	liver	0.867444
ENSMUSG00000069456	Up-regulated (FC<2)	liver	0.869536
ENSMUSG00000030966	Up-regulated (FC<2)	liver	0.871486
ENSMUSG00000020696	Up-regulated (FC<2)	liver	0.877533
ENSMUSG00000010358	Up-regulated (FC<2)	liver	0.88042
ENSMUSG00000070368	Up-regulated (FC<2)	liver	0.886615
ENSMUSG00000027835	Up-regulated (FC<2)	liver	0.887219
ENSMUSG00000026117	Up-regulated (FC<2)	liver	0.889648
ENSMUSG00000057236	Up-regulated (FC<2)	liver	0.926171
ENSMUSG00000099032	Up-regulated (FC<2)	liver	0.936341
ENSMUSG00000053886	Up-regulated (FC<2)	liver	0.940195
ENSMUSG00000007777	Up-regulated (FC<2)	liver	0.95362
ENSMUSG00000021917	Up-regulated (FC<2)	liver	0.955423
ENSMUSG00000027865	Up-regulated (FC<2)	liver	0.960242
ENSMUSG00000057103	Up-regulated (FC<2)	liver	0.983363
ENSMUSG00000021102	Up-regulated (FC<2)	liver	0.987305
ENSMUSG00000001999	Up-regulated (FC<2)	liver	0.988376
ENSMUSG00000055652	Up-regulated (FC<2)	liver	1.00588
ENSMUSG00000016940	Up-regulated (FC<2)	liver	1.01067
ENSMUSG00000020321	Up-regulated (FC<2)	liver	1.02029
ENSMUSG00000034211	Up-regulated (FC<2)	liver	1.02114
ENSMUSG00000040147	Up-regulated (FC<2)	liver	1.02276
ENSMUSG00000029859	Up-regulated (FC<2)	liver	1.02648
ENSMUSG00000074639	Up-regulated (FC<2)	liver	1.03369
ENSMUSG00000033739	Up-regulated (FC<2)	liver	1.03982
ENSMUSG00000027900	Up-regulated (FC<2)	liver	1.04324
ENSMUSG00000064215	Up-regulated (FC<2)	liver	1.05256
ENSMUSG00000073702	Up-regulated (FC<2)	liver	1.06925
ENSMUSG00000020672	Up-regulated (FC<2)	liver	1.08133
ENSMUSG00000020903	Up-regulated (FC<2)	liver	1.08592
ENSMUSG00000015337	Up-regulated (FC<2)	liver	1.09066
ENSMUSG00000035000	Up-regulated (FC<2)	liver	1.09971
ENSMUSG00000054312	Up-regulated (FC<2)	liver	1.10817
ENSMUSG00000027131	Up-regulated (FC<2)	liver	1.1136
ENSMUSG00000021124	Up-regulated (FC<2)	liver	1.11505
ENSMUSG00000044813	Up-regulated (FC<2)	liver	1.11859
ENSMUSG00000021236	Up-regulated (FC<2)	liver	1.1302
ENSMUSG00000105388	Up-regulated (FC<2)	liver	1.13252
ENSMUSG00000050323	Up-regulated (FC<2)	liver	1.13428
ENSMUSG00000002731	Up-regulated (FC<2)	liver	1.13787
ENSMUSG00000029162	Up-regulated (FC<2)	liver	1.13928
ENSMUSG00000026377	Up-regulated (FC<2)	liver	1.14025
ENSMUSG00000079658	Up-regulated (FC<2)	liver	1.15084
ENSMUSG00000003809	Up-regulated (FC<2)	liver	1.15383
ENSMUSG00000006782	Up-regulated (FC<2)	liver	1.1643
ENSMUSG00000036398	Up-regulated (FC<2)	liver	1.1646
ENSMUSG00000039660	Up-regulated (FC<2)	liver	1.16639
ENSMUSG00000015289	Up-regulated (FC<2)	liver	1.17538
ENSMUSG00000020460	Up-regulated (FC<2)	liver	1.18
ENSMUSG00000050732	Up-regulated (FC<2)	liver	1.18058
ENSMUSG00000022450	Up-regulated (FC<2)	liver	1.18462
ENSMUSG00000028443	Up-regulated (FC<2)	liver	1.18731
ENSMUSG00000054226	Up-regulated (FC<2)	liver	1.1918
ENSMUSG00000079641	Up-regulated (FC<2)	liver	1.19369
ENSMUSG00000042043	Up-regulated (FC<2)	liver	1.1939
ENSMUSG00000026511	Up-regulated (FC<2)	liver	1.1969
ENSMUSG00000001056	Up-regulated (FC<2)	liver	1.21256
ENSMUSG00000028821	Up-regulated (FC<2)	liver	1.2159
ENSMUSG00000030611	Up-regulated (FC<2)	liver	1.2209
ENSMUSG00000073481	Up-regulated (FC<2)	liver	1.22289
ENSMUSG00000020514	Up-regulated (FC<2)	liver	1.22603
ENSMUSG00000020541	Up-regulated (FC<2)	liver	1.24621
ENSMUSG00000027710	Up-regulated (FC<2)	liver	1.2484
ENSMUSG00000006412	Up-regulated (FC<2)	liver	1.25809
ENSMUSG00000016256	Up-regulated (FC<2)	liver	1.25813
ENSMUSG00000027752	Up-regulated (FC<2)	liver	1.26157
ENSMUSG00000071528	Up-regulated (FC<2)	liver	1.26176
ENSMUSG00000036299	Up-regulated (FC<2)	liver	1.26497
ENSMUSG00000025283	Up-regulated (FC<2)	liver	1.26718
ENSMUSG00000024099	Up-regulated (FC<2)	liver	1.27105
ENSMUSG00000026154	Up-regulated (FC<2)	liver	1.27957
ENSMUSG00000028367	Up-regulated (FC<2)	liver	1.28188
ENSMUSG00000078970	Up-regulated (FC<2)	liver	1.28582
ENSMUSG00000079557	Up-regulated (FC<2)	liver	1.28821
ENSMUSG00000031201	Up-regulated (FC<2)	liver	1.29146
ENSMUSG00000038722	Up-regulated (FC<2)	liver	1.29799
ENSMUSG00000037531	Up-regulated (FC<2)	liver	1.30159
ENSMUSG00000053453	Up-regulated (FC<2)	liver	1.30421
ENSMUSG00000021606	Up-regulated (FC<2)	liver	1.30643
ENSMUSG00000007656	Up-regulated (FC<2)	liver	1.30681
ENSMUSG00000074797	Up-regulated (FC<2)	liver	1.31128
ENSMUSG00000034245	Up-regulated (FC<2)	liver	1.31834
ENSMUSG00000016833	Up-regulated (FC<2)	liver	1.32073
ENSMUSG00000067212	Up-regulated (FC<2)	liver	1.32307
ENSMUSG00000033429	Up-regulated (FC<2)	liver	1.32418
ENSMUSG00000107176	Up-regulated (FC<2)	liver	1.32538
ENSMUSG00000022323	Up-regulated (FC<2)	liver	1.33392
ENSMUSG00000020621	Up-regulated (FC<2)	liver	1.3412
ENSMUSG00000030612	Up-regulated (FC<2)	liver	1.34623
ENSMUSG00000004455	Up-regulated (FC<2)	liver	1.35116
ENSMUSG00000030972	Up-regulated (FC<2)	liver	1.35939
ENSMUSG00000026670	Up-regulated (FC<2)	liver	1.36127
ENSMUSG00000034190	Up-regulated (FC<2)	liver	1.36562
ENSMUSG00000032369	Up-regulated (FC<2)	liver	1.37203
ENSMUSG00000022193	Up-regulated (FC<2)	liver	1.37264
ENSMUSG00000032051	Up-regulated (FC<2)	liver	1.37309
ENSMUSG00000029465	Up-regulated (FC<2)	liver	1.37818
ENSMUSG00000022587	Up-regulated (FC<2)	liver	1.38246
ENSMUSG00000036309	Up-regulated (FC<2)	liver	1.38331
ENSMUSG00000015672	Up-regulated (FC<2)	liver	1.38353
ENSMUSG00000063683	Up-regulated (FC<2)	liver	1.38592
ENSMUSG00000022338	Up-regulated (FC<2)	liver	1.38851
ENSMUSG00000024414	Up-regulated (FC<2)	liver	1.38859
ENSMUSG00000039745	Up-regulated (FC<2)	liver	1.38896
ENSMUSG00000069733	Up-regulated (FC<2)	liver	1.38992
ENSMUSG00000026189	Up-regulated (FC<2)	liver	1.3906
ENSMUSG00000000581	Up-regulated (FC<2)	liver	1.39154
ENSMUSG00000021996	Up-regulated (FC<2)	liver	1.39187
ENSMUSG00000038690	Up-regulated (FC<2)	liver	1.3963
ENSMUSG00000022821	Up-regulated (FC<2)	liver	1.39692
ENSMUSG00000029404	Up-regulated (FC<2)	liver	1.40189
ENSMUSG00000028229	Up-regulated (FC<2)	liver	1.40347
ENSMUSG00000006395	Up-regulated (FC<2)	liver	1.40635
ENSMUSG00000026281	Up-regulated (FC<2)	liver	1.40855
ENSMUSG00000022765	Up-regulated (FC<2)	liver	1.41094
ENSMUSG00000029247	Up-regulated (FC<2)	liver	1.41351
ENSMUSG00000026270	Up-regulated (FC<2)	liver	1.41523
ENSMUSG00000022370	Up-regulated (FC<2)	liver	1.41588
ENSMUSG00000002797	Up-regulated (FC<2)	liver	1.4169
ENSMUSG00000087687	Up-regulated (FC<2)	liver	1.41859
ENSMUSG00000025917	Up-regulated (FC<2)	liver	1.42931
ENSMUSG00000075010	Up-regulated (FC<2)	liver	1.42966
ENSMUSG00000032047	Up-regulated (FC<2)	liver	1.43005
ENSMUSG00000036992	Up-regulated (FC<2)	liver	1.43038
ENSMUSG00000033533	Up-regulated (FC<2)	liver	1.43284
ENSMUSG00000032239	Up-regulated (FC<2)	liver	1.43497
ENSMUSG00000091228	Up-regulated (FC<2)	liver	1.4353
ENSMUSG00000036513	Up-regulated (FC<2)	liver	1.43608
ENSMUSG00000022663	Up-regulated (FC<2)	liver	1.44023
ENSMUSG00000054855	Up-regulated (FC<2)	liver	1.44488
ENSMUSG00000030225	Up-regulated (FC<2)	liver	1.44583
ENSMUSG00000025289	Up-regulated (FC<2)	liver	1.44899
ENSMUSG00000031627	Up-regulated (FC<2)	liver	1.44955
ENSMUSG00000021290	Up-regulated (FC<2)	liver	1.44975
ENSMUSG00000061559	Up-regulated (FC<2)	liver	1.45443
ENSMUSG00000047728	Up-regulated (FC<2)	liver	1.45468
ENSMUSG00000026750	Up-regulated (FC<2)	liver	1.45509
ENSMUSG00000058927	Up-regulated (FC<2)	liver	1.45666
ENSMUSG00000066442	Up-regulated (FC<2)	liver	1.45901
ENSMUSG00000054612	Up-regulated (FC<2)	liver	1.45912
ENSMUSG00000024646	Up-regulated (FC<2)	liver	1.46352
ENSMUSG00000015092	Up-regulated (FC<2)	liver	1.46641
ENSMUSG00000047638	Up-regulated (FC<2)	liver	1.46643
ENSMUSG00000041203	Up-regulated (FC<2)	liver	1.46661
ENSMUSG00000000563	Up-regulated (FC<2)	liver	1.46704
ENSMUSG00000028247	Up-regulated (FC<2)	liver	1.46752
ENSMUSG00000032301	Up-regulated (FC<2)	liver	1.46767
ENSMUSG00000098747	Up-regulated (FC<2)	liver	1.47031
ENSMUSG00000046718	Up-regulated (FC<2)	liver	1.47294
ENSMUSG00000038412	Up-regulated (FC<2)	liver	1.47462
ENSMUSG00000032081	Up-regulated (FC<2)	liver	1.48058
ENSMUSG00000056116	Up-regulated (FC<2)	liver	1.48075
ENSMUSG00000031753	Up-regulated (FC<2)	liver	1.48165
ENSMUSG00000015671	Up-regulated (FC<2)	liver	1.48258
ENSMUSG00000022751	Up-regulated (FC<2)	liver	1.4832
ENSMUSG00000026368	Up-regulated (FC<2)	liver	1.48388
ENSMUSG00000028145	Up-regulated (FC<2)	liver	1.48517
ENSMUSG00000044986	Up-regulated (FC<2)	liver	1.48683
ENSMUSG00000020936	Up-regulated (FC<2)	liver	1.48684
ENSMUSG00000036639	Up-regulated (FC<2)	liver	1.48818
ENSMUSG00000071866	Up-regulated (FC<2)	liver	1.48976
ENSMUSG00000022013	Up-regulated (FC<2)	liver	1.49072
ENSMUSG00000024391	Up-regulated (FC<2)	liver	1.49098
ENSMUSG00000021595	Up-regulated (FC<2)	liver	1.49215
ENSMUSG00000029254	Up-regulated (FC<2)	liver	1.49341
ENSMUSG00000027890	Up-regulated (FC<2)	liver	1.49384
ENSMUSG00000016194	Up-regulated (FC<2)	liver	1.49398
ENSMUSG00000028691	Up-regulated (FC<2)	liver	1.49402
ENSMUSG00000025197	Up-regulated (FC<2)	liver	1.49523
ENSMUSG00000101517	Up-regulated (FC<2)	liver	1.49539
ENSMUSG00000046034	Up-regulated (FC<2)	liver	1.49719
ENSMUSG00000107198	Up-regulated (FC<2)	liver	1.49731
ENSMUSG00000025317	Up-regulated (FC<2)	liver	1.49858
ENSMUSG00000001891	Up-regulated (FC<2)	liver	1.49873
ENSMUSG00000031844	Up-regulated (FC<2)	liver	1.49887
ENSMUSG00000021928	Up-regulated (FC<2)	liver	1.49892
ENSMUSG00000030762	Up-regulated (FC<2)	liver	1.499
ENSMUSG00000057068	Up-regulated (FC<2)	liver	1.49974
ENSMUSG00000019232	Up-regulated (FC<2)	liver	1.49984
ENSMUSG00000054757	Up-regulated (FC<2)	liver	1.49995
ENSMUSG00000099146	Up-regulated (FC<2)	liver	1.5
ENSMUSG00000059434	Up-regulated (FC<2)	liver	1.5
ENSMUSG00000037942	Up-regulated (FC<2)	liver	1.5
ENSMUSG00000040564	Up-regulated (FC<2)	liver	1.5
ENSMUSG00000078964	Up-regulated (FC<2)	liver	1.5
ENSMUSG00000060407	Up-regulated (FC<2)	liver	1.5
ENSMUSG00000021539	Up-regulated (FC<2)	liver	1.5
ENSMUSG00000021135	Up-regulated (FC<2)	liver	1.5
ENSMUSG00000021210	Up-regulated (FC<2)	liver	1.5
ENSMUSG00000042215	Up-regulated (FC>2)	liver	-1.45817
ENSMUSG00000029032	Up-regulated (FC>2)	liver	-1.2694
ENSMUSG00000029228	Up-regulated (FC>2)	liver	-1.24198
ENSMUSG00000072568	Up-regulated (FC>2)	liver	-1.23083
ENSMUSG00000060716	Up-regulated (FC>2)	liver	-1.1007
ENSMUSG00000047040	Up-regulated (FC>2)	liver	-1.08402
ENSMUSG00000029074	Up-regulated (FC>2)	liver	-1.0708
ENSMUSG00000001672	Up-regulated (FC>2)	liver	-1.06425
ENSMUSG00000096215	Up-regulated (FC>2)	liver	-1.05993
ENSMUSG00000024924	Up-regulated (FC>2)	liver	-1.00389
ENSMUSG00000021678	Up-regulated (FC>2)	liver	-0.964821
ENSMUSG00000049721	Up-regulated (FC>2)	liver	-0.901611
ENSMUSG00000028427	Up-regulated (FC>2)	liver	-0.900723
ENSMUSG00000021983	Up-regulated (FC>2)	liver	-0.898095
ENSMUSG00000028544	Up-regulated (FC>2)	liver	-0.874799
ENSMUSG00000021565	Up-regulated (FC>2)	liver	-0.874163
ENSMUSG00000085355	Up-regulated (FC>2)	liver	-0.871174
ENSMUSG00000006345	Up-regulated (FC>2)	liver	-0.868097
ENSMUSG00000028357	Up-regulated (FC>2)	liver	-0.867124
ENSMUSG00000039131	Up-regulated (FC>2)	liver	-0.861596
ENSMUSG00000030769	Up-regulated (FC>2)	liver	-0.858754
ENSMUSG00000041782	Up-regulated (FC>2)	liver	-0.833341
ENSMUSG00000020057	Up-regulated (FC>2)	liver	-0.832894
ENSMUSG00000007034	Up-regulated (FC>2)	liver	-0.80233
ENSMUSG00000038496	Up-regulated (FC>2)	liver	-0.798884
ENSMUSG00000036466	Up-regulated (FC>2)	liver	-0.783951
ENSMUSG00000045934	Up-regulated (FC>2)	liver	-0.781431
ENSMUSG00000027646	Up-regulated (FC>2)	liver	-0.763457
ENSMUSG00000086549	Up-regulated (FC>2)	liver	-0.761235
ENSMUSG00000030004	Up-regulated (FC>2)	liver	-0.747324
ENSMUSG00000039878	Up-regulated (FC>2)	liver	-0.744868
ENSMUSG00000104860	Up-regulated (FC>2)	liver	-0.710091
ENSMUSG00000049493	Up-regulated (FC>2)	liver	-0.704581
ENSMUSG00000045031	Up-regulated (FC>2)	liver	-0.696594
ENSMUSG00000062157	Up-regulated (FC>2)	liver	-0.6742
ENSMUSG00000037953	Up-regulated (FC>2)	liver	-0.674051
ENSMUSG00000064202	Up-regulated (FC>2)	liver	-0.669793
ENSMUSG00000091705	Up-regulated (FC>2)	liver	-0.667135
ENSMUSG00000026175	Up-regulated (FC>2)	liver	-0.666908
ENSMUSG00000032091	Up-regulated (FC>2)	liver	-0.665939
ENSMUSG00000054065	Up-regulated (FC>2)	liver	-0.632541
ENSMUSG00000028943	Up-regulated (FC>2)	liver	-0.631416
ENSMUSG00000023984	Up-regulated (FC>2)	liver	-0.623466
ENSMUSG00000035863	Up-regulated (FC>2)	liver	-0.619896
ENSMUSG00000024503	Up-regulated (FC>2)	liver	-0.614373
ENSMUSG00000091898	Up-regulated (FC>2)	liver	-0.59939
ENSMUSG00000042638	Up-regulated (FC>2)	liver	-0.575201
ENSMUSG00000017723	Up-regulated (FC>2)	liver	-0.573317
ENSMUSG00000050248	Up-regulated (FC>2)	liver	-0.568027
ENSMUSG00000051262	Up-regulated (FC>2)	liver	-0.561175
ENSMUSG00000032098	Up-regulated (FC>2)	liver	-0.561059
ENSMUSG00000035852	Up-regulated (FC>2)	liver	-0.557234
ENSMUSG00000047844	Up-regulated (FC>2)	liver	-0.552618
ENSMUSG00000032357	Up-regulated (FC>2)	liver	-0.529404
ENSMUSG00000050071	Up-regulated (FC>2)	liver	-0.527155
ENSMUSG00000046532	Up-regulated (FC>2)	liver	-0.524767
ENSMUSG00000011034	Up-regulated (FC>2)	liver	-0.523864
ENSMUSG00000079495	Up-regulated (FC>2)	liver	-0.517528
ENSMUSG00000022132	Up-regulated (FC>2)	liver	-0.516178
ENSMUSG00000048503	Up-regulated (FC>2)	liver	-0.51597
ENSMUSG00000029122	Up-regulated (FC>2)	liver	-0.511544
ENSMUSG00000023886	Up-regulated (FC>2)	liver	-0.506952
ENSMUSG00000010044	Up-regulated (FC>2)	liver	-0.505381
ENSMUSG00000075025	Up-regulated (FC>2)	liver	-0.499689
ENSMUSG00000095143	Up-regulated (FC>2)	liver	-0.498103
ENSMUSG00000024485	Up-regulated (FC>2)	liver	-0.496182
ENSMUSG00000030945	Up-regulated (FC>2)	liver	-0.493988
ENSMUSG00000090165	Up-regulated (FC>2)	liver	-0.479237
ENSMUSG00000027831	Up-regulated (FC>2)	liver	-0.468537
ENSMUSG00000038305	Up-regulated (FC>2)	liver	-0.466209
ENSMUSG00000051076	Up-regulated (FC>2)	liver	-0.462441
ENSMUSG00000041078	Up-regulated (FC>2)	liver	-0.454346
ENSMUSG00000096852	Up-regulated (FC>2)	liver	-0.416143
ENSMUSG00000089694	Up-regulated (FC>2)	liver	-0.381083
ENSMUSG00000024131	Up-regulated (FC>2)	liver	-0.359212
ENSMUSG00000027246	Up-regulated (FC>2)	liver	-0.318106
ENSMUSG00000021214	Up-regulated (FC>2)	liver	-0.293559
ENSMUSG00000024697	Up-regulated (FC>2)	liver	-0.286943
ENSMUSG00000042498	Up-regulated (FC>2)	liver	-0.279346
ENSMUSG00000032372	Up-regulated (FC>2)	liver	-0.27305
ENSMUSG00000037263	Up-regulated (FC>2)	liver	-0.272861
ENSMUSG00000032080	Up-regulated (FC>2)	liver	-0.195309
ENSMUSG00000032561	Up-regulated (FC>2)	liver	-0.156136
ENSMUSG00000097911	Up-regulated (FC>2)	liver	-0.0258943
ENSMUSG00000022218	Up-regulated (FC>2)	liver	-0.00804988
ENSMUSG00000060317	Up-regulated (FC>2)	liver	0.15615
ENSMUSG00000072664	Up-regulated (FC>2)	liver	0.220007
ENSMUSG00000044522	Up-regulated (FC>2)	liver	0.24529
ENSMUSG00000022129	Up-regulated (FC>2)	liver	0.399671
ENSMUSG00000103711	Up-regulated (FC>2)	liver	0.42324
ENSMUSG00000022762	Up-regulated (FC>2)	liver	0.458335
ENSMUSG00000058571	Up-regulated (FC>2)	liver	0.65291
ENSMUSG00000096960	Up-regulated (FC>2)	liver	0.940911
ENSMUSG00000099599	Up-regulated (FC>2)	liver	0.97356
ENSMUSG00000040938	Up-regulated (FC>2)	liver	1.00852
ENSMUSG00000068037	Up-regulated (FC>2)	liver	1.06693
ENSMUSG00000054034	Up-regulated (FC>2)	liver	1.14817
ENSMUSG00000106069	Up-regulated (FC>2)	liver	1.15181
ENSMUSG00000068101	Up-regulated (FC>2)	liver	1.30662
ENSMUSG00000110755	Up-regulated (FC>2)	liver	1.32341
ENSMUSG00000057110	Up-regulated (FC>2)	liver	1.38382
ENSMUSG00000024992	Up-regulated (FC>2)	liver	1.40535
ENSMUSG00000110494	Up-regulated (FC>2)	liver	1.41413
ENSMUSG00000019853	Up-regulated (FC>2)	liver	1.43574
ENSMUSG00000112762	Up-regulated (FC>2)	liver	1.49787
ENSMUSG00000075551	Up-regulated (FC>2)	liver	1.49999
ENSMUSG00000034774	Up-regulated (FC>2)	liver	1.5
ENSMUSG00000094156	Up-regulated (FC>2)	liver	1.5
ENSMUSG00000022545	Unchanged	liver	-1.49988
ENSMUSG00000047388	Unchanged	liver	-1.49921
ENSMUSG00000028807	Unchanged	liver	-1.49897
ENSMUSG00000045962	Unchanged	liver	-1.49873
ENSMUSG00000001034	Unchanged	liver	-1.4986
ENSMUSG00000019432	Unchanged	liver	-1.4982
ENSMUSG00000020921	Unchanged	liver	-1.49783
ENSMUSG00000039959	Unchanged	liver	-1.49779
ENSMUSG00000000826	Unchanged	liver	-1.49545
ENSMUSG00000056687	Unchanged	liver	-1.49528
ENSMUSG00000004994	Unchanged	liver	-1.49458
ENSMUSG00000020962	Unchanged	liver	-1.49409
ENSMUSG00000043015	Unchanged	liver	-1.49342
ENSMUSG00000026999	Unchanged	liver	-1.49202
ENSMUSG00000033526	Unchanged	liver	-1.49108
ENSMUSG00000021009	Unchanged	liver	-1.49077
ENSMUSG00000022440	Unchanged	liver	-1.49057
ENSMUSG00000033902	Unchanged	liver	-1.48991
ENSMUSG00000041594	Unchanged	liver	-1.48964
ENSMUSG00000028796	Unchanged	liver	-1.48928
ENSMUSG00000037373	Unchanged	liver	-1.4888
ENSMUSG00000028677	Unchanged	liver	-1.48783
ENSMUSG00000028676	Unchanged	liver	-1.48756
ENSMUSG00000027130	Unchanged	liver	-1.4873
ENSMUSG00000053080	Unchanged	liver	-1.48703
ENSMUSG00000056724	Unchanged	liver	-1.48668
ENSMUSG00000109336	Unchanged	liver	-1.4854
ENSMUSG00000004263	Unchanged	liver	-1.48534
ENSMUSG00000050910	Unchanged	liver	-1.48431
ENSMUSG00000026135	Unchanged	liver	-1.48374
ENSMUSG00000039741	Unchanged	liver	-1.48311
ENSMUSG00000007670	Unchanged	liver	-1.48197
ENSMUSG00000049643	Unchanged	liver	-1.48112
ENSMUSG00000003153	Unchanged	liver	-1.48067
ENSMUSG00000004891	Unchanged	liver	-1.48047
ENSMUSG00000046605	Unchanged	liver	-1.48011
ENSMUSG00000018398	Unchanged	liver	-1.47898
ENSMUSG00000021068	Unchanged	liver	-1.47842
ENSMUSG00000018412	Unchanged	liver	-1.47827
ENSMUSG00000031860	Unchanged	liver	-1.47825
ENSMUSG00000018474	Unchanged	liver	-1.47653
ENSMUSG00000042492	Unchanged	liver	-1.47585
ENSMUSG00000054514	Unchanged	liver	-1.47411
ENSMUSG00000027247	Unchanged	liver	-1.47386
ENSMUSG00000060671	Unchanged	liver	-1.47347
ENSMUSG00000034614	Unchanged	liver	-1.47251
ENSMUSG00000027663	Unchanged	liver	-1.47218
ENSMUSG00000059842	Unchanged	liver	-1.47181
ENSMUSG00000024393	Unchanged	liver	-1.47133
ENSMUSG00000071708	Unchanged	liver	-1.47083
ENSMUSG00000104737	Unchanged	liver	-1.47075
ENSMUSG00000038437	Unchanged	liver	-1.4706
ENSMUSG00000026600	Unchanged	liver	-1.47033
ENSMUSG00000021820	Unchanged	liver	-1.46975
ENSMUSG00000021754	Unchanged	liver	-1.46848
ENSMUSG00000021819	Unchanged	liver	-1.46812
ENSMUSG00000033373	Unchanged	liver	-1.46634
ENSMUSG00000034390	Unchanged	liver	-1.4663
ENSMUSG00000022983	Unchanged	liver	-1.46616
ENSMUSG00000040669	Unchanged	liver	-1.46567
ENSMUSG00000053192	Unchanged	liver	-1.46546
ENSMUSG00000022453	Unchanged	liver	-1.46545
ENSMUSG00000036617	Unchanged	liver	-1.46518
ENSMUSG00000027615	Unchanged	liver	-1.46494
ENSMUSG00000035529	Unchanged	liver	-1.46435
ENSMUSG00000038564	Unchanged	liver	-1.46432
ENSMUSG00000044864	Unchanged	liver	-1.46377
ENSMUSG00000028458	Unchanged	liver	-1.46357
ENSMUSG00000097093	Unchanged	liver	-1.46078
ENSMUSG00000025212	Unchanged	liver	-1.46025
ENSMUSG00000022801	Unchanged	liver	-1.45993
ENSMUSG00000046822	Unchanged	liver	-1.4599
ENSMUSG00000042535	Unchanged	liver	-1.45977
ENSMUSG00000010751	Unchanged	liver	-1.4592
ENSMUSG00000032657	Unchanged	liver	-1.45847
ENSMUSG00000068917	Unchanged	liver	-1.45836
ENSMUSG00000038605	Unchanged	liver	-1.45821
ENSMUSG00000001151	Unchanged	liver	-1.45752
ENSMUSG00000028128	Unchanged	liver	-1.45644
ENSMUSG00000039218	Unchanged	liver	-1.45621
ENSMUSG00000097536	Unchanged	liver	-1.45558
ENSMUSG00000060166	Unchanged	liver	-1.45445
ENSMUSG00000020230	Unchanged	liver	-1.45369
ENSMUSG00000039191	Unchanged	liver	-1.45273
ENSMUSG00000004394	Unchanged	liver	-1.45253
ENSMUSG00000002486	Unchanged	liver	-1.45245
ENSMUSG00000033697	Unchanged	liver	-1.45214
ENSMUSG00000027030	Unchanged	liver	-1.45184
ENSMUSG00000019817	Unchanged	liver	-1.44921
ENSMUSG00000110685	Unchanged	liver	-1.44853
ENSMUSG00000028944	Unchanged	liver	-1.447
ENSMUSG00000037395	Unchanged	liver	-1.44658
ENSMUSG00000055320	Unchanged	liver	-1.44592
ENSMUSG00000034282	Unchanged	liver	-1.44554
ENSMUSG00000035629	Unchanged	liver	-1.44497
ENSMUSG00000017764	Unchanged	liver	-1.44444
ENSMUSG00000042613	Unchanged	liver	-1.44439
ENSMUSG00000039686	Unchanged	liver	-1.44402
ENSMUSG00000028080	Unchanged	liver	-1.44381
ENSMUSG00000035342	Unchanged	liver	-1.44301
ENSMUSG00000006463	Unchanged	liver	-1.44282
ENSMUSG00000036564	Unchanged	liver	-1.44262
ENSMUSG00000034164	Unchanged	liver	-1.4424
ENSMUSG00000050428	Unchanged	liver	-1.44234
ENSMUSG00000042178	Unchanged	liver	-1.44117
ENSMUSG00000025203	Unchanged	liver	-1.44048
ENSMUSG00000036606	Unchanged	liver	-1.44004
ENSMUSG00000013787	Unchanged	liver	-1.43989
ENSMUSG00000021495	Unchanged	liver	-1.43984
ENSMUSG00000021038	Unchanged	liver	-1.4382
ENSMUSG00000073423	Unchanged	liver	-1.43803
ENSMUSG00000035790	Unchanged	liver	-1.43797
ENSMUSG00000028540	Unchanged	liver	-1.43792
ENSMUSG00000039481	Unchanged	liver	-1.43668
ENSMUSG00000020844	Unchanged	liver	-1.43606
ENSMUSG00000006411	Unchanged	liver	-1.43594
ENSMUSG00000004947	Unchanged	liver	-1.43516
ENSMUSG00000053398	Unchanged	liver	-1.43454
ENSMUSG00000030533	Unchanged	liver	-1.43434
ENSMUSG00000055013	Unchanged	liver	-1.43351
ENSMUSG00000103749	Unchanged	liver	-1.43348
ENSMUSG00000027411	Unchanged	liver	-1.43327
ENSMUSG00000006673	Unchanged	liver	-1.4332
ENSMUSG00000024970	Unchanged	liver	-1.43319
ENSMUSG00000038902	Unchanged	liver	-1.43243
ENSMUSG00000030699	Unchanged	liver	-1.4321
ENSMUSG00000040852	Unchanged	liver	-1.43198
ENSMUSG00000090115	Unchanged	liver	-1.4319
ENSMUSG00000003527	Unchanged	liver	-1.43128
ENSMUSG00000068263	Unchanged	liver	-1.43082
ENSMUSG00000057706	Unchanged	liver	-1.42959
ENSMUSG00000027459	Unchanged	liver	-1.42836
ENSMUSG00000054659	Unchanged	liver	-1.42802
ENSMUSG00000075254	Unchanged	liver	-1.42755
ENSMUSG00000029869	Unchanged	liver	-1.427
ENSMUSG00000022964	Unchanged	liver	-1.42677
ENSMUSG00000026816	Unchanged	liver	-1.42603
ENSMUSG00000064210	Unchanged	liver	-1.42441
ENSMUSG00000031398	Unchanged	liver	-1.42305
ENSMUSG00000061689	Unchanged	liver	-1.42271
ENSMUSG00000061859	Unchanged	liver	-1.42262
ENSMUSG00000030536	Unchanged	liver	-1.42142
ENSMUSG00000025139	Unchanged	liver	-1.42134
ENSMUSG00000006705	Unchanged	liver	-1.42047
ENSMUSG00000059810	Unchanged	liver	-1.42021
ENSMUSG00000032562	Unchanged	liver	-1.41998
ENSMUSG00000039199	Unchanged	liver	-1.41851
ENSMUSG00000046387	Unchanged	liver	-1.41788
ENSMUSG00000032290	Unchanged	liver	-1.41787
ENSMUSG00000049680	Unchanged	liver	-1.41739
ENSMUSG00000032294	Unchanged	liver	-1.4166
ENSMUSG00000007987	Unchanged	liver	-1.41548
ENSMUSG00000045078	Unchanged	liver	-1.41363
ENSMUSG00000009090	Unchanged	liver	-1.41306
ENSMUSG00000009073	Unchanged	liver	-1.41222
ENSMUSG00000071647	Unchanged	liver	-1.412
ENSMUSG00000028059	Unchanged	liver	-1.41151
ENSMUSG00000024319	Unchanged	liver	-1.4104
ENSMUSG00000030095	Unchanged	liver	-1.40919
ENSMUSG00000028833	Unchanged	liver	-1.40828
ENSMUSG00000022414	Unchanged	liver	-1.40766
ENSMUSG00000026470	Unchanged	liver	-1.40763
ENSMUSG00000041488	Unchanged	liver	-1.40762
ENSMUSG00000018501	Unchanged	liver	-1.40738
ENSMUSG00000034035	Unchanged	liver	-1.4062
ENSMUSG00000041040	Unchanged	liver	-1.40534
ENSMUSG00000038518	Unchanged	liver	-1.40507
ENSMUSG00000097287	Unchanged	liver	-1.40354
ENSMUSG00000036054	Unchanged	liver	-1.40222
ENSMUSG00000013076	Unchanged	liver	-1.40123
ENSMUSG00000029033	Unchanged	liver	-1.40077
ENSMUSG00000015488	Unchanged	liver	-1.39893
ENSMUSG00000000295	Unchanged	liver	-1.39886
ENSMUSG00000051007	Unchanged	liver	-1.39827
ENSMUSG00000042156	Unchanged	liver	-1.39812
ENSMUSG00000048240	Unchanged	liver	-1.39782
ENSMUSG00000101599	Unchanged	liver	-1.39746
ENSMUSG00000034675	Unchanged	liver	-1.3969
ENSMUSG00000040987	Unchanged	liver	-1.39681
ENSMUSG00000029060	Unchanged	liver	-1.39545
ENSMUSG00000020740	Unchanged	liver	-1.3952
ENSMUSG00000030881	Unchanged	liver	-1.39434
ENSMUSG00000028780	Unchanged	liver	-1.39149
ENSMUSG00000005873	Unchanged	liver	-1.39148
ENSMUSG00000097316	Unchanged	liver	-1.39145
ENSMUSG00000006307	Unchanged	liver	-1.39138
ENSMUSG00000040841	Unchanged	liver	-1.39137
ENSMUSG00000036634	Unchanged	liver	-1.39134
ENSMUSG00000051373	Unchanged	liver	-1.39016
ENSMUSG00000089736	Unchanged	liver	-1.39016
ENSMUSG00000020271	Unchanged	liver	-1.38964
ENSMUSG00000048832	Unchanged	liver	-1.38908
ENSMUSG00000017210	Unchanged	liver	-1.38908
ENSMUSG00000040865	Unchanged	liver	-1.38813
ENSMUSG00000020782	Unchanged	liver	-1.38813
ENSMUSG00000024163	Unchanged	liver	-1.38672
ENSMUSG00000021608	Unchanged	liver	-1.38634
ENSMUSG00000024240	Unchanged	liver	-1.38504
ENSMUSG00000057614	Unchanged	liver	-1.38473
ENSMUSG00000072825	Unchanged	liver	-1.38435
ENSMUSG00000028221	Unchanged	liver	-1.38433
ENSMUSG00000041530	Unchanged	liver	-1.38338
ENSMUSG00000024143	Unchanged	liver	-1.38331
ENSMUSG00000106617	Unchanged	liver	-1.38232
ENSMUSG00000052423	Unchanged	liver	-1.38146
ENSMUSG00000032280	Unchanged	liver	-1.38067
ENSMUSG00000025959	Unchanged	liver	-1.37994
ENSMUSG00000026213	Unchanged	liver	-1.3798
ENSMUSG00000064302	Unchanged	liver	-1.3797
ENSMUSG00000020823	Unchanged	liver	-1.3789
ENSMUSG00000043290	Unchanged	liver	-1.37875
ENSMUSG00000036686	Unchanged	liver	-1.3785
ENSMUSG00000022048	Unchanged	liver	-1.37765
ENSMUSG00000045251	Unchanged	liver	-1.37742
ENSMUSG00000034401	Unchanged	liver	-1.37729
ENSMUSG00000031791	Unchanged	liver	-1.37729
ENSMUSG00000003154	Unchanged	liver	-1.37715
ENSMUSG00000022515	Unchanged	liver	-1.37673
ENSMUSG00000027425	Unchanged	liver	-1.37623
ENSMUSG00000027624	Unchanged	liver	-1.37599
ENSMUSG00000039953	Unchanged	liver	-1.37573
ENSMUSG00000027652	Unchanged	liver	-1.37488
ENSMUSG00000028799	Unchanged	liver	-1.37439
ENSMUSG00000048701	Unchanged	liver	-1.37343
ENSMUSG00000031060	Unchanged	liver	-1.37308
ENSMUSG00000002343	Unchanged	liver	-1.37241
ENSMUSG00000040943	Unchanged	liver	-1.37158
ENSMUSG00000026547	Unchanged	liver	-1.37115
ENSMUSG00000029146	Unchanged	liver	-1.37039
ENSMUSG00000024483	Unchanged	liver	-1.36941
ENSMUSG00000038872	Unchanged	liver	-1.36919
ENSMUSG00000013155	Unchanged	liver	-1.36901
ENSMUSG00000027777	Unchanged	liver	-1.36893
ENSMUSG00000032998	Unchanged	liver	-1.36752
ENSMUSG00000031904	Unchanged	liver	-1.36709
ENSMUSG00000045757	Unchanged	liver	-1.36666
ENSMUSG00000024063	Unchanged	liver	-1.36661
ENSMUSG00000022324	Unchanged	liver	-1.36537
ENSMUSG00000000266	Unchanged	liver	-1.36335
ENSMUSG00000031400	Unchanged	liver	-1.36291
ENSMUSG00000031776	Unchanged	liver	-1.36283
ENSMUSG00000050212	Unchanged	liver	-1.3614
ENSMUSG00000053950	Unchanged	liver	-1.36077
ENSMUSG00000019927	Unchanged	liver	-1.36034
ENSMUSG00000013033	Unchanged	liver	-1.35961
ENSMUSG00000056602	Unchanged	liver	-1.35911
ENSMUSG00000019189	Unchanged	liver	-1.35866
ENSMUSG00000029189	Unchanged	liver	-1.35856
ENSMUSG00000034613	Unchanged	liver	-1.35823
ENSMUSG00000031865	Unchanged	liver	-1.35779
ENSMUSG00000041215	Unchanged	liver	-1.35729
ENSMUSG00000039501	Unchanged	liver	-1.35708
ENSMUSG00000041037	Unchanged	liver	-1.35702
ENSMUSG00000022750	Unchanged	liver	-1.35444
ENSMUSG00000000148	Unchanged	liver	-1.35333
ENSMUSG00000026743	Unchanged	liver	-1.35273
ENSMUSG00000064264	Unchanged	liver	-1.35223
ENSMUSG00000044471	Unchanged	liver	-1.35084
ENSMUSG00000037816	Unchanged	liver	-1.35082
ENSMUSG00000040102	Unchanged	liver	-1.3508
ENSMUSG00000018377	Unchanged	liver	-1.34891
ENSMUSG00000041354	Unchanged	liver	-1.34877
ENSMUSG00000024579	Unchanged	liver	-1.34836
ENSMUSG00000024940	Unchanged	liver	-1.34795
ENSMUSG00000004880	Unchanged	liver	-1.34779
ENSMUSG00000003882	Unchanged	liver	-1.34769
ENSMUSG00000103400	Unchanged	liver	-1.34662
ENSMUSG00000073627	Unchanged	liver	-1.34652
ENSMUSG00000032615	Unchanged	liver	-1.34643
ENSMUSG00000038593	Unchanged	liver	-1.34569
ENSMUSG00000034127	Unchanged	liver	-1.34563
ENSMUSG00000027634	Unchanged	liver	-1.34546
ENSMUSG00000044595	Unchanged	liver	-1.34517
ENSMUSG00000022285	Unchanged	liver	-1.34494
ENSMUSG00000001964	Unchanged	liver	-1.34388
ENSMUSG00000037509	Unchanged	liver	-1.34364
ENSMUSG00000022114	Unchanged	liver	-1.3433
ENSMUSG00000030527	Unchanged	liver	-1.34296
ENSMUSG00000022994	Unchanged	liver	-1.34292
ENSMUSG00000075702	Unchanged	liver	-1.34255
ENSMUSG00000040423	Unchanged	liver	-1.34168
ENSMUSG00000041147	Unchanged	liver	-1.34101
ENSMUSG00000035311	Unchanged	liver	-1.34042
ENSMUSG00000054715	Unchanged	liver	-1.34026
ENSMUSG00000038369	Unchanged	liver	-1.33979
ENSMUSG00000084998	Unchanged	liver	-1.33934
ENSMUSG00000022664	Unchanged	liver	-1.33921
ENSMUSG00000019261	Unchanged	liver	-1.33896
ENSMUSG00000036698	Unchanged	liver	-1.33868
ENSMUSG00000022544	Unchanged	liver	-1.33856
ENSMUSG00000020135	Unchanged	liver	-1.33851
ENSMUSG00000022822	Unchanged	liver	-1.3385
ENSMUSG00000002107	Unchanged	liver	-1.33809
ENSMUSG00000023764	Unchanged	liver	-1.33798
ENSMUSG00000020121	Unchanged	liver	-1.33762
ENSMUSG00000041351	Unchanged	liver	-1.33759
ENSMUSG00000040152	Unchanged	liver	-1.3374
ENSMUSG00000027932	Unchanged	liver	-1.33736
ENSMUSG00000005198	Unchanged	liver	-1.33695
ENSMUSG00000071477	Unchanged	liver	-1.3361
ENSMUSG00000033906	Unchanged	liver	-1.33586
ENSMUSG00000019370	Unchanged	liver	-1.33575
ENSMUSG00000041879	Unchanged	liver	-1.33565
ENSMUSG00000019984	Unchanged	liver	-1.33416
ENSMUSG00000025571	Unchanged	liver	-1.33407
ENSMUSG00000023066	Unchanged	liver	-1.33318
ENSMUSG00000024906	Unchanged	liver	-1.33269
ENSMUSG00000050530	Unchanged	liver	-1.33213
ENSMUSG00000040749	Unchanged	liver	-1.33199
ENSMUSG00000046541	Unchanged	liver	-1.33182
ENSMUSG00000028976	Unchanged	liver	-1.33146
ENSMUSG00000021065	Unchanged	liver	-1.32988
ENSMUSG00000070425	Unchanged	liver	-1.32853
ENSMUSG00000066892	Unchanged	liver	-1.32795
ENSMUSG00000026426	Unchanged	liver	-1.3278
ENSMUSG00000106928	Unchanged	liver	-1.32769
ENSMUSG00000011877	Unchanged	liver	-1.32706
ENSMUSG00000039239	Unchanged	liver	-1.32653
ENSMUSG00000026586	Unchanged	liver	-1.325
ENSMUSG00000024736	Unchanged	liver	-1.32488
ENSMUSG00000102918	Unchanged	liver	-1.32283
ENSMUSG00000041757	Unchanged	liver	-1.32248
ENSMUSG00000026566	Unchanged	liver	-1.32213
ENSMUSG00000039515	Unchanged	liver	-1.32206
ENSMUSG00000040433	Unchanged	liver	-1.3206
ENSMUSG00000047749	Unchanged	liver	-1.32039
ENSMUSG00000020882	Unchanged	liver	-1.31993
ENSMUSG00000106825	Unchanged	liver	-1.319
ENSMUSG00000044968	Unchanged	liver	-1.31804
ENSMUSG00000034902	Unchanged	liver	-1.31753
ENSMUSG00000057230	Unchanged	liver	-1.31751
ENSMUSG00000073415	Unchanged	liver	-1.31728
ENSMUSG00000020211	Unchanged	liver	-1.31686
ENSMUSG00000039086	Unchanged	liver	-1.3167
ENSMUSG00000074873	Unchanged	liver	-1.316
ENSMUSG00000027111	Unchanged	liver	-1.316
ENSMUSG00000066152	Unchanged	liver	-1.31531
ENSMUSG00000023018	Unchanged	liver	-1.31517
ENSMUSG00000028920	Unchanged	liver	-1.31459
ENSMUSG00000036864	Unchanged	liver	-1.31417
ENSMUSG00000004187	Unchanged	liver	-1.31381
ENSMUSG00000097308	Unchanged	liver	-1.3135
ENSMUSG00000073985	Unchanged	liver	-1.31343
ENSMUSG00000078716	Unchanged	liver	-1.31329
ENSMUSG00000035232	Unchanged	liver	-1.31306
ENSMUSG00000072235	Unchanged	liver	-1.31287
ENSMUSG00000029471	Unchanged	liver	-1.31274
ENSMUSG00000042377	Unchanged	liver	-1.31253
ENSMUSG00000042203	Unchanged	liver	-1.31214
ENSMUSG00000029234	Unchanged	liver	-1.31154
ENSMUSG00000022702	Unchanged	liver	-1.31121
ENSMUSG00000036057	Unchanged	liver	-1.31071
ENSMUSG00000020770	Unchanged	liver	-1.31031
ENSMUSG00000092981	Unchanged	liver	-1.30939
ENSMUSG00000034160	Unchanged	liver	-1.30932
ENSMUSG00000052533	Unchanged	liver	-1.3088
ENSMUSG00000019806	Unchanged	liver	-1.30842
ENSMUSG00000044043	Unchanged	liver	-1.30827
ENSMUSG00000002129	Unchanged	liver	-1.30778
ENSMUSG00000013419	Unchanged	liver	-1.3077
ENSMUSG00000041890	Unchanged	liver	-1.30641
ENSMUSG00000078247	Unchanged	liver	-1.30536
ENSMUSG00000030435	Unchanged	liver	-1.30431
ENSMUSG00000109829	Unchanged	liver	-1.30422
ENSMUSG00000001280	Unchanged	liver	-1.30339
ENSMUSG00000038034	Unchanged	liver	-1.30249
ENSMUSG00000078676	Unchanged	liver	-1.30113
ENSMUSG00000035007	Unchanged	liver	-1.30004
ENSMUSG00000023277	Unchanged	liver	-1.29973
ENSMUSG00000027751	Unchanged	liver	-1.29917
ENSMUSG00000022433	Unchanged	liver	-1.29824
ENSMUSG00000047921	Unchanged	liver	-1.2976
ENSMUSG00000006471	Unchanged	liver	-1.29727
ENSMUSG00000028687	Unchanged	liver	-1.29719
ENSMUSG00000098488	Unchanged	liver	-1.29705
ENSMUSG00000040473	Unchanged	liver	-1.29691
ENSMUSG00000106864	Unchanged	liver	-1.29655
ENSMUSG00000031065	Unchanged	liver	-1.29536
ENSMUSG00000039852	Unchanged	liver	-1.29493
ENSMUSG00000070003	Unchanged	liver	-1.29338
ENSMUSG00000032491	Unchanged	liver	-1.29314
ENSMUSG00000034748	Unchanged	liver	-1.29196
ENSMUSG00000029192	Unchanged	liver	-1.29189
ENSMUSG00000047434	Unchanged	liver	-1.29029
ENSMUSG00000061451	Unchanged	liver	-1.29004
ENSMUSG00000030232	Unchanged	liver	-1.28982
ENSMUSG00000072720	Unchanged	liver	-1.28972
ENSMUSG00000049225	Unchanged	liver	-1.28926
ENSMUSG00000074671	Unchanged	liver	-1.28896
ENSMUSG00000106391	Unchanged	liver	-1.28858
ENSMUSG00000032688	Unchanged	liver	-1.28853
ENSMUSG00000071648	Unchanged	liver	-1.28851
ENSMUSG00000025316	Unchanged	liver	-1.28822
ENSMUSG00000049265	Unchanged	liver	-1.28802
ENSMUSG00000024969	Unchanged	liver	-1.28789
ENSMUSG00000032308	Unchanged	liver	-1.28717
ENSMUSG00000034189	Unchanged	liver	-1.28618
ENSMUSG00000050954	Unchanged	liver	-1.28565
ENSMUSG00000030255	Unchanged	liver	-1.28481
ENSMUSG00000007817	Unchanged	liver	-1.28462
ENSMUSG00000025723	Unchanged	liver	-1.28297
ENSMUSG00000007603	Unchanged	liver	-1.28201
ENSMUSG00000045482	Unchanged	liver	-1.28169
ENSMUSG00000024909	Unchanged	liver	-1.28157
ENSMUSG00000020668	Unchanged	liver	-1.28132
ENSMUSG00000079481	Unchanged	liver	-1.281
ENSMUSG00000020659	Unchanged	liver	-1.28033
ENSMUSG00000030020	Unchanged	liver	-1.27978
ENSMUSG00000037185	Unchanged	liver	-1.27848
ENSMUSG00000029104	Unchanged	liver	-1.2784
ENSMUSG00000037570	Unchanged	liver	-1.27728
ENSMUSG00000043088	Unchanged	liver	-1.27655
ENSMUSG00000049676	Unchanged	liver	-1.27634
ENSMUSG00000013367	Unchanged	liver	-1.27626
ENSMUSG00000074580	Unchanged	liver	-1.27568
ENSMUSG00000075271	Unchanged	liver	-1.27498
ENSMUSG00000015377	Unchanged	liver	-1.2748
ENSMUSG00000023021	Unchanged	liver	-1.27462
ENSMUSG00000061410	Unchanged	liver	-1.27407
ENSMUSG00000019467	Unchanged	liver	-1.27288
ENSMUSG00000035107	Unchanged	liver	-1.27272
ENSMUSG00000033253	Unchanged	liver	-1.27108
ENSMUSG00000049288	Unchanged	liver	-1.27106
ENSMUSG00000072847	Unchanged	liver	-1.27003
ENSMUSG00000079003	Unchanged	liver	-1.26952
ENSMUSG00000022556	Unchanged	liver	-1.26859
ENSMUSG00000028541	Unchanged	liver	-1.268
ENSMUSG00000058318	Unchanged	liver	-1.26789
ENSMUSG00000025188	Unchanged	liver	-1.26765
ENSMUSG00000041695	Unchanged	liver	-1.26754
ENSMUSG00000052920	Unchanged	liver	-1.26747
ENSMUSG00000032185	Unchanged	liver	-1.26733
ENSMUSG00000102411	Unchanged	liver	-1.26714
ENSMUSG00000051853	Unchanged	liver	-1.26713
ENSMUSG00000066621	Unchanged	liver	-1.26696
ENSMUSG00000040875	Unchanged	liver	-1.26647
ENSMUSG00000033423	Unchanged	liver	-1.26641
ENSMUSG00000073060	Unchanged	liver	-1.26634
ENSMUSG00000054708	Unchanged	liver	-1.26618
ENSMUSG00000003868	Unchanged	liver	-1.2661
ENSMUSG00000105161	Unchanged	liver	-1.26589
ENSMUSG00000070738	Unchanged	liver	-1.26475
ENSMUSG00000020492	Unchanged	liver	-1.26463
ENSMUSG00000049866	Unchanged	liver	-1.26456
ENSMUSG00000021782	Unchanged	liver	-1.26401
ENSMUSG00000030616	Unchanged	liver	-1.26265
ENSMUSG00000026556	Unchanged	liver	-1.26148
ENSMUSG00000003352	Unchanged	liver	-1.26103
ENSMUSG00000101856	Unchanged	liver	-1.26097
ENSMUSG00000038570	Unchanged	liver	-1.2598
ENSMUSG00000074088	Unchanged	liver	-1.25961
ENSMUSG00000018736	Unchanged	liver	-1.25894
ENSMUSG00000041815	Unchanged	liver	-1.25829
ENSMUSG00000102302	Unchanged	liver	-1.25829
ENSMUSG00000030337	Unchanged	liver	-1.25796
ENSMUSG00000059326	Unchanged	liver	-1.25696
ENSMUSG00000002968	Unchanged	liver	-1.25651
ENSMUSG00000062098	Unchanged	liver	-1.2564
ENSMUSG00000024193	Unchanged	liver	-1.25636
ENSMUSG00000086859	Unchanged	liver	-1.25574
ENSMUSG00000034771	Unchanged	liver	-1.2557
ENSMUSG00000021614	Unchanged	liver	-1.2554
ENSMUSG00000028955	Unchanged	liver	-1.25525
ENSMUSG00000055633	Unchanged	liver	-1.25519
ENSMUSG00000024666	Unchanged	liver	-1.2546
ENSMUSG00000098557	Unchanged	liver	-1.25437
ENSMUSG00000033306	Unchanged	liver	-1.25431
ENSMUSG00000024219	Unchanged	liver	-1.25395
ENSMUSG00000039230	Unchanged	liver	-1.25372
ENSMUSG00000034205	Unchanged	liver	-1.25326
ENSMUSG00000055065	Unchanged	liver	-1.25238
ENSMUSG00000024232	Unchanged	liver	-1.25228
ENSMUSG00000007783	Unchanged	liver	-1.25223
ENSMUSG00000025134	Unchanged	liver	-1.25203
ENSMUSG00000021222	Unchanged	liver	-1.25155
ENSMUSG00000103585	Unchanged	liver	-1.25061
ENSMUSG00000018537	Unchanged	liver	-1.25014
ENSMUSG00000026792	Unchanged	liver	-1.24982
ENSMUSG00000030917	Unchanged	liver	-1.24975
ENSMUSG00000032480	Unchanged	liver	-1.24816
ENSMUSG00000035401	Unchanged	liver	-1.24808
ENSMUSG00000029797	Unchanged	liver	-1.24791
ENSMUSG00000030306	Unchanged	liver	-1.2478
ENSMUSG00000102018	Unchanged	liver	-1.24775
ENSMUSG00000062753	Unchanged	liver	-1.24755
ENSMUSG00000032295	Unchanged	liver	-1.24752
ENSMUSG00000046380	Unchanged	liver	-1.24662
ENSMUSG00000036882	Unchanged	liver	-1.24645
ENSMUSG00000042831	Unchanged	liver	-1.24631
ENSMUSG00000054074	Unchanged	liver	-1.24581
ENSMUSG00000066057	Unchanged	liver	-1.24549
ENSMUSG00000004099	Unchanged	liver	-1.24545
ENSMUSG00000066263	Unchanged	liver	-1.24482
ENSMUSG00000037572	Unchanged	liver	-1.24434
ENSMUSG00000029127	Unchanged	liver	-1.24404
ENSMUSG00000026479	Unchanged	liver	-1.24387
ENSMUSG00000029050	Unchanged	liver	-1.24264
ENSMUSG00000034187	Unchanged	liver	-1.24255
ENSMUSG00000081208	Unchanged	liver	-1.24204
ENSMUSG00000023328	Unchanged	liver	-1.24174
ENSMUSG00000024855	Unchanged	liver	-1.24142
ENSMUSG00000032744	Unchanged	liver	-1.24135
ENSMUSG00000092412	Unchanged	liver	-1.24077
ENSMUSG00000011158	Unchanged	liver	-1.24035
ENSMUSG00000093594	Unchanged	liver	-1.23994
ENSMUSG00000036840	Unchanged	liver	-1.23929
ENSMUSG00000003534	Unchanged	liver	-1.2391
ENSMUSG00000020451	Unchanged	liver	-1.23863
ENSMUSG00000032412	Unchanged	liver	-1.23816
ENSMUSG00000074649	Unchanged	liver	-1.23773
ENSMUSG00000034300	Unchanged	liver	-1.23754
ENSMUSG00000030970	Unchanged	liver	-1.2372
ENSMUSG00000086965	Unchanged	liver	-1.23696
ENSMUSG00000038685	Unchanged	liver	-1.23669
ENSMUSG00000033763	Unchanged	liver	-1.2365
ENSMUSG00000034342	Unchanged	liver	-1.23602
ENSMUSG00000039813	Unchanged	liver	-1.23592
ENSMUSG00000032777	Unchanged	liver	-1.23568
ENSMUSG00000032413	Unchanged	liver	-1.23562
ENSMUSG00000110896	Unchanged	liver	-1.23495
ENSMUSG00000042520	Unchanged	liver	-1.23361
ENSMUSG00000015766	Unchanged	liver	-1.23354
ENSMUSG00000048578	Unchanged	liver	-1.23311
ENSMUSG00000037032	Unchanged	liver	-1.23278
ENSMUSG00000034863	Unchanged	liver	-1.23275
ENSMUSG00000046556	Unchanged	liver	-1.23234
ENSMUSG00000047181	Unchanged	liver	-1.23223
ENSMUSG00000034801	Unchanged	liver	-1.23219
ENSMUSG00000020198	Unchanged	liver	-1.23137
ENSMUSG00000027552	Unchanged	liver	-1.23087
ENSMUSG00000038002	Unchanged	liver	-1.23076
ENSMUSG00000087231	Unchanged	liver	-1.2307
ENSMUSG00000051586	Unchanged	liver	-1.23057
ENSMUSG00000038909	Unchanged	liver	-1.23045
ENSMUSG00000105692	Unchanged	liver	-1.23042
ENSMUSG00000032553	Unchanged	liver	-1.22997
ENSMUSG00000022199	Unchanged	liver	-1.22993
ENSMUSG00000039477	Unchanged	liver	-1.22986
ENSMUSG00000006576	Unchanged	liver	-1.22938
ENSMUSG00000042506	Unchanged	liver	-1.22885
ENSMUSG00000051344	Unchanged	liver	-1.22858
ENSMUSG00000051149	Unchanged	liver	-1.22856
ENSMUSG00000037225	Unchanged	liver	-1.22761
ENSMUSG00000066877	Unchanged	liver	-1.22729
ENSMUSG00000026510	Unchanged	liver	-1.22702
ENSMUSG00000029720	Unchanged	liver	-1.22662
ENSMUSG00000044791	Unchanged	liver	-1.22622
ENSMUSG00000015461	Unchanged	liver	-1.22622
ENSMUSG00000001855	Unchanged	liver	-1.22574
ENSMUSG00000036206	Unchanged	liver	-1.22445
ENSMUSG00000005893	Unchanged	liver	-1.22433
ENSMUSG00000030400	Unchanged	liver	-1.22406
ENSMUSG00000034793	Unchanged	liver	-1.22339
ENSMUSG00000055833	Unchanged	liver	-1.22325
ENSMUSG00000029028	Unchanged	liver	-1.22261
ENSMUSG00000074415	Unchanged	liver	-1.22164
ENSMUSG00000071661	Unchanged	liver	-1.2215
ENSMUSG00000024622	Unchanged	liver	-1.22145
ENSMUSG00000015501	Unchanged	liver	-1.22002
ENSMUSG00000060681	Unchanged	liver	-1.21997
ENSMUSG00000034216	Unchanged	liver	-1.21994
ENSMUSG00000038970	Unchanged	liver	-1.21921
ENSMUSG00000020231	Unchanged	liver	-1.21884
ENSMUSG00000020638	Unchanged	liver	-1.2174
ENSMUSG00000054555	Unchanged	liver	-1.21707
ENSMUSG00000071793	Unchanged	liver	-1.21683
ENSMUSG00000020196	Unchanged	liver	-1.21613
ENSMUSG00000051675	Unchanged	liver	-1.21467
ENSMUSG00000037788	Unchanged	liver	-1.21367
ENSMUSG00000030852	Unchanged	liver	-1.21358
ENSMUSG00000001518	Unchanged	liver	-1.21311
ENSMUSG00000024797	Unchanged	liver	-1.21306
ENSMUSG00000015087	Unchanged	liver	-1.21299
ENSMUSG00000022474	Unchanged	liver	-1.21231
ENSMUSG00000084846	Unchanged	liver	-1.21187
ENSMUSG00000032245	Unchanged	liver	-1.21173
ENSMUSG00000068856	Unchanged	liver	-1.21128
ENSMUSG00000025326	Unchanged	liver	-1.21117
ENSMUSG00000056665	Unchanged	liver	-1.21046
ENSMUSG00000032452	Unchanged	liver	-1.20996
ENSMUSG00000001039	Unchanged	liver	-1.20968
ENSMUSG00000020536	Unchanged	liver	-1.20962
ENSMUSG00000026565	Unchanged	liver	-1.20854
ENSMUSG00000007207	Unchanged	liver	-1.20806
ENSMUSG00000041199	Unchanged	liver	-1.20754
ENSMUSG00000031508	Unchanged	liver	-1.20739
ENSMUSG00000048497	Unchanged	liver	-1.20703
ENSMUSG00000015094	Unchanged	liver	-1.20696
ENSMUSG00000022257	Unchanged	liver	-1.20476
ENSMUSG00000111497	Unchanged	liver	-1.20476
ENSMUSG00000035773	Unchanged	liver	-1.2039
ENSMUSG00000051502	Unchanged	liver	-1.20148
ENSMUSG00000003435	Unchanged	liver	-1.20138
ENSMUSG00000052794	Unchanged	liver	-1.20115
ENSMUSG00000038497	Unchanged	liver	-1.20075
ENSMUSG00000097787	Unchanged	liver	-1.20039
ENSMUSG00000100967	Unchanged	liver	-1.20034
ENSMUSG00000045411	Unchanged	liver	-1.19994
ENSMUSG00000029326	Unchanged	liver	-1.19984
ENSMUSG00000029674	Unchanged	liver	-1.1998
ENSMUSG00000006676	Unchanged	liver	-1.19971
ENSMUSG00000028041	Unchanged	liver	-1.19968
ENSMUSG00000027309	Unchanged	liver	-1.19967
ENSMUSG00000024944	Unchanged	liver	-1.19864
ENSMUSG00000027087	Unchanged	liver	-1.19795
ENSMUSG00000024220	Unchanged	liver	-1.19718
ENSMUSG00000024426	Unchanged	liver	-1.19699
ENSMUSG00000005442	Unchanged	liver	-1.19695
ENSMUSG00000064043	Unchanged	liver	-1.19587
ENSMUSG00000030718	Unchanged	liver	-1.19577
ENSMUSG00000031955	Unchanged	liver	-1.19533
ENSMUSG00000047067	Unchanged	liver	-1.19509
ENSMUSG00000025369	Unchanged	liver	-1.19497
ENSMUSG00000019838	Unchanged	liver	-1.19481
ENSMUSG00000005718	Unchanged	liver	-1.19468
ENSMUSG00000096472	Unchanged	liver	-1.19384
ENSMUSG00000014599	Unchanged	liver	-1.19379
ENSMUSG00000066894	Unchanged	liver	-1.193
ENSMUSG00000021277	Unchanged	liver	-1.19226
ENSMUSG00000028841	Unchanged	liver	-1.19201
ENSMUSG00000026737	Unchanged	liver	-1.19167
ENSMUSG00000097061	Unchanged	liver	-1.19118
ENSMUSG00000028278	Unchanged	liver	-1.19021
ENSMUSG00000006931	Unchanged	liver	-1.1897
ENSMUSG00000026923	Unchanged	liver	-1.18967
ENSMUSG00000028195	Unchanged	liver	-1.18949
ENSMUSG00000019087	Unchanged	liver	-1.18946
ENSMUSG00000038524	Unchanged	liver	-1.18945
ENSMUSG00000055862	Unchanged	liver	-1.18861
ENSMUSG00000074247	Unchanged	liver	-1.18841
ENSMUSG00000054942	Unchanged	liver	-1.18777
ENSMUSG00000076431	Unchanged	liver	-1.18696
ENSMUSG00000020895	Unchanged	liver	-1.18535
ENSMUSG00000027276	Unchanged	liver	-1.18519
ENSMUSG00000044646	Unchanged	liver	-1.18518
ENSMUSG00000003541	Unchanged	liver	-1.18503
ENSMUSG00000024302	Unchanged	liver	-1.18407
ENSMUSG00000000532	Unchanged	liver	-1.18353
ENSMUSG00000022661	Unchanged	liver	-1.18298
ENSMUSG00000073471	Unchanged	liver	-1.18251
ENSMUSG00000026928	Unchanged	liver	-1.18102
ENSMUSG00000031513	Unchanged	liver	-1.18058
ENSMUSG00000045382	Unchanged	liver	-1.18056
ENSMUSG00000097277	Unchanged	liver	-1.18005
ENSMUSG00000062825	Unchanged	liver	-1.18002
ENSMUSG00000036661	Unchanged	liver	-1.17978
ENSMUSG00000025857	Unchanged	liver	-1.17956
ENSMUSG00000063146	Unchanged	liver	-1.17898
ENSMUSG00000040734	Unchanged	liver	-1.17755
ENSMUSG00000021708	Unchanged	liver	-1.17737
ENSMUSG00000060862	Unchanged	liver	-1.17688
ENSMUSG00000021027	Unchanged	liver	-1.1763
ENSMUSG00000074738	Unchanged	liver	-1.17614
ENSMUSG00000033933	Unchanged	liver	-1.17492
ENSMUSG00000079497	Unchanged	liver	-1.17422
ENSMUSG00000010205	Unchanged	liver	-1.17406
ENSMUSG00000020654	Unchanged	liver	-1.17398
ENSMUSG00000023034	Unchanged	liver	-1.17395
ENSMUSG00000041477	Unchanged	liver	-1.17315
ENSMUSG00000046201	Unchanged	liver	-1.17218
ENSMUSG00000043243	Unchanged	liver	-1.17169
ENSMUSG00000004043	Unchanged	liver	-1.17113
ENSMUSG00000085028	Unchanged	liver	-1.1711
ENSMUSG00000027953	Unchanged	liver	-1.171
ENSMUSG00000027655	Unchanged	liver	-1.17074
ENSMUSG00000024826	Unchanged	liver	-1.17039
ENSMUSG00000022568	Unchanged	liver	-1.17018
ENSMUSG00000033669	Unchanged	liver	-1.1696
ENSMUSG00000019470	Unchanged	liver	-1.16948
ENSMUSG00000051351	Unchanged	liver	-1.16877
ENSMUSG00000053716	Unchanged	liver	-1.16854
ENSMUSG00000024206	Unchanged	liver	-1.16812
ENSMUSG00000005983	Unchanged	liver	-1.16776
ENSMUSG00000072647	Unchanged	liver	-1.16514
ENSMUSG00000018322	Unchanged	liver	-1.16483
ENSMUSG00000021196	Unchanged	liver	-1.1647
ENSMUSG00000041638	Unchanged	liver	-1.16456
ENSMUSG00000032855	Unchanged	liver	-1.16451
ENSMUSG00000001082	Unchanged	liver	-1.16391
ENSMUSG00000029174	Unchanged	liver	-1.16253
ENSMUSG00000055319	Unchanged	liver	-1.16235
ENSMUSG00000038544	Unchanged	liver	-1.16232
ENSMUSG00000030397	Unchanged	liver	-1.16207
ENSMUSG00000037243	Unchanged	liver	-1.16146
ENSMUSG00000069920	Unchanged	liver	-1.1609
ENSMUSG00000030019	Unchanged	liver	-1.16001
ENSMUSG00000032449	Unchanged	liver	-1.15959
ENSMUSG00000018559	Unchanged	liver	-1.15944
ENSMUSG00000105509	Unchanged	liver	-1.15912
ENSMUSG00000078851	Unchanged	liver	-1.1591
ENSMUSG00000019590	Unchanged	liver	-1.15895
ENSMUSG00000022558	Unchanged	liver	-1.15887
ENSMUSG00000028933	Unchanged	liver	-1.1583
ENSMUSG00000073016	Unchanged	liver	-1.15816
ENSMUSG00000036980	Unchanged	liver	-1.15806
ENSMUSG00000059540	Unchanged	liver	-1.15791
ENSMUSG00000099481	Unchanged	liver	-1.15737
ENSMUSG00000018678	Unchanged	liver	-1.15563
ENSMUSG00000041961	Unchanged	liver	-1.15526
ENSMUSG00000033237	Unchanged	liver	-1.15525
ENSMUSG00000040289	Unchanged	liver	-1.15432
ENSMUSG00000030276	Unchanged	liver	-1.15426
ENSMUSG00000064127	Unchanged	liver	-1.15396
ENSMUSG00000044519	Unchanged	liver	-1.15333
ENSMUSG00000003575	Unchanged	liver	-1.15318
ENSMUSG00000018405	Unchanged	liver	-1.15308
ENSMUSG00000040652	Unchanged	liver	-1.1529
ENSMUSG00000032289	Unchanged	liver	-1.15236
ENSMUSG00000024392	Unchanged	liver	-1.15222
ENSMUSG00000055707	Unchanged	liver	-1.15149
ENSMUSG00000028842	Unchanged	liver	-1.15082
ENSMUSG00000020781	Unchanged	liver	-1.15062
ENSMUSG00000008958	Unchanged	liver	-1.15049
ENSMUSG00000079610	Unchanged	liver	-1.15044
ENSMUSG00000039157	Unchanged	liver	-1.15009
ENSMUSG00000026249	Unchanged	liver	-1.14948
ENSMUSG00000075028	Unchanged	liver	-1.14892
ENSMUSG00000058756	Unchanged	liver	-1.14805
ENSMUSG00000024948	Unchanged	liver	-1.14798
ENSMUSG00000005251	Unchanged	liver	-1.14756
ENSMUSG00000045039	Unchanged	liver	-1.14709
ENSMUSG00000079444	Unchanged	liver	-1.14695
ENSMUSG00000042404	Unchanged	liver	-1.1468
ENSMUSG00000078651	Unchanged	liver	-1.14668
ENSMUSG00000092274	Unchanged	liver	-1.14664
ENSMUSG00000039910	Unchanged	liver	-1.14658
ENSMUSG00000028703	Unchanged	liver	-1.14525
ENSMUSG00000020289	Unchanged	liver	-1.14503
ENSMUSG00000064105	Unchanged	liver	-1.14475
ENSMUSG00000024758	Unchanged	liver	-1.14462
ENSMUSG00000031153	Unchanged	liver	-1.14379
ENSMUSG00000061894	Unchanged	liver	-1.14327
ENSMUSG00000044857	Unchanged	liver	-1.14326
ENSMUSG00000022895	Unchanged	liver	-1.1425
ENSMUSG00000062202	Unchanged	liver	-1.14213
ENSMUSG00000026313	Unchanged	liver	-1.14196
ENSMUSG00000023147	Unchanged	liver	-1.14098
ENSMUSG00000040913	Unchanged	liver	-1.14098
ENSMUSG00000041164	Unchanged	liver	-1.1408
ENSMUSG00000001052	Unchanged	liver	-1.13982
ENSMUSG00000033998	Unchanged	liver	-1.13978
ENSMUSG00000029163	Unchanged	liver	-1.13938
ENSMUSG00000104159	Unchanged	liver	-1.13871
ENSMUSG00000035891	Unchanged	liver	-1.13861
ENSMUSG00000038534	Unchanged	liver	-1.13849
ENSMUSG00000079442	Unchanged	liver	-1.13834
ENSMUSG00000017376	Unchanged	liver	-1.13774
ENSMUSG00000024871	Unchanged	liver	-1.13766
ENSMUSG00000022100	Unchanged	liver	-1.13764
ENSMUSG00000060279	Unchanged	liver	-1.13755
ENSMUSG00000022415	Unchanged	liver	-1.13746
ENSMUSG00000004508	Unchanged	liver	-1.13711
ENSMUSG00000002608	Unchanged	liver	-1.13691
ENSMUSG00000096822	Unchanged	liver	-1.1367
ENSMUSG00000087381	Unchanged	liver	-1.13599
ENSMUSG00000048696	Unchanged	liver	-1.13597
ENSMUSG00000040990	Unchanged	liver	-1.13566
ENSMUSG00000027330	Unchanged	liver	-1.13541
ENSMUSG00000035385	Unchanged	liver	-1.13434
ENSMUSG00000029439	Unchanged	liver	-1.13432
ENSMUSG00000001334	Unchanged	liver	-1.13426
ENSMUSG00000038533	Unchanged	liver	-1.13419
ENSMUSG00000025404	Unchanged	liver	-1.13394
ENSMUSG00000030279	Unchanged	liver	-1.13359
ENSMUSG00000036281	Unchanged	liver	-1.13359
ENSMUSG00000066415	Unchanged	liver	-1.13305
ENSMUSG00000021259	Unchanged	liver	-1.13288
ENSMUSG00000040940	Unchanged	liver	-1.13286
ENSMUSG00000003233	Unchanged	liver	-1.13282
ENSMUSG00000053838	Unchanged	liver	-1.13274
ENSMUSG00000000374	Unchanged	liver	-1.13269
ENSMUSG00000035632	Unchanged	liver	-1.13157
ENSMUSG00000019790	Unchanged	liver	-1.13136
ENSMUSG00000041406	Unchanged	liver	-1.12937
ENSMUSG00000030802	Unchanged	liver	-1.12936
ENSMUSG00000060572	Unchanged	liver	-1.12858
ENSMUSG00000040710	Unchanged	liver	-1.12844
ENSMUSG00000072494	Unchanged	liver	-1.12775
ENSMUSG00000038895	Unchanged	liver	-1.12716
ENSMUSG00000075376	Unchanged	liver	-1.1267
ENSMUSG00000034210	Unchanged	liver	-1.12669
ENSMUSG00000096188	Unchanged	liver	-1.12629
ENSMUSG00000032913	Unchanged	liver	-1.12579
ENSMUSG00000004896	Unchanged	liver	-1.12575
ENSMUSG00000038390	Unchanged	liver	-1.12546
ENSMUSG00000040054	Unchanged	liver	-1.12536
ENSMUSG00000053581	Unchanged	liver	-1.1253
ENSMUSG00000032340	Unchanged	liver	-1.12511
ENSMUSG00000002257	Unchanged	liver	-1.1251
ENSMUSG00000036599	Unchanged	liver	-1.12453
ENSMUSG00000097885	Unchanged	liver	-1.12425
ENSMUSG00000021738	Unchanged	liver	-1.12424
ENSMUSG00000006403	Unchanged	liver	-1.12393
ENSMUSG00000028556	Unchanged	liver	-1.12341
ENSMUSG00000029093	Unchanged	liver	-1.12277
ENSMUSG00000038208	Unchanged	liver	-1.12245
ENSMUSG00000041444	Unchanged	liver	-1.12232
ENSMUSG00000038976	Unchanged	liver	-1.1223
ENSMUSG00000034518	Unchanged	liver	-1.12218
ENSMUSG00000026596	Unchanged	liver	-1.12202
ENSMUSG00000019737	Unchanged	liver	-1.12169
ENSMUSG00000050930	Unchanged	liver	-1.121
ENSMUSG00000023191	Unchanged	liver	-1.12005
ENSMUSG00000035172	Unchanged	liver	-1.11914
ENSMUSG00000026799	Unchanged	liver	-1.11912
ENSMUSG00000074406	Unchanged	liver	-1.11868
ENSMUSG00000039738	Unchanged	liver	-1.11829
ENSMUSG00000033060	Unchanged	liver	-1.11791
ENSMUSG00000011267	Unchanged	liver	-1.11788
ENSMUSG00000009585	Unchanged	liver	-1.11769
ENSMUSG00000049354	Unchanged	liver	-1.11767
ENSMUSG00000057147	Unchanged	liver	-1.11725
ENSMUSG00000031787	Unchanged	liver	-1.11695
ENSMUSG00000071748	Unchanged	liver	-1.11514
ENSMUSG00000029673	Unchanged	liver	-1.11398
ENSMUSG00000071656	Unchanged	liver	-1.11364
ENSMUSG00000038949	Unchanged	liver	-1.11316
ENSMUSG00000021266	Unchanged	liver	-1.11242
ENSMUSG00000049690	Unchanged	liver	-1.11241
ENSMUSG00000040312	Unchanged	liver	-1.11232
ENSMUSG00000049313	Unchanged	liver	-1.11216
ENSMUSG00000035370	Unchanged	liver	-1.11122
ENSMUSG00000028047	Unchanged	liver	-1.11099
ENSMUSG00000018378	Unchanged	liver	-1.11069
ENSMUSG00000020747	Unchanged	liver	-1.11013
ENSMUSG00000046876	Unchanged	liver	-1.11012
ENSMUSG00000028101	Unchanged	liver	-1.10985
ENSMUSG00000067925	Unchanged	liver	-1.10961
ENSMUSG00000024764	Unchanged	liver	-1.10951
ENSMUSG00000073434	Unchanged	liver	-1.10902
ENSMUSG00000043644	Unchanged	liver	-1.10881
ENSMUSG00000044916	Unchanged	liver	-1.10783
ENSMUSG00000047557	Unchanged	liver	-1.1078
ENSMUSG00000039917	Unchanged	liver	-1.10756
ENSMUSG00000057672	Unchanged	liver	-1.10722
ENSMUSG00000035722	Unchanged	liver	-1.10662
ENSMUSG00000095789	Unchanged	liver	-1.10644
ENSMUSG00000036155	Unchanged	liver	-1.10591
ENSMUSG00000005566	Unchanged	liver	-1.10565
ENSMUSG00000087445	Unchanged	liver	-1.10544
ENSMUSG00000031078	Unchanged	liver	-1.10521
ENSMUSG00000029401	Unchanged	liver	-1.10483
ENSMUSG00000038347	Unchanged	liver	-1.10482
ENSMUSG00000026925	Unchanged	liver	-1.1048
ENSMUSG00000048807	Unchanged	liver	-1.10473
ENSMUSG00000036644	Unchanged	liver	-1.10469
ENSMUSG00000037791	Unchanged	liver	-1.10443
ENSMUSG00000078485	Unchanged	liver	-1.10427
ENSMUSG00000060260	Unchanged	liver	-1.10403
ENSMUSG00000037885	Unchanged	liver	-1.10333
ENSMUSG00000070733	Unchanged	liver	-1.10311
ENSMUSG00000002020	Unchanged	liver	-1.10302
ENSMUSG00000002028	Unchanged	liver	-1.10221
ENSMUSG00000047909	Unchanged	liver	-1.10181
ENSMUSG00000050931	Unchanged	liver	-1.10181
ENSMUSG00000001248	Unchanged	liver	-1.10173
ENSMUSG00000024122	Unchanged	liver	-1.10134
ENSMUSG00000017756	Unchanged	liver	-1.10114
ENSMUSG00000039096	Unchanged	liver	-1.10114
ENSMUSG00000047264	Unchanged	liver	-1.10104
ENSMUSG00000020841	Unchanged	liver	-1.10104
ENSMUSG00000006276	Unchanged	liver	-1.10088
ENSMUSG00000044231	Unchanged	liver	-1.10038
ENSMUSG00000021339	Unchanged	liver	-1.10017
ENSMUSG00000033557	Unchanged	liver	-1.09985
ENSMUSG00000037692	Unchanged	liver	-1.09977
ENSMUSG00000002870	Unchanged	liver	-1.0996
ENSMUSG00000031169	Unchanged	liver	-1.09939
ENSMUSG00000055485	Unchanged	liver	-1.09928
ENSMUSG00000037336	Unchanged	liver	-1.09862
ENSMUSG00000000538	Unchanged	liver	-1.09791
ENSMUSG00000031557	Unchanged	liver	-1.09748
ENSMUSG00000048920	Unchanged	liver	-1.09747
ENSMUSG00000040712	Unchanged	liver	-1.09743
ENSMUSG00000112346	Unchanged	liver	-1.0966
ENSMUSG00000041263	Unchanged	liver	-1.09614
ENSMUSG00000052752	Unchanged	liver	-1.09568
ENSMUSG00000063065	Unchanged	liver	-1.09514
ENSMUSG00000086533	Unchanged	liver	-1.09509
ENSMUSG00000037606	Unchanged	liver	-1.09482
ENSMUSG00000039701	Unchanged	liver	-1.09459
ENSMUSG00000007564	Unchanged	liver	-1.09407
ENSMUSG00000024201	Unchanged	liver	-1.09383
ENSMUSG00000021067	Unchanged	liver	-1.09298
ENSMUSG00000060206	Unchanged	liver	-1.09197
ENSMUSG00000020522	Unchanged	liver	-1.09163
ENSMUSG00000061758	Unchanged	liver	-1.09147
ENSMUSG00000028931	Unchanged	liver	-1.09105
ENSMUSG00000022721	Unchanged	liver	-1.09093
ENSMUSG00000026525	Unchanged	liver	-1.09085
ENSMUSG00000026456	Unchanged	liver	-1.09082
ENSMUSG00000032192	Unchanged	liver	-1.09069
ENSMUSG00000026274	Unchanged	liver	-1.09026
ENSMUSG00000079056	Unchanged	liver	-1.09025
ENSMUSG00000092074	Unchanged	liver	-1.09024
ENSMUSG00000090086	Unchanged	liver	-1.09005
ENSMUSG00000033948	Unchanged	liver	-1.08933
ENSMUSG00000026504	Unchanged	liver	-1.08892
ENSMUSG00000032324	Unchanged	liver	-1.08869
ENSMUSG00000049295	Unchanged	liver	-1.08835
ENSMUSG00000041329	Unchanged	liver	-1.08834
ENSMUSG00000027315	Unchanged	liver	-1.08766
ENSMUSG00000017715	Unchanged	liver	-1.08763
ENSMUSG00000042410	Unchanged	liver	-1.08712
ENSMUSG00000025373	Unchanged	liver	-1.08702
ENSMUSG00000051550	Unchanged	liver	-1.08679
ENSMUSG00000001910	Unchanged	liver	-1.08671
ENSMUSG00000043987	Unchanged	liver	-1.08638
ENSMUSG00000003363	Unchanged	liver	-1.08608
ENSMUSG00000020032	Unchanged	liver	-1.08603
ENSMUSG00000087440	Unchanged	liver	-1.08601
ENSMUSG00000047098	Unchanged	liver	-1.08568
ENSMUSG00000110206	Unchanged	liver	-1.08557
ENSMUSG00000022781	Unchanged	liver	-1.08505
ENSMUSG00000002825	Unchanged	liver	-1.08473
ENSMUSG00000103630	Unchanged	liver	-1.08468
ENSMUSG00000034022	Unchanged	liver	-1.08456
ENSMUSG00000052298	Unchanged	liver	-1.0845
ENSMUSG00000102748	Unchanged	liver	-1.08425
ENSMUSG00000026821	Unchanged	liver	-1.08412
ENSMUSG00000074635	Unchanged	liver	-1.0839
ENSMUSG00000043833	Unchanged	liver	-1.08369
ENSMUSG00000002844	Unchanged	liver	-1.08366
ENSMUSG00000102143	Unchanged	liver	-1.08353
ENSMUSG00000042185	Unchanged	liver	-1.08331
ENSMUSG00000017176	Unchanged	liver	-1.08287
ENSMUSG00000036817	Unchanged	liver	-1.08282
ENSMUSG00000038860	Unchanged	liver	-1.08277
ENSMUSG00000036390	Unchanged	liver	-1.08255
ENSMUSG00000035725	Unchanged	liver	-1.08246
ENSMUSG00000010095	Unchanged	liver	-1.08225
ENSMUSG00000070705	Unchanged	liver	-1.08196
ENSMUSG00000006362	Unchanged	liver	-1.08139
ENSMUSG00000021262	Unchanged	liver	-1.08104
ENSMUSG00000026833	Unchanged	liver	-1.08095
ENSMUSG00000050022	Unchanged	liver	-1.08026
ENSMUSG00000036304	Unchanged	liver	-1.08004
ENSMUSG00000027242	Unchanged	liver	-1.07996
ENSMUSG00000045348	Unchanged	liver	-1.07987
ENSMUSG00000004415	Unchanged	liver	-1.07979
ENSMUSG00000031310	Unchanged	liver	-1.07933
ENSMUSG00000068758	Unchanged	liver	-1.07864
ENSMUSG00000002489	Unchanged	liver	-1.07849
ENSMUSG00000073771	Unchanged	liver	-1.0782
ENSMUSG00000040415	Unchanged	liver	-1.07656
ENSMUSG00000027889	Unchanged	liver	-1.07645
ENSMUSG00000032435	Unchanged	liver	-1.0762
ENSMUSG00000023088	Unchanged	liver	-1.07617
ENSMUSG00000021866	Unchanged	liver	-1.07593
ENSMUSG00000025793	Unchanged	liver	-1.07544
ENSMUSG00000037364	Unchanged	liver	-1.07512
ENSMUSG00000026842	Unchanged	liver	-1.07484
ENSMUSG00000055436	Unchanged	liver	-1.07468
ENSMUSG00000009035	Unchanged	liver	-1.0746
ENSMUSG00000037605	Unchanged	liver	-1.07418
ENSMUSG00000108477	Unchanged	liver	-1.07394
ENSMUSG00000040711	Unchanged	liver	-1.07375
ENSMUSG00000024824	Unchanged	liver	-1.0735
ENSMUSG00000109511	Unchanged	liver	-1.07321
ENSMUSG00000096255	Unchanged	liver	-1.07277
ENSMUSG00000104682	Unchanged	liver	-1.07233
ENSMUSG00000038351	Unchanged	liver	-1.07214
ENSMUSG00000062115	Unchanged	liver	-1.07196
ENSMUSG00000028923	Unchanged	liver	-1.07188
ENSMUSG00000109179	Unchanged	liver	-1.07175
ENSMUSG00000035547	Unchanged	liver	-1.07166
ENSMUSG00000018168	Unchanged	liver	-1.07144
ENSMUSG00000038393	Unchanged	liver	-1.07072
ENSMUSG00000031425	Unchanged	liver	-1.07058
ENSMUSG00000108591	Unchanged	liver	-1.06943
ENSMUSG00000029772	Unchanged	liver	-1.06887
ENSMUSG00000038844	Unchanged	liver	-1.06846
ENSMUSG00000035900	Unchanged	liver	-1.06793
ENSMUSG00000029253	Unchanged	liver	-1.06792
ENSMUSG00000020899	Unchanged	liver	-1.06782
ENSMUSG00000080316	Unchanged	liver	-1.06768
ENSMUSG00000111605	Unchanged	liver	-1.06745
ENSMUSG00000111389	Unchanged	liver	-1.06681
ENSMUSG00000030678	Unchanged	liver	-1.06615
ENSMUSG00000031799	Unchanged	liver	-1.066
ENSMUSG00000069094	Unchanged	liver	-1.06584
ENSMUSG00000043004	Unchanged	liver	-1.0656
ENSMUSG00000021143	Unchanged	liver	-1.06558
ENSMUSG00000064284	Unchanged	liver	-1.06542
ENSMUSG00000063160	Unchanged	liver	-1.06523
ENSMUSG00000047284	Unchanged	liver	-1.06446
ENSMUSG00000068747	Unchanged	liver	-1.06377
ENSMUSG00000024947	Unchanged	liver	-1.06298
ENSMUSG00000040596	Unchanged	liver	-1.06292
ENSMUSG00000033278	Unchanged	liver	-1.06234
ENSMUSG00000024776	Unchanged	liver	-1.06232
ENSMUSG00000045671	Unchanged	liver	-1.06229
ENSMUSG00000085436	Unchanged	liver	-1.06133
ENSMUSG00000030583	Unchanged	liver	-1.06116
ENSMUSG00000048126	Unchanged	liver	-1.06029
ENSMUSG00000030602	Unchanged	liver	-1.06019
ENSMUSG00000027134	Unchanged	liver	-1.06005
ENSMUSG00000024843	Unchanged	liver	-1.06005
ENSMUSG00000018012	Unchanged	liver	-1.06002
ENSMUSG00000073436	Unchanged	liver	-1.05979
ENSMUSG00000017929	Unchanged	liver	-1.05691
ENSMUSG00000013236	Unchanged	liver	-1.05683
ENSMUSG00000040007	Unchanged	liver	-1.05653
ENSMUSG00000037447	Unchanged	liver	-1.05622
ENSMUSG00000049092	Unchanged	liver	-1.05596
ENSMUSG00000045973	Unchanged	liver	-1.05579
ENSMUSG00000097601	Unchanged	liver	-1.05551
ENSMUSG00000039637	Unchanged	liver	-1.05544
ENSMUSG00000111394	Unchanged	liver	-1.05536
ENSMUSG00000070803	Unchanged	liver	-1.05516
ENSMUSG00000029111	Unchanged	liver	-1.05485
ENSMUSG00000039834	Unchanged	liver	-1.05397
ENSMUSG00000020160	Unchanged	liver	-1.05357
ENSMUSG00000102929	Unchanged	liver	-1.05315
ENSMUSG00000031458	Unchanged	liver	-1.05286
ENSMUSG00000039652	Unchanged	liver	-1.0527
ENSMUSG00000043259	Unchanged	liver	-1.05255
ENSMUSG00000030199	Unchanged	liver	-1.05233
ENSMUSG00000078429	Unchanged	liver	-1.05213
ENSMUSG00000036948	Unchanged	liver	-1.05206
ENSMUSG00000071604	Unchanged	liver	-1.052
ENSMUSG00000051335	Unchanged	liver	-1.05198
ENSMUSG00000029822	Unchanged	liver	-1.05197
ENSMUSG00000038637	Unchanged	liver	-1.05173
ENSMUSG00000029386	Unchanged	liver	-1.05159
ENSMUSG00000074405	Unchanged	liver	-1.05154
ENSMUSG00000015202	Unchanged	liver	-1.05132
ENSMUSG00000037813	Unchanged	liver	-1.05061
ENSMUSG00000021838	Unchanged	liver	-1.05052
ENSMUSG00000027641	Unchanged	liver	-1.0503
ENSMUSG00000033276	Unchanged	liver	-1.05029
ENSMUSG00000052291	Unchanged	liver	-1.05017
ENSMUSG00000028163	Unchanged	liver	-1.04994
ENSMUSG00000032637	Unchanged	liver	-1.04987
ENSMUSG00000030374	Unchanged	liver	-1.04938
ENSMUSG00000000759	Unchanged	liver	-1.04892
ENSMUSG00000046618	Unchanged	liver	-1.04879
ENSMUSG00000111080	Unchanged	liver	-1.04871
ENSMUSG00000041000	Unchanged	liver	-1.04838
ENSMUSG00000032997	Unchanged	liver	-1.04807
ENSMUSG00000056459	Unchanged	liver	-1.04793
ENSMUSG00000026617	Unchanged	liver	-1.04779
ENSMUSG00000025646	Unchanged	liver	-1.04753
ENSMUSG00000034377	Unchanged	liver	-1.04719
ENSMUSG00000112319	Unchanged	liver	-1.04713
ENSMUSG00000033880	Unchanged	liver	-1.04693
ENSMUSG00000034032	Unchanged	liver	-1.04635
ENSMUSG00000050796	Unchanged	liver	-1.04579
ENSMUSG00000039347	Unchanged	liver	-1.04563
ENSMUSG00000033991	Unchanged	liver	-1.04484
ENSMUSG00000030657	Unchanged	liver	-1.04372
ENSMUSG00000061207	Unchanged	liver	-1.04362
ENSMUSG00000026956	Unchanged	liver	-1.0434
ENSMUSG00000021087	Unchanged	liver	-1.04336
ENSMUSG00000026927	Unchanged	liver	-1.04308
ENSMUSG00000044244	Unchanged	liver	-1.04232
ENSMUSG00000041482	Unchanged	liver	-1.04212
ENSMUSG00000041313	Unchanged	liver	-1.04166
ENSMUSG00000021366	Unchanged	liver	-1.04103
ENSMUSG00000073000	Unchanged	liver	-1.04026
ENSMUSG00000022272	Unchanged	liver	-1.04006
ENSMUSG00000007880	Unchanged	liver	-1.03992
ENSMUSG00000031652	Unchanged	liver	-1.03986
ENSMUSG00000020918	Unchanged	liver	-1.03962
ENSMUSG00000066191	Unchanged	liver	-1.03932
ENSMUSG00000036285	Unchanged	liver	-1.03834
ENSMUSG00000097059	Unchanged	liver	-1.03797
ENSMUSG00000030032	Unchanged	liver	-1.03784
ENSMUSG00000056220	Unchanged	liver	-1.03769
ENSMUSG00000033055	Unchanged	liver	-1.03739
ENSMUSG00000022723	Unchanged	liver	-1.03729
ENSMUSG00000043313	Unchanged	liver	-1.03632
ENSMUSG00000070000	Unchanged	liver	-1.0357
ENSMUSG00000071359	Unchanged	liver	-1.03417
ENSMUSG00000095253	Unchanged	liver	-1.03383
ENSMUSG00000055692	Unchanged	liver	-1.03354
ENSMUSG00000033470	Unchanged	liver	-1.03348
ENSMUSG00000029086	Unchanged	liver	-1.03285
ENSMUSG00000049999	Unchanged	liver	-1.0325
ENSMUSG00000021767	Unchanged	liver	-1.03225
ENSMUSG00000049728	Unchanged	liver	-1.03219
ENSMUSG00000021120	Unchanged	liver	-1.03197
ENSMUSG00000035498	Unchanged	liver	-1.03182
ENSMUSG00000008398	Unchanged	liver	-1.03163
ENSMUSG00000022521	Unchanged	liver	-1.03147
ENSMUSG00000021265	Unchanged	liver	-1.03144
ENSMUSG00000028483	Unchanged	liver	-1.03064
ENSMUSG00000023827	Unchanged	liver	-1.03008
ENSMUSG00000025224	Unchanged	liver	-1.0296
ENSMUSG00000082286	Unchanged	liver	-1.02915
ENSMUSG00000020894	Unchanged	liver	-1.02871
ENSMUSG00000040268	Unchanged	liver	-1.02857
ENSMUSG00000040021	Unchanged	liver	-1.02842
ENSMUSG00000020946	Unchanged	liver	-1.02829
ENSMUSG00000035735	Unchanged	liver	-1.02781
ENSMUSG00000040189	Unchanged	liver	-1.0277
ENSMUSG00000023755	Unchanged	liver	-1.02696
ENSMUSG00000092595	Unchanged	liver	-1.02677
ENSMUSG00000036845	Unchanged	liver	-1.02666
ENSMUSG00000053293	Unchanged	liver	-1.02665
ENSMUSG00000025870	Unchanged	liver	-1.02655
ENSMUSG00000039068	Unchanged	liver	-1.02644
ENSMUSG00000015027	Unchanged	liver	-1.02638
ENSMUSG00000003316	Unchanged	liver	-1.02624
ENSMUSG00000047115	Unchanged	liver	-1.02621
ENSMUSG00000069631	Unchanged	liver	-1.02593
ENSMUSG00000033577	Unchanged	liver	-1.02582
ENSMUSG00000023009	Unchanged	liver	-1.02569
ENSMUSG00000021374	Unchanged	liver	-1.02559
ENSMUSG00000003033	Unchanged	liver	-1.02524
ENSMUSG00000040188	Unchanged	liver	-1.02481
ENSMUSG00000029804	Unchanged	liver	-1.02479
ENSMUSG00000030872	Unchanged	liver	-1.02467
ENSMUSG00000042557	Unchanged	liver	-1.02426
ENSMUSG00000036955	Unchanged	liver	-1.02419
ENSMUSG00000038143	Unchanged	liver	-1.02378
ENSMUSG00000074030	Unchanged	liver	-1.0235
ENSMUSG00000001995	Unchanged	liver	-1.02331
ENSMUSG00000032384	Unchanged	liver	-1.0233
ENSMUSG00000028430	Unchanged	liver	-1.02327
ENSMUSG00000015165	Unchanged	liver	-1.02285
ENSMUSG00000032403	Unchanged	liver	-1.02279
ENSMUSG00000079020	Unchanged	liver	-1.02261
ENSMUSG00000045252	Unchanged	liver	-1.02204
ENSMUSG00000003458	Unchanged	liver	-1.02191
ENSMUSG00000002496	Unchanged	liver	-1.02174
ENSMUSG00000039137	Unchanged	liver	-1.02171
ENSMUSG00000095677	Unchanged	liver	-1.02086
ENSMUSG00000031832	Unchanged	liver	-1.02062
ENSMUSG00000006154	Unchanged	liver	-1.02028
ENSMUSG00000039787	Unchanged	liver	-1.01994
ENSMUSG00000000282	Unchanged	liver	-1.01899
ENSMUSG00000043487	Unchanged	liver	-1.01878
ENSMUSG00000033083	Unchanged	liver	-1.01871
ENSMUSG00000041609	Unchanged	liver	-1.0187
ENSMUSG00000004317	Unchanged	liver	-1.01844
ENSMUSG00000032840	Unchanged	liver	-1.01807
ENSMUSG00000026879	Unchanged	liver	-1.01797
ENSMUSG00000097797	Unchanged	liver	-1.01745
ENSMUSG00000030878	Unchanged	liver	-1.01733
ENSMUSG00000026860	Unchanged	liver	-1.01683
ENSMUSG00000024491	Unchanged	liver	-1.01608
ENSMUSG00000056598	Unchanged	liver	-1.01572
ENSMUSG00000063698	Unchanged	liver	-1.01555
ENSMUSG00000019139	Unchanged	liver	-1.01546
ENSMUSG00000041308	Unchanged	liver	-1.01484
ENSMUSG00000026483	Unchanged	liver	-1.01463
ENSMUSG00000052336	Unchanged	liver	-1.01456
ENSMUSG00000089824	Unchanged	liver	-1.01452
ENSMUSG00000034330	Unchanged	liver	-1.01433
ENSMUSG00000038059	Unchanged	liver	-1.01385
ENSMUSG00000025384	Unchanged	liver	-1.01367
ENSMUSG00000027230	Unchanged	liver	-1.01357
ENSMUSG00000019577	Unchanged	liver	-1.01325
ENSMUSG00000029283	Unchanged	liver	-1.01297
ENSMUSG00000035239	Unchanged	liver	-1.0118
ENSMUSG00000067780	Unchanged	liver	-1.01172
ENSMUSG00000107320	Unchanged	liver	-1.01165
ENSMUSG00000022095	Unchanged	liver	-1.01152
ENSMUSG00000002871	Unchanged	liver	-1.01129
ENSMUSG00000097487	Unchanged	liver	-1.01106
ENSMUSG00000067787	Unchanged	liver	-1.01072
ENSMUSG00000108533	Unchanged	liver	-1.01068
ENSMUSG00000101698	Unchanged	liver	-1.0106
ENSMUSG00000061650	Unchanged	liver	-1.01059
ENSMUSG00000020700	Unchanged	liver	-1.00962
ENSMUSG00000027314	Unchanged	liver	-1.00958
ENSMUSG00000053070	Unchanged	liver	-1.00935
ENSMUSG00000030695	Unchanged	liver	-1.00918
ENSMUSG00000041775	Unchanged	liver	-1.00912
ENSMUSG00000019302	Unchanged	liver	-1.00847
ENSMUSG00000020176	Unchanged	liver	-1.00822
ENSMUSG00000018481	Unchanged	liver	-1.00781
ENSMUSG00000020156	Unchanged	liver	-1.00779
ENSMUSG00000016356	Unchanged	liver	-1.0075
ENSMUSG00000031166	Unchanged	liver	-1.00687
ENSMUSG00000016503	Unchanged	liver	-1.00656
ENSMUSG00000106715	Unchanged	liver	-1.00626
ENSMUSG00000043279	Unchanged	liver	-1.00533
ENSMUSG00000036825	Unchanged	liver	-1.00446
ENSMUSG00000039523	Unchanged	liver	-1.0042
ENSMUSG00000045502	Unchanged	liver	-1.00363
ENSMUSG00000025958	Unchanged	liver	-1.00357
ENSMUSG00000009995	Unchanged	liver	-1.00321
ENSMUSG00000027611	Unchanged	liver	-1.003
ENSMUSG00000041440	Unchanged	liver	-1.00289
ENSMUSG00000097397	Unchanged	liver	-1.0028
ENSMUSG00000036533	Unchanged	liver	-1.00273
ENSMUSG00000022637	Unchanged	liver	-1.00269
ENSMUSG00000067924	Unchanged	liver	-1.00224
ENSMUSG00000041720	Unchanged	liver	-1.00214
ENSMUSG00000020303	Unchanged	liver	-1.00186
ENSMUSG00000050014	Unchanged	liver	-1.00186
ENSMUSG00000029602	Unchanged	liver	-1.00176
ENSMUSG00000021257	Unchanged	liver	-1.00147
ENSMUSG00000014601	Unchanged	liver	-1.00144
ENSMUSG00000015312	Unchanged	liver	-1.00133
ENSMUSG00000010067	Unchanged	liver	-1.0012
ENSMUSG00000041995	Unchanged	liver	-1.00107
ENSMUSG00000018740	Unchanged	liver	-1.00096
ENSMUSG00000042772	Unchanged	liver	-1.00054
ENSMUSG00000020594	Unchanged	liver	-0.999823
ENSMUSG00000101493	Unchanged	liver	-0.999712
ENSMUSG00000054509	Unchanged	liver	-0.999463
ENSMUSG00000046223	Unchanged	liver	-0.999429
ENSMUSG00000049659	Unchanged	liver	-0.999425
ENSMUSG00000020692	Unchanged	liver	-0.997773
ENSMUSG00000023972	Unchanged	liver	-0.997691
ENSMUSG00000068114	Unchanged	liver	-0.997687
ENSMUSG00000073758	Unchanged	liver	-0.997271
ENSMUSG00000081769	Unchanged	liver	-0.997183
ENSMUSG00000006920	Unchanged	liver	-0.997074
ENSMUSG00000032816	Unchanged	liver	-0.996811
ENSMUSG00000108803	Unchanged	liver	-0.996811
ENSMUSG00000022295	Unchanged	liver	-0.996549
ENSMUSG00000028958	Unchanged	liver	-0.996126
ENSMUSG00000032594	Unchanged	liver	-0.99595
ENSMUSG00000024548	Unchanged	liver	-0.995773
ENSMUSG00000014776	Unchanged	liver	-0.99576
ENSMUSG00000033272	Unchanged	liver	-0.99565
ENSMUSG00000032352	Unchanged	liver	-0.995567
ENSMUSG00000024142	Unchanged	liver	-0.995463
ENSMUSG00000100750	Unchanged	liver	-0.995039
ENSMUSG00000048796	Unchanged	liver	-0.994971
ENSMUSG00000016496	Unchanged	liver	-0.994737
ENSMUSG00000039611	Unchanged	liver	-0.994449
ENSMUSG00000023845	Unchanged	liver	-0.994366
ENSMUSG00000054277	Unchanged	liver	-0.994006
ENSMUSG00000022639	Unchanged	liver	-0.993036
ENSMUSG00000057604	Unchanged	liver	-0.992991
ENSMUSG00000037369	Unchanged	liver	-0.99282
ENSMUSG00000030731	Unchanged	liver	-0.992786
ENSMUSG00000034430	Unchanged	liver	-0.992563
ENSMUSG00000109946	Unchanged	liver	-0.992561
ENSMUSG00000048490	Unchanged	liver	-0.991892
ENSMUSG00000037887	Unchanged	liver	-0.991386
ENSMUSG00000020785	Unchanged	liver	-0.990846
ENSMUSG00000020453	Unchanged	liver	-0.990046
ENSMUSG00000034235	Unchanged	liver	-0.989618
ENSMUSG00000053411	Unchanged	liver	-0.989503
ENSMUSG00000032806	Unchanged	liver	-0.989417
ENSMUSG00000044730	Unchanged	liver	-0.989355
ENSMUSG00000046841	Unchanged	liver	-0.989345
ENSMUSG00000000303	Unchanged	liver	-0.989232
ENSMUSG00000036270	Unchanged	liver	-0.989001
ENSMUSG00000042303	Unchanged	liver	-0.988938
ENSMUSG00000042751	Unchanged	liver	-0.988886
ENSMUSG00000024136	Unchanged	liver	-0.988207
ENSMUSG00000034832	Unchanged	liver	-0.988098
ENSMUSG00000039697	Unchanged	liver	-0.98795
ENSMUSG00000022756	Unchanged	liver	-0.987924
ENSMUSG00000022201	Unchanged	liver	-0.987223
ENSMUSG00000039458	Unchanged	liver	-0.98634
ENSMUSG00000101320	Unchanged	liver	-0.986334
ENSMUSG00000022802	Unchanged	liver	-0.986076
ENSMUSG00000002210	Unchanged	liver	-0.985813
ENSMUSG00000025227	Unchanged	liver	-0.985636
ENSMUSG00000010461	Unchanged	liver	-0.985284
ENSMUSG00000034254	Unchanged	liver	-0.98501
ENSMUSG00000054874	Unchanged	liver	-0.984688
ENSMUSG00000030401	Unchanged	liver	-0.984685
ENSMUSG00000020422	Unchanged	liver	-0.984286
ENSMUSG00000024792	Unchanged	liver	-0.984237
ENSMUSG00000002319	Unchanged	liver	-0.984235
ENSMUSG00000020491	Unchanged	liver	-0.984013
ENSMUSG00000026817	Unchanged	liver	-0.983918
ENSMUSG00000022718	Unchanged	liver	-0.983886
ENSMUSG00000026211	Unchanged	liver	-0.983364
ENSMUSG00000056737	Unchanged	liver	-0.983291
ENSMUSG00000033365	Unchanged	liver	-0.982877
ENSMUSG00000020277	Unchanged	liver	-0.982635
ENSMUSG00000066306	Unchanged	liver	-0.982352
ENSMUSG00000020657	Unchanged	liver	-0.982262
ENSMUSG00000031386	Unchanged	liver	-0.982139
ENSMUSG00000020325	Unchanged	liver	-0.982047
ENSMUSG00000054200	Unchanged	liver	-0.981839
ENSMUSG00000027272	Unchanged	liver	-0.981787
ENSMUSG00000027669	Unchanged	liver	-0.981675
ENSMUSG00000038146	Unchanged	liver	-0.981556
ENSMUSG00000096780	Unchanged	liver	-0.980717
ENSMUSG00000078671	Unchanged	liver	-0.980643
ENSMUSG00000032251	Unchanged	liver	-0.980622
ENSMUSG00000107200	Unchanged	liver	-0.980574
ENSMUSG00000109775	Unchanged	liver	-0.98052
ENSMUSG00000032320	Unchanged	liver	-0.980367
ENSMUSG00000038119	Unchanged	liver	-0.980332
ENSMUSG00000040751	Unchanged	liver	-0.980312
ENSMUSG00000070604	Unchanged	liver	-0.980104
ENSMUSG00000020627	Unchanged	liver	-0.980043
ENSMUSG00000075592	Unchanged	liver	-0.97991
ENSMUSG00000042364	Unchanged	liver	-0.979544
ENSMUSG00000041870	Unchanged	liver	-0.979529
ENSMUSG00000031785	Unchanged	liver	-0.979462
ENSMUSG00000025742	Unchanged	liver	-0.978788
ENSMUSG00000030218	Unchanged	liver	-0.978567
ENSMUSG00000048915	Unchanged	liver	-0.978276
ENSMUSG00000039043	Unchanged	liver	-0.978213
ENSMUSG00000039623	Unchanged	liver	-0.978033
ENSMUSG00000032598	Unchanged	liver	-0.977775
ENSMUSG00000107741	Unchanged	liver	-0.977274
ENSMUSG00000024012	Unchanged	liver	-0.977122
ENSMUSG00000000078	Unchanged	liver	-0.976775
ENSMUSG00000103651	Unchanged	liver	-0.976727
ENSMUSG00000057329	Unchanged	liver	-0.976655
ENSMUSG00000038013	Unchanged	liver	-0.97654
ENSMUSG00000034333	Unchanged	liver	-0.976397
ENSMUSG00000091971	Unchanged	liver	-0.976353
ENSMUSG00000051495	Unchanged	liver	-0.976098
ENSMUSG00000050240	Unchanged	liver	-0.975727
ENSMUSG00000047766	Unchanged	liver	-0.975637
ENSMUSG00000027506	Unchanged	liver	-0.97552
ENSMUSG00000031642	Unchanged	liver	-0.975372
ENSMUSG00000062012	Unchanged	liver	-0.975059
ENSMUSG00000106847	Unchanged	liver	-0.974656
ENSMUSG00000019854	Unchanged	liver	-0.974612
ENSMUSG00000078517	Unchanged	liver	-0.97454
ENSMUSG00000026854	Unchanged	liver	-0.974483
ENSMUSG00000040717	Unchanged	liver	-0.973907
ENSMUSG00000031732	Unchanged	liver	-0.973528
ENSMUSG00000058070	Unchanged	liver	-0.973388
ENSMUSG00000019831	Unchanged	liver	-0.973215
ENSMUSG00000025034	Unchanged	liver	-0.973204
ENSMUSG00000089715	Unchanged	liver	-0.972481
ENSMUSG00000034168	Unchanged	liver	-0.97243
ENSMUSG00000001576	Unchanged	liver	-0.972007
ENSMUSG00000097467	Unchanged	liver	-0.971961
ENSMUSG00000015291	Unchanged	liver	-0.971928
ENSMUSG00000027536	Unchanged	liver	-0.971207
ENSMUSG00000040428	Unchanged	liver	-0.971014
ENSMUSG00000009739	Unchanged	liver	-0.970949
ENSMUSG00000015134	Unchanged	liver	-0.970924
ENSMUSG00000042292	Unchanged	liver	-0.970922
ENSMUSG00000045165	Unchanged	liver	-0.970889
ENSMUSG00000021629	Unchanged	liver	-0.970888
ENSMUSG00000021288	Unchanged	liver	-0.970413
ENSMUSG00000052942	Unchanged	liver	-0.970208
ENSMUSG00000023959	Unchanged	liver	-0.969887
ENSMUSG00000033542	Unchanged	liver	-0.969399
ENSMUSG00000039985	Unchanged	liver	-0.969042
ENSMUSG00000040690	Unchanged	liver	-0.968481
ENSMUSG00000033356	Unchanged	liver	-0.967376
ENSMUSG00000005043	Unchanged	liver	-0.967251
ENSMUSG00000005533	Unchanged	liver	-0.967076
ENSMUSG00000013833	Unchanged	liver	-0.967026
ENSMUSG00000107000	Unchanged	liver	-0.967007
ENSMUSG00000037613	Unchanged	liver	-0.966866
ENSMUSG00000025427	Unchanged	liver	-0.966714
ENSMUSG00000085133	Unchanged	liver	-0.966689
ENSMUSG00000033712	Unchanged	liver	-0.966674
ENSMUSG00000033852	Unchanged	liver	-0.966407
ENSMUSG00000062591	Unchanged	liver	-0.966035
ENSMUSG00000032570	Unchanged	liver	-0.96557
ENSMUSG00000107476	Unchanged	liver	-0.965487
ENSMUSG00000013465	Unchanged	liver	-0.965409
ENSMUSG00000039683	Unchanged	liver	-0.965328
ENSMUSG00000052397	Unchanged	liver	-0.965316
ENSMUSG00000037685	Unchanged	liver	-0.964822
ENSMUSG00000026634	Unchanged	liver	-0.964692
ENSMUSG00000026123	Unchanged	liver	-0.964577
ENSMUSG00000033021	Unchanged	liver	-0.964288
ENSMUSG00000031788	Unchanged	liver	-0.964262
ENSMUSG00000033444	Unchanged	liver	-0.964252
ENSMUSG00000030098	Unchanged	liver	-0.963669
ENSMUSG00000089940	Unchanged	liver	-0.96356
ENSMUSG00000003380	Unchanged	liver	-0.962028
ENSMUSG00000029376	Unchanged	liver	-0.961692
ENSMUSG00000045822	Unchanged	liver	-0.961393
ENSMUSG00000023484	Unchanged	liver	-0.960941
ENSMUSG00000021365	Unchanged	liver	-0.960649
ENSMUSG00000054640	Unchanged	liver	-0.960501
ENSMUSG00000057132	Unchanged	liver	-0.960086
ENSMUSG00000023068	Unchanged	liver	-0.95982
ENSMUSG00000030067	Unchanged	liver	-0.95932
ENSMUSG00000021962	Unchanged	liver	-0.959218
ENSMUSG00000026994	Unchanged	liver	-0.95913
ENSMUSG00000066235	Unchanged	liver	-0.958917
ENSMUSG00000031824	Unchanged	liver	-0.958873
ENSMUSG00000034156	Unchanged	liver	-0.958822
ENSMUSG00000044461	Unchanged	liver	-0.958768
ENSMUSG00000071652	Unchanged	liver	-0.958612
ENSMUSG00000036990	Unchanged	liver	-0.958586
ENSMUSG00000025132	Unchanged	liver	-0.958499
ENSMUSG00000044641	Unchanged	liver	-0.958124
ENSMUSG00000031667	Unchanged	liver	-0.95784
ENSMUSG00000074676	Unchanged	liver	-0.957138
ENSMUSG00000020315	Unchanged	liver	-0.957061
ENSMUSG00000043614	Unchanged	liver	-0.956338
ENSMUSG00000034993	Unchanged	liver	-0.95625
ENSMUSG00000036225	Unchanged	liver	-0.956186
ENSMUSG00000029684	Unchanged	liver	-0.95618
ENSMUSG00000037784	Unchanged	liver	-0.95591
ENSMUSG00000022475	Unchanged	liver	-0.955743
ENSMUSG00000061143	Unchanged	liver	-0.955359
ENSMUSG00000050786	Unchanged	liver	-0.955292
ENSMUSG00000063714	Unchanged	liver	-0.954958
ENSMUSG00000097577	Unchanged	liver	-0.954749
ENSMUSG00000024059	Unchanged	liver	-0.954432
ENSMUSG00000025790	Unchanged	liver	-0.954401
ENSMUSG00000032120	Unchanged	liver	-0.95431
ENSMUSG00000043300	Unchanged	liver	-0.954178
ENSMUSG00000038406	Unchanged	liver	-0.954177
ENSMUSG00000020807	Unchanged	liver	-0.954074
ENSMUSG00000020898	Unchanged	liver	-0.953985
ENSMUSG00000005371	Unchanged	liver	-0.953788
ENSMUSG00000032549	Unchanged	liver	-0.953113
ENSMUSG00000029097	Unchanged	liver	-0.952942
ENSMUSG00000002808	Unchanged	liver	-0.95277
ENSMUSG00000025239	Unchanged	liver	-0.952767
ENSMUSG00000024533	Unchanged	liver	-0.952622
ENSMUSG00000001127	Unchanged	liver	-0.952224
ENSMUSG00000029389	Unchanged	liver	-0.951817
ENSMUSG00000054321	Unchanged	liver	-0.951781
ENSMUSG00000074238	Unchanged	liver	-0.951458
ENSMUSG00000033885	Unchanged	liver	-0.951063
ENSMUSG00000073147	Unchanged	liver	-0.950782
ENSMUSG00000074826	Unchanged	liver	-0.95055
ENSMUSG00000038648	Unchanged	liver	-0.950526
ENSMUSG00000072770	Unchanged	liver	-0.950469
ENSMUSG00000022043	Unchanged	liver	-0.950149
ENSMUSG00000060981	Unchanged	liver	-0.949678
ENSMUSG00000057738	Unchanged	liver	-0.949512
ENSMUSG00000102591	Unchanged	liver	-0.949497
ENSMUSG00000029661	Unchanged	liver	-0.949497
ENSMUSG00000029478	Unchanged	liver	-0.949491
ENSMUSG00000022120	Unchanged	liver	-0.949355
ENSMUSG00000087336	Unchanged	liver	-0.949303
ENSMUSG00000031951	Unchanged	liver	-0.949121
ENSMUSG00000068735	Unchanged	liver	-0.948897
ENSMUSG00000008206	Unchanged	liver	-0.948557
ENSMUSG00000097080	Unchanged	liver	-0.948479
ENSMUSG00000059970	Unchanged	liver	-0.948217
ENSMUSG00000031150	Unchanged	liver	-0.947782
ENSMUSG00000025735	Unchanged	liver	-0.947756
ENSMUSG00000039461	Unchanged	liver	-0.947692
ENSMUSG00000036989	Unchanged	liver	-0.947372
ENSMUSG00000042961	Unchanged	liver	-0.947144
ENSMUSG00000029863	Unchanged	liver	-0.947078
ENSMUSG00000047146	Unchanged	liver	-0.946914
ENSMUSG00000042744	Unchanged	liver	-0.946379
ENSMUSG00000043257	Unchanged	liver	-0.946173
ENSMUSG00000073591	Unchanged	liver	-0.946159
ENSMUSG00000034751	Unchanged	liver	-0.945646
ENSMUSG00000031982	Unchanged	liver	-0.945426
ENSMUSG00000022139	Unchanged	liver	-0.945266
ENSMUSG00000047824	Unchanged	liver	-0.945098
ENSMUSG00000064330	Unchanged	liver	-0.94507
ENSMUSG00000025986	Unchanged	liver	-0.944335
ENSMUSG00000034850	Unchanged	liver	-0.944183
ENSMUSG00000019734	Unchanged	liver	-0.944025
ENSMUSG00000038463	Unchanged	liver	-0.94379
ENSMUSG00000014470	Unchanged	liver	-0.943493
ENSMUSG00000026988	Unchanged	liver	-0.943404
ENSMUSG00000024180	Unchanged	liver	-0.943306
ENSMUSG00000041189	Unchanged	liver	-0.942908
ENSMUSG00000029923	Unchanged	liver	-0.94277
ENSMUSG00000104195	Unchanged	liver	-0.942571
ENSMUSG00000031681	Unchanged	liver	-0.942535
ENSMUSG00000039117	Unchanged	liver	-0.942459
ENSMUSG00000048106	Unchanged	liver	-0.942138
ENSMUSG00000020776	Unchanged	liver	-0.942127
ENSMUSG00000035279	Unchanged	liver	-0.941684
ENSMUSG00000028755	Unchanged	liver	-0.941363
ENSMUSG00000000131	Unchanged	liver	-0.940775
ENSMUSG00000025733	Unchanged	liver	-0.940643
ENSMUSG00000072244	Unchanged	liver	-0.940617
ENSMUSG00000017670	Unchanged	liver	-0.939824
ENSMUSG00000029461	Unchanged	liver	-0.939652
ENSMUSG00000021367	Unchanged	liver	-0.939643
ENSMUSG00000071054	Unchanged	liver	-0.938691
ENSMUSG00000047821	Unchanged	liver	-0.93856
ENSMUSG00000035953	Unchanged	liver	-0.938554
ENSMUSG00000054702	Unchanged	liver	-0.938519
ENSMUSG00000031930	Unchanged	liver	-0.938494
ENSMUSG00000036450	Unchanged	liver	-0.938245
ENSMUSG00000023092	Unchanged	liver	-0.938115
ENSMUSG00000043993	Unchanged	liver	-0.937918
ENSMUSG00000003411	Unchanged	liver	-0.937871
ENSMUSG00000023911	Unchanged	liver	-0.937782
ENSMUSG00000030091	Unchanged	liver	-0.937773
ENSMUSG00000053819	Unchanged	liver	-0.936879
ENSMUSG00000026972	Unchanged	liver	-0.936787
ENSMUSG00000033379	Unchanged	liver	-0.936741
ENSMUSG00000039473	Unchanged	liver	-0.936267
ENSMUSG00000031778	Unchanged	liver	-0.936204
ENSMUSG00000051950	Unchanged	liver	-0.93576
ENSMUSG00000042616	Unchanged	liver	-0.935756
ENSMUSG00000037902	Unchanged	liver	-0.934404
ENSMUSG00000029179	Unchanged	liver	-0.934297
ENSMUSG00000051864	Unchanged	liver	-0.93422
ENSMUSG00000031987	Unchanged	liver	-0.9342
ENSMUSG00000060860	Unchanged	liver	-0.933858
ENSMUSG00000023039	Unchanged	liver	-0.933706
ENSMUSG00000030759	Unchanged	liver	-0.933142
ENSMUSG00000054611	Unchanged	liver	-0.932853
ENSMUSG00000030882	Unchanged	liver	-0.932694
[truncated: 56,009 more rows]

## Sheet: Extended Data Fig 5g top
Supplementary figure 5g top
	Annotated promoters	Unannotated promoters
Unchanged	14628	10852
Activated	13	40

## Sheet: Extended Data Fig 5g bottom
Supplementary figure 5g bottom
	FANTOM TSS	Unannotated TSS
Unchanged	15676	9804
Activated	15	38
