# Supplementary material for: The HASTER lncRNA promoter is a cis-acting transcriptional stabilizer of HNF1A
Source: Nat Cell Biol. 2022 Oct 6;24(10):1528–40. doi: 10.1038/s41556-022-00996-8 (PMC9586874; doi:10.1038/s41556-022-00996-8)
Supplement: Source Data Extended Data Fig. 6 — Statistical source data. [file 41556_2022_996_MOESM16_ESM.xlsx]

## Sheet: Suppl. Fig. 6a
Supplementary figure 6a
mouse #	Genotype	Weight (g)
57	Pdx1-Cre;Haster+/+	26.55
119	Pdx1-Cre;Haster+/+	26.6
127	Pdx1-Cre;Haster+/+	22.8
142	Pdx1-Cre;Haster+/+	20.6
168	Pdx1-Cre;Haster+/+	25.43
190	Pdx1-Cre;Haster+/+	23.78
200	Pdx1-Cre;Haster+/+	24.85
203	Pdx1-Cre;Haster+/+	24.5
208	Pdx1-Cre;Haster+/+	23
218	Pdx1-Cre;Haster+/+	25.3
226	Pdx1-Cre;Haster+/+	21.8
235	Pdx1-Cre;Haster+/+	24.8
59	Hasterf/f	24.75
121	Hasterf/f	26.6
151	Hasterf/f	23
153	Hasterf/f	24.7
159	Hasterf/f	24.07
184	Hasterf/f	23.09
191	Hasterf/f	24.7
205	Hasterf/f	26
60	Pdx1-Cre;Hasterf/f	26.91
129	Pdx1-Cre;Hasterf/f	26.12
169	Pdx1-Cre;Hasterf/f	26.06
209	Pdx1-Cre;Hasterf/f	25
210	Pdx1-Cre;Hasterf/f	22.8
212	Pdx1-Cre;Hasterf/f	21.7
213	Pdx1-Cre;Hasterf/f	22
242	Pdx1-Cre;Hasterf/f	22.95

## Sheet: Suppl. Fig. 6b
Supplementary figure 6b
mouse #	Genotype	age	Basal	15min	30 min	60 min	120 min
52	Pdx1-Cre;Haster+/+	8-week-old	68	306	256	148	89
53	Hasterf/f	8-week-old	75	286	307	170	123
55	Pdx1-Cre;Hasterf/f	8-week-old	76	288	345	189	131
118	Hasterf/f	8-week-old	73	273	313	187	135
126	Pdx1-Cre;Haster+/+	8-week-old	87	392	430	248	126
131	Pdx1-Cre;Hasterf/f	8-week-old	89	362	292	235	170
134	Pdx1-Cre;Hasterf/f	8-week-old	86	362	302	222	155
143	Pdx1-Cre;Hasterf/f	8-week-old	89	305	256	192	130
157	Pdx1-Cre;Hasterf/f	8-week-old	94	382	270	244	174
160	Pdx1-Cre;Haster+/+	8-week-old	67	317	144	141	129
164	Pdx1-Cre;Hasterf/f	8-week-old	76	292	171	143	120
165	Pdx1-Cre;Haster+/+	8-week-old	75	264	207	134	105
172	Pdx1-Cre;Hasterf/f	8-week-old	73	349	211	203	116
173	Hasterf/f	8-week-old	66	296	161	145	92
230	Hasterf/f	8-week-old	82	365	366	213	99
231	Pdx1-Cre;Haster+/+	8-week-old	93	376	332	235	121
233	Pdx1-Cre;Haster+/+	8-week-old	76	323	288	194	101
240	Pdx1-Cre;Haster+/+	8-week-old	76	391	417	267	113
242	Pdx1-Cre;Hasterf/f	8-week-old	114	449	405	289	167
251	Pdx1-Cre;Haster+/+	8-week-old	84	512	473	262	150
253	Hasterf/f	8-week-old	70	323	224	148	86
254	Hasterf/f	8-week-old	91	440	356	227	132
266	Hasterf/f	8-week-old	80	441	447	267	109
278	Hasterf/f	8-week-old	70	395	379	230	119
281	Pdx1-Cre;Haster+/+	8-week-old	82	388	426	252	110
289	Pdx1-Cre;Hasterf/f	8-week-old	61	386	329	269	165
290	Pdx1-Cre;Hasterf/f	8-week-old	72	282	274	231	103
301	Hasterf/f	8-week-old	77	377	355	211	112
184	Pdx1-Cre;Haster+/+	8-week-old	71	297	316	192	81
52	Pdx1-Cre;Haster+/+	30-week-old	68	299	353	286	152
126	Pdx1-Cre;Haster+/+	30-week-old	76	505	469	230	94
160	Pdx1-Cre;Haster+/+	30-week-old	72	280	225	178	81
165	Pdx1-Cre;Haster+/+	30-week-old	78	368	360	333	127
233	Pdx1-Cre;Haster+/+	30-week-old	98	380	424	381	170
255	Pdx1-Cre;Haster+/+	30-week-old	78	375	455	309	152
281	Pdx1-Cre;Haster+/+	30-week-old	85	440	344	298	136
310	Pdx1-Cre;Haster+/+	30-week-old	70	425	471	278	87
322	Pdx1-Cre;Haster+/+	30-week-old	95	353	502	489	134
325	Pdx1-Cre;Haster+/+	30-week-old	89	417	522	325	116
53	Hasterf/f	30-week-old	89	426	364	186	107
54	Hasterf/f	30-week-old	86	378	525	453	188
118	Hasterf/f	30-week-old	74	373	359	223	122
125	Hasterf/f	30-week-old	78	295	215	191	90
173	Hasterf/f	30-week-old	89	336	246	179	97
266	Hasterf/f	30-week-old	79	322	361	258	134
278	Hasterf/f	30-week-old	59	362	288	265	120
301	Hasterf/f	30-week-old	68	365	488	341	149
311	Hasterf/f	30-week-old	88	348	346	234	85
339	Hasterf/f	30-week-old	67	359	439	265	122
131	Pdx1-Cre;Hasterf/f	30-week-old	114	406	548	487	299
134	Pdx1-Cre;Hasterf/f	30-week-old	97	376	355	337	166
143	Pdx1-Cre;Hasterf/f	30-week-old	102	328	339	226	147
157	Pdx1-Cre;Hasterf/f	30-week-old	126	342	465	437	235
164	Pdx1-Cre;Hasterf/f	30-week-old	104	400	298	282	137
172	Pdx1-Cre;Hasterf/f	30-week-old	117	303	428	519	373
289	Pdx1-Cre;Hasterf/f	30-week-old	86	482	346	297	217
290	Pdx1-Cre;Hasterf/f	30-week-old	72	383	309	338	219
326	Pdx1-Cre;Hasterf/f	30-week-old	88	465	530	404	194

## Sheet: Suppl. Fig. 6c
Supplementary figure 6c
mouse #	Genotype	Weight (g)
146	Haster+/+	26
147	Haster+/+	25
151	Haster+/+	24
157	Haster+/+	23
162	Haster+/+	25
164	Haster+/+	25
169	Haster+/+	23
170	Haster+/+	26
171	Haster+/+	25
232	Haster+/+	25
236	Haster+/+	23
279	Haster+/+	26
325	Haster+/+	24
135	Haster+/-	25
142	Haster+/-	27
159	Haster+/-	21
172	Haster+/-	23
178	Haster+/-	24
179	Haster+/-	23
227	Haster+/-	25
235	Haster+/-	22
324	Haster+/-	26
310	Haster+/-	27
311	Haster+/-	27
312	Haster+/-	27
136	Haster-/-	26
156	Haster-/-	27
158	Haster-/-	24
225	Haster-/-	25
228	Haster-/-	27
280	Haster-/-	28
319	Haster-/-	26
321	Haster-/-	24
323	Haster-/-	27

## Sheet: Suppl. Fig. 6d
Supplementary figure 6d
mouse #	Genotype	Basal	15min	30 min	60 min	120 min
132	Haster+/+	67	389	394	219	107
138	Haster+/+	109	486	446	300	144
144	Haster+/+	85	411	326	193	113
237	Haster+/+	80	413	480	389	130
238	Haster+/+	71	474	463	234	118
274	Haster+/+	70	411	379	228	127
277	Haster+/+	75	366	426	359	132
289	Haster+/+	91	453	517	355	131
301	Haster+/+	79	424	447	315	105
330	Haster+/+	88	375	414	261	120
78	Haster+/-	82	462	366	225	114
79	Haster+/-	108	441	446	313	144
140	Haster+/-	79	379	296	179	131
143	Haster+/-	77	473	481	246	110
180	Haster+/-	64	422	508	388	101
182	Haster+/-	79	408	423	265	91
187	Haster+/-	74	372	373	209	97
229	Haster+/-	61	403	362	237	109
239	Haster+/-	72	375	448	233	151
240	Haster+/-	77	383	474	342	150
76	Haster-/-	206	481	441	310	249
145	Haster-/-	114	526	474	289	143
167	Haster-/-	72	466	506	389	173
168	Haster-/-	86	404	434	323	160
230	Haster-/-	93	447	433	309	178
243	Haster-/-	104	371	391	262	203
275	Haster-/-	78	516	406	189	175
290	Haster-/-	116	518	486	384	243
297	Haster-/-	83	413	446	328	191
298	Haster-/-	97	413	520	411	273
327	Haster-/-	94	382	444	269	173
328	Haster-/-	130	475	453	300	255

## Sheet: Suppl. Fig. 6e
Supplementary figure 6e
Genotype	Age	Insulin+	HNF1A+
WT	E15.5	34	34
WT	E15.5	41	40
WT	8w	222	218
WT	8w	241	238
WT	8w	378	367
KO	E15.5	127	94
KO	E15.5	213	120
KO	12w	1196	280
KO	12w	458	68
pKO	E15.5	160	115
pKO	E15.5	120	85
pKO	E15.5	155	113
pKO	12w	759	367
pKO	12w	449	87
pKO	12w	671	318
bKO	6w	1025	783
bKO	6w	76	63
bKO	32w	501	407
bKO	32w	545	442
ibKO	14w	71	70
ibKO	14w	96	95
