# Supplementary material for: The HASTER lncRNA promoter is a cis-acting transcriptional stabilizer of HNF1A
Source: Nat Cell Biol. 2022 Oct 6;24(10):1528–40. doi: 10.1038/s41556-022-00996-8 (PMC9586874; doi:10.1038/s41556-022-00996-8)
Supplement: Source Data Extended Data Fig. 7 — Statistical source data. [file 41556_2022_996_MOESM17_ESM.xlsx]

## Sheet: Suppl. Fig. 7f
Supplementary figure 7f
tool	sample_name	genotype	Number_of_beta_cells	Number_of_HNF1A-low_cells	% of HNF1A-low cells
scVI	Ctrl3	Control	526	5	0.95057
scVI	Ctrl4	Control	1685	1	0.0593472
scVI	Ctrl5	Control	1554	2	0.1287
scVI	PKO1	Haster pKO	482	109	22.6141
scVI	PKO2	Haster pKO	1524	96	6.29921
scVI	PKO3	Haster pKO	884	83	9.38914
Seurat v3	Ctrl3	Control	563	5	0.888099
Seurat v3	Ctrl4	Control	1637	5	0.305437
Seurat v3	Ctrl5	Control	1562	27	1.72855
Seurat v3	PKO1	Haster pKO	651	51	7.8341
Seurat v3	PKO2	Haster pKO	1536	76	4.94792
Seurat v3	PKO3	Haster pKO	973	61	6.26927
