# Supplementary material for: The HASTER lncRNA promoter is a cis-acting transcriptional stabilizer of HNF1A
Source: Nat Cell Biol. 2022 Oct 6;24(10):1528–40. doi: 10.1038/s41556-022-00996-8 (PMC9586874; doi:10.1038/s41556-022-00996-8)
Supplement: Source Data Extended Data Fig. 8 — Statistical source data. [file 41556_2022_996_MOESM18_ESM.xlsx]

## Sheet: Suppl. Fig. 8e
Supplementary figure 8
Gene name	Genotype	sample_name	Normalized expression	cluster
Kif12	Control	Control 1	1.15787	Control beta cells
Kif12	Control	Control 2	0.835241	Control beta cells
Kif12	Control	Control 3	0.793091	Control beta cells
Kif12	Haster pKO	KO 1	0.222077	HNF1A low beta cells
Kif12	Haster pKO	KO 2	0.114779	HNF1A low beta cells
Kif12	Haster pKO	KO 3	0.0520992	HNF1A low beta cells
Slc2a2	Control	Control 1	2.45219	Control beta cells
Slc2a2	Control	Control 2	2.03756	Control beta cells
Slc2a2	Control	Control 3	1.88887	Control beta cells
Slc2a2	Haster pKO	KO 1	0.418297	HNF1A low beta cells
Slc2a2	Haster pKO	KO 2	0.300079	HNF1A low beta cells
Slc2a2	Haster pKO	KO 3	0.331714	HNF1A low beta cells
Tmem27	Control	Control 1	2.49045	Control beta cells
Tmem27	Control	Control 2	2.02148	Control beta cells
Tmem27	Control	Control 3	2.03285	Control beta cells
Tmem27	Haster pKO	KO 1	1.08914	HNF1A low beta cells
Tmem27	Haster pKO	KO 2	0.447987	HNF1A low beta cells
Tmem27	Haster pKO	KO 3	0.191856	HNF1A low beta cells
Ttr	Control	Control 1	2.87553	Control beta cells
Ttr	Control	Control 2	2.49618	Control beta cells
Ttr	Control	Control 3	2.41564	Control beta cells
Ttr	Haster pKO	KO 1	2.38794	HNF1A low beta cells
Ttr	Haster pKO	KO 2	1.16957	HNF1A low beta cells
Ttr	Haster pKO	KO 3	0.906578	HNF1A low beta cells
Ugt2b34	Control	Control 1	0.401028	Control beta cells
Ugt2b34	Control	Control 2	0.37191	Control beta cells
Ugt2b34	Control	Control 3	0.336384	Control beta cells
Ugt2b34	Haster pKO	KO 1	0.282082	HNF1A low beta cells
Ugt2b34	Haster pKO	KO 2	0.0456018	HNF1A low beta cells
Ugt2b34	Haster pKO	KO 3	0.0340892	HNF1A low beta cells
