# Supplementary material for: The HASTER lncRNA promoter is a cis-acting transcriptional stabilizer of HNF1A
Source: Nat Cell Biol. 2022 Oct 6;24(10):1528–40. doi: 10.1038/s41556-022-00996-8 (PMC9586874; doi:10.1038/s41556-022-00996-8)
Supplement: Source Data Extended Data Fig. 9 — Statistical source data. [file 41556_2022_996_MOESM19_ESM.xlsx]

## Sheet: Suppl. Fig. 9a
Supplementary figure 9a
clone #	deletion	TBP	HASTER	HNF1A
1	AAVS1 (HASTER+/+#1)	47.398	45.09	36.188
2	AAVS1 (HASTER+/+#1)	41.109	32.917	34.567
3	AAVS1 (HASTER+/+#1)	45.412	34.832	35.875
4	AAVS1 (HASTER+/+#1)	54.286	48.25	43.645
1	Intron (HASTER+/+#2)	48.869	12.199	30.725
2	Intron (HASTER+/+#2)	53.686	31.239	37.607
3	Intron (HASTER+/+#2)	46.736	31.559	49.975
4	Intron (HASTER+/+#2)	59.777	41.998	37.727
1	HASTER#1 (HASTER∆P1/∆P1#1)	53.154	20.637	56.77
2	HASTER#1 (HASTER∆P1/∆P1#1)	35.845	14.257	50.405
3	HASTER#1 (HASTER∆P1/∆P1#1)	51.769	12.589	61.221
1	HASTER#2 (HASTER∆P1/∆P1#2)	39.03	11.049	59.121
2	HASTER#2 (HASTER∆P1/∆P1#2)	40.222	9.65	29.336
3	HASTER#2 (HASTER∆P1/∆P1#2)	69.062	29.093	66.152
4	HASTER#2 (HASTER∆P1/∆P1#2)	31.608	14.337	43.932

## Sheet: Suppl. Fig. 9b
Supplementary figure 9b
clone #	deletion	TBP	HASTER	HNF1A
1	AAVS1 (HASTER+/+)	50.118	30.069	61.593
2	AAVS1 (HASTER+/+)	46.979	34.314	60.274
3	AAVS1 (HASTER+/+)	67.344	39.853	66.296
4	AAVS1 (HASTER+/+)	60.009	42.339	71.211
1	HASTER#1 (HASTER∆P/∆P#1)	52.667	0.127	104.544
2	HASTER#1 (HASTER∆P/∆P#1)	64.101	0.069	127.995
3	HASTER#1 (HASTER∆P/∆P#1)	58.503	0.119	122.812
4	HASTER#1 (HASTER∆P/∆P#1)	59.696	0.082	121.097
1	HASTER#2 (HASTER∆P/∆P#2)	52.197	0.172	108.712
2	HASTER#2 (HASTER∆P/∆P#2)	59.201	0.069	112
3	HASTER#2 (HASTER∆P/∆P#2)	62.928	0.063	104.125
4	HASTER#2 (HASTER∆P/∆P#2)	56.701	0.098	130.86

## Sheet: Suppl. Fig. 9c
Supplementary figure 9c
replicate	Gapmer	TBP	HASTER	HNF1A	HNF4A
1	Control A	191.624	314.135	268.533	165.336
2	Control A	193.725	356.475	321.538	169.851
3	Control A	208.866	343.883	311.367	170.037
4	Control A	178.636	338.566	294.264	170.065
1	HASTER#1	194.327	76.559	291.675	194.222
2	HASTER#1	183.606	84.197	285.446	178.715
3	HASTER#1	199.09	93.778	291.447	205.978
4	HASTER#1	163.292	97.777	219.443	161.755
1	HASTER#2	180.113	123.033	265.669	170.548
2	HASTER#2	198.665	113.819	297.012	179.877
3	HASTER#2	192.677	108.962	292.488	166.952
4	HASTER#2	183.058	130.705	290.147	182.919

## Sheet: Suppl. Fig. 9d
Supplementary figure 9d
replicate	sgRNA	Tbp	Haster	Hnf1a
1	Control#1	147.985	145.132	158.991
2	Control#1	369.046	196.489	188.293
3	Control#1	171.957	129.443	163.289
1	Control#2	156.843	167.178	160.477
2	Control#2	178.874	197.363	184.054
3	Control#2	157.545	171.475	144.295
1	Haster#1	156.698	749.954	158.984
2	Haster#1	148.644	634.817	156.487
3	Haster#1	136.333	1045.89	182.78
1	Haster#2	178.102	571.94	161.988
2	Haster#2	167.992	528.467	166.384
3	Haster#2	175.28	401.451	153.374
