# Supplementary material for: The HASTER lncRNA promoter is a cis-acting transcriptional stabilizer of HNF1A
Source: Nat Cell Biol. 2022 Oct 6;24(10):1528–40. doi: 10.1038/s41556-022-00996-8 (PMC9586874; doi:10.1038/s41556-022-00996-8)
Supplement: Source Data Extended Data Fig. 10 — Statistical source data. [file 41556_2022_996_MOESM20_ESM.xlsx]

## Sheet: Suppl. Fig. 10d
Suppl. Fig. 10d
sample	Passage	Relative contact frequency
HASTER WT Dox/Vehicule	P13	1.06668
HASTER WT Dox/Vehicule	P14	0.803293
HASTER WT Dox/Vehicule	P16	0.772527
HASTER WT Dox/Vehicule	P17	0.814943
HASTER KO Dox/Vehicule	P13	1.07445
HASTER KO Dox/Vehicule	P14	0.864627
HASTER KO Dox/Vehicule	P16	0.707443
HASTER KO Dox/Vehicule	P17	0.954545
HASTER KO/WT	P13	1.00672
HASTER KO/WT	P14	1.09452
HASTER KO/WT	P16	1.07366
HASTER KO/WT	P17	1.07379

## Sheet: Suppl. Fig. 10f
Supplementary figure 10f
deletion	sgRNAs	replicates	Gene	Fold E deletion vs WT
AAVS1 (HASTER+/+)	∆E	exp1_1	HNF1A	-0.011834
AAVS1 (HASTER+/+)	∆E	exp1_2	HNF1A	0.0484216
AAVS1 (HASTER+/+)	∆E	exp1_3	HNF1A	-0.0991245
AAVS1 (HASTER+/+)	∆C	exp1_1	HNF1A	-0.0458199
AAVS1 (HASTER+/+)	∆C	exp1_2	HNF1A	0.046321
AAVS1 (HASTER+/+)	∆C	exp1_3	HNF1A	0.288732
AAVS1 (HASTER+/+)	WT	exp1_1	HNF1A	0.0516746
AAVS1 (HASTER+/+)	WT	exp1_2	HNF1A	0.0202552
AAVS1 (HASTER+/+)	WT	exp1_3	HNF1A	-0.0719299
HASTER_1 (HASTER∆P1/∆P1 #1)	∆E	exp1_1	HNF1A	-0.143976
HASTER_1 (HASTER∆P1/∆P1 #1)	∆E	exp1_2	HNF1A	-0.155171
HASTER_1 (HASTER∆P1/∆P1 #1)	∆E	exp1_3	HNF1A	-0.133156
HASTER_1 (HASTER∆P1/∆P1 #1)	∆C	exp1_1	HNF1A	-0.00969482
HASTER_1 (HASTER∆P1/∆P1 #1)	∆C	exp1_2	HNF1A	-0.07786
HASTER_1 (HASTER∆P1/∆P1 #1)	∆C	exp1_3	HNF1A	-0.0359016
HASTER_1 (HASTER∆P1/∆P1 #1)	WT	exp1_1	HNF1A	-0.0608868
HASTER_1 (HASTER∆P1/∆P1 #1)	WT	exp1_2	HNF1A	-0.0303464
HASTER_1 (HASTER∆P1/∆P1 #1)	WT	exp1_3	HNF1A	0.0912332
AAVS1 (HASTER+/+)	∆E	exp2_1	HNF1A	0.0269333
AAVS1 (HASTER+/+)	∆E	exp2_2	HNF1A	-0.0662154
AAVS1 (HASTER+/+)	∆E	exp2_3	HNF1A	-0.101976
AAVS1 (HASTER+/+)	∆C	exp2_1	HNF1A	-0.00496655
AAVS1 (HASTER+/+)	∆C	exp2_2	HNF1A	-0.022961
AAVS1 (HASTER+/+)	∆C	exp2_3	HNF1A	-0.0337641
AAVS1 (HASTER+/+)	WT	exp2_1	HNF1A	0.0333034
AAVS1 (HASTER+/+)	WT	exp2_2	HNF1A	-0.0732941
AAVS1 (HASTER+/+)	WT	exp2_3	HNF1A	0.0399907
HASTER_1 (HASTER∆P1/∆P1 #1)	∆E	exp2_1	HNF1A	-0.132762
HASTER_1 (HASTER∆P1/∆P1 #1)	∆E	exp2_2	HNF1A	-0.200051
HASTER_1 (HASTER∆P1/∆P1 #1)	∆E	exp2_3	HNF1A	-0.0681206
HASTER_1 (HASTER∆P1/∆P1 #1)	∆C	exp2_1	HNF1A	0.138944
HASTER_1 (HASTER∆P1/∆P1 #1)	∆C	exp2_2	HNF1A	-0.141143
HASTER_1 (HASTER∆P1/∆P1 #1)	∆C	exp2_3	HNF1A	0.068557
HASTER_1 (HASTER∆P1/∆P1 #1)	WT	exp2_1	HNF1A	-0.126346
HASTER_1 (HASTER∆P1/∆P1 #1)	WT	exp2_2	HNF1A	-0.0692793
HASTER_1 (HASTER∆P1/∆P1 #1)	WT	exp2_3	HNF1A	0.195626
AAVS1 (HASTER+/+)	∆E	exp3_1	HNF1A	-0.07685
AAVS1 (HASTER+/+)	∆E	exp3_2	HNF1A	-0.116558
AAVS1 (HASTER+/+)	∆E	exp3_3	HNF1A	-0.0835825
AAVS1 (HASTER+/+)	∆C	exp3_1	HNF1A	-0.0763452
AAVS1 (HASTER+/+)	∆C	exp3_2	HNF1A	-0.0120424
AAVS1 (HASTER+/+)	∆C	exp3_3	HNF1A	-0.0397489
AAVS1 (HASTER+/+)	WT	exp3_1	HNF1A	-0.0141557
AAVS1 (HASTER+/+)	WT	exp3_2	HNF1A	0.0561639
AAVS1 (HASTER+/+)	WT	exp3_3	HNF1A	-0.0420081
HASTER_1 (HASTER∆P1/∆P1 #1)	∆E	exp3_1	HNF1A	-0.115693
HASTER_1 (HASTER∆P1/∆P1 #1)	∆E	exp3_2	HNF1A	-0.0796254
HASTER_1 (HASTER∆P1/∆P1 #1)	∆E	exp3_3	HNF1A	-0.131404
HASTER_1 (HASTER∆P1/∆P1 #1)	∆C	exp3_1	HNF1A	0.0675845
HASTER_1 (HASTER∆P1/∆P1 #1)	∆C	exp3_2	HNF1A	-0.0178664
HASTER_1 (HASTER∆P1/∆P1 #1)	∆C	exp3_3	HNF1A	0.112677
HASTER_1 (HASTER∆P1/∆P1 #1)	WT	exp3_1	HNF1A	-0.0291766
HASTER_1 (HASTER∆P1/∆P1 #1)	WT	exp3_2	HNF1A	-0.0946805
HASTER_1 (HASTER∆P1/∆P1 #1)	WT	exp3_3	HNF1A	0.123857
AAVS1 (HASTER+/+)	∆E	exp1_1	HASTER	-0.121054
AAVS1 (HASTER+/+)	∆E	exp1_2	HASTER	-0.421831
AAVS1 (HASTER+/+)	∆E	exp1_3	HASTER	-0.131743
AAVS1 (HASTER+/+)	∆C	exp1_1	HASTER	-0.358093
AAVS1 (HASTER+/+)	∆C	exp1_2	HASTER	-0.244373
AAVS1 (HASTER+/+)	∆C	exp1_3	HASTER	0.340964
AAVS1 (HASTER+/+)	WT	exp1_1	HASTER	-0.151
AAVS1 (HASTER+/+)	WT	exp1_2	HASTER	-0.134788
AAVS1 (HASTER+/+)	WT	exp1_3	HASTER	0.285787
HASTER_1 (HASTER∆P1/∆P1 #1)	∆E	exp1_1	HASTER	-0.388369
HASTER_1 (HASTER∆P1/∆P1 #1)	∆E	exp1_2	HASTER	-0.444284
HASTER_1 (HASTER∆P1/∆P1 #1)	∆E	exp1_3	HASTER	-0.403546
HASTER_1 (HASTER∆P1/∆P1 #1)	∆C	exp1_1	HASTER	0.653039
HASTER_1 (HASTER∆P1/∆P1 #1)	∆C	exp1_2	HASTER	0.227704
HASTER_1 (HASTER∆P1/∆P1 #1)	∆C	exp1_3	HASTER	-0.40974
HASTER_1 (HASTER∆P1/∆P1 #1)	WT	exp1_1	HASTER	-0.377096
HASTER_1 (HASTER∆P1/∆P1 #1)	WT	exp1_2	HASTER	0.00154109
HASTER_1 (HASTER∆P1/∆P1 #1)	WT	exp1_3	HASTER	0.375555
AAVS1 (HASTER+/+)	∆E	exp2_1	HASTER	-0.213665
AAVS1 (HASTER+/+)	∆E	exp2_2	HASTER	-0.16472
AAVS1 (HASTER+/+)	∆E	exp2_3	HASTER	-0.416411
AAVS1 (HASTER+/+)	∆C	exp2_1	HASTER	-0.107932
AAVS1 (HASTER+/+)	∆C	exp2_2	HASTER	0.416517
AAVS1 (HASTER+/+)	∆C	exp2_3	HASTER	-0.0850619
AAVS1 (HASTER+/+)	WT	exp2_1	HASTER	0.103826
AAVS1 (HASTER+/+)	WT	exp2_2	HASTER	-0.0597157
AAVS1 (HASTER+/+)	WT	exp2_3	HASTER	-0.0441107
HASTER_1 (HASTER∆P1/∆P1 #1)	∆E	exp2_1	HASTER	-0.410937
HASTER_1 (HASTER∆P1/∆P1 #1)	∆E	exp2_2	HASTER	-0.390862
HASTER_1 (HASTER∆P1/∆P1 #1)	∆E	exp2_3	HASTER	-0.107071
HASTER_1 (HASTER∆P1/∆P1 #1)	∆C	exp2_1	HASTER	0.02053
HASTER_1 (HASTER∆P1/∆P1 #1)	∆C	exp2_2	HASTER	-0.0240637
HASTER_1 (HASTER∆P1/∆P1 #1)	∆C	exp2_3	HASTER	-0.125555
HASTER_1 (HASTER∆P1/∆P1 #1)	WT	exp2_1	HASTER	-0.160324
HASTER_1 (HASTER∆P1/∆P1 #1)	WT	exp2_2	HASTER	-0.042665
HASTER_1 (HASTER∆P1/∆P1 #1)	WT	exp2_3	HASTER	0.202989
AAVS1 (HASTER+/+)	∆E	exp3_1	HASTER	-0.394013
AAVS1 (HASTER+/+)	∆E	exp3_2	HASTER	-0.194893
AAVS1 (HASTER+/+)	∆E	exp3_3	HASTER	-0.0217932
AAVS1 (HASTER+/+)	∆C	exp3_1	HASTER	0.0459161
AAVS1 (HASTER+/+)	∆C	exp3_2	HASTER	-0.114252
AAVS1 (HASTER+/+)	∆C	exp3_3	HASTER	-0.0963766
AAVS1 (HASTER+/+)	WT	exp3_1	HASTER	0.0512661
AAVS1 (HASTER+/+)	WT	exp3_2	HASTER	0.0228259
AAVS1 (HASTER+/+)	WT	exp3_3	HASTER	-0.074092
HASTER_1 (HASTER∆P1/∆P1 #1)	∆E	exp3_1	HASTER	-0.29053
HASTER_1 (HASTER∆P1/∆P1 #1)	∆E	exp3_2	HASTER	-0.227333
HASTER_1 (HASTER∆P1/∆P1 #1)	∆E	exp3_3	HASTER	-0.179655
HASTER_1 (HASTER∆P1/∆P1 #1)	∆C	exp3_1	HASTER	-0.21522
HASTER_1 (HASTER∆P1/∆P1 #1)	∆C	exp3_2	HASTER	-0.200267
HASTER_1 (HASTER∆P1/∆P1 #1)	∆C	exp3_3	HASTER	0.433864
HASTER_1 (HASTER∆P1/∆P1 #1)	WT	exp3_1	HASTER	-0.245737
HASTER_1 (HASTER∆P1/∆P1 #1)	WT	exp3_2	HASTER	0.153406
HASTER_1 (HASTER∆P1/∆P1 #1)	WT	exp3_3	HASTER	0.0923309
